# Supplementary material for: Reassessment of QTLs for Late Blight Resistance in the Tomato Accession L3708 Using a Restriction Site Associated DNA (RAD) Linkage Map and Highly Aggressive Isolates of Phytophthora infestans
Source: PLoS One. 2014 May 2;9(5):e96417. doi: 10.1371/journal.pone.0096417 (PMC4008630; doi:10.1371/journal.pone.0096417)
Supplement: Table S1 — Information of barcoded adapters used to construct RAD libraries. (XLSX) [file pone.0096417.s001.xlsx]

## Sheet: 工作表1
Table S1 Information of barcoded adapters
P1 adaptor:
forward sequences	5’ AAT GAT ACG GCG ACC ACC GAG ATC TAC ACT CTT TCC CTA CAC GAC GCT CTT CCG ATC TXX XXX TGC*A 3’
reverse sequences	5’ p-XXX XXA GAT CGG AAG AGC GTC GTG TAG GGA AAG AGT GTA GAT CTC GGT GGT CGC CGT ATC AT*T 3’
notes: the * symbol at the 3' end of the oligo sequences indicates a phosphorothioate bond (S-oligo)
P2 adaptor:
forward sequences	5’ p-GAT CGG AAG AGC GGT TCA GCA GGA ATG CCG AGA CCG ATC AGA ACA A 3’
reverse sequences	5’ CAA GCA GAAGAC GGC ATA CGA GAT CGG TCT CGG CAT TCC TGC TGA ACC GCT CTT CCG ATC T 3’
Primers for enrichment of RAD libraries
forward primer	5’ AAT GAT ACG GCG ACC ACC GA 3’
reverse primer	5’ CAA GCA GAA GAC GGC ATA CGA 3’
Barcode sequences in the P1 adaptor (forward sequences) and their corresponding sample IDs
			lane T1	lane T2
		barcodes (forward sequences)	sample ID	sample ID
	1	AAAAA	TLB201	TLB263
	2	AACCC	TLB202	TLB264
	3	AAGGG	TLB203	TLB265
	4	AATTT	TLB204	TLB266
	5	ACACG	TLB205	TLB267
	6	ACCAT	TLB206	TLB268
	7	ACGTA	TLB207	TLB269
	8	ACTGC	TLB208	TLB270
	9	AGAGT	TLB209	TLB271
	10	AGCTG	TLB210	TLB272
	11	AGGAC	TLB211	TLB273
	12	AGTCA	TLB212	TLB274
	13	ATATC	TLB213	TLB275
	14	ATCGA	TLB214	TLB277
	15	ATGCT	TLB215	TLB278
	16	ATTAG	TLB216	TLB279
	17	CAACT	TLB226	TLB280
	18	CACAG	TLB227	TLB281
	19	CAGTC	TLB228	TLB282
	20	CATGA	TLB229	TLB283
	21	CCAAC	TLB230	TLB284
	22	CCCCA	TLB231	TLB285
	23	CCGGT	TLB232	TLB286
	24	CCTTG	TLB233	TLB287
	25	CGATA	TLB218	TLB288
	26	CGCGC	TLB219	TLB290
	27	CGGCG	TLB220	TLB291
	28	CGTAT	TLB221	TLB292
	29	CTAGG	TLB222	TLB294
	30	CTCTT	TLB223	TLB295
	31	CTGAA	TLB224	TLB296
	32	CTTCC	TLB225	TLB297
	33	GAAGC	TLB234	TLB299
	34	GACTA	TLB235	TLB300
	35	GAGAT	TLB236	TLB301
	36	GATCG	TLB237	TLB302
	37	GCATT	TLB238	TLB303
	38	GCCGG	TLB240	TLB304
	39	GCGCC	TLB241	TLB305
	40	GCTAA	TLB242	TLB306
	41	GGAAG	TLB243	TLB308
	42	GGCCT	TLB244	TLB309
	43	GGGGA	TLB245	TLB310
	44	GGTTC	TLB246	TLB311
	45	GTACA	TLB247	TLB312
	46	GTCAC	TLB248	TLB313
	47	GTGTG	TLB249	TLB314
	48	GTTGT	TLB250	TLB315
	49	TAATG	TLB251	TLB316
	50	TACGT	TLB252	TLB317
	51	TAGCA	TLB253	TLB318
	52	TATAC	TLB254	TLB319
	53	TCAGA	TLB255	TLB320
	54	TCCTC	TLB256	TLB321
	55	TCGAG	TLB257	TLB322
	56	TCTCT	TLB258	TLB323
	57	TGACC	TLB259	TLB324
	58	TGCAA	TLB260	TLB325
	59	TGGTT	TLB261	TLB326
	60	TGTGG	TLB262	TLB327
