# Supplementary material for: Reassessment of QTLs for Late Blight Resistance in the Tomato Accession L3708 Using a Restriction Site Associated DNA (RAD) Linkage Map and Highly Aggressive Isolates of Phytophthora infestans
Source: PLoS One. 2014 May 2;9(5):e96417. doi: 10.1371/journal.pone.0096417 (PMC4008630; doi:10.1371/journal.pone.0096417)
Supplement: Table S2 — Total read numbers for each individual in the mapping population. (XLSX) [file pone.0096417.s002.xlsx]

## Sheet: 工作表1
Table S2 Total read numbers for each individual in the mapping population
sample ID	accession number in the NCBI database	total read number ( after de-barcoded )	reads number ( quality score > Q10 )	read number mapping to reference	data missing (out of 4697 markers)	RAD sites (read depth ≥ 3 )
lyc(T3224)	SRX485050	8096582	7302369	6384883		83912
L3708	SRX485049	7540774	7147991	5925802		67762
TLB201	SRX484096	3169100	2882447	2344366	118	58627
TLB202	SRX484097	2403723	2232151	1767835	194	55844
TLB203	SRX484098	4757848	4277157	3483389	49	64749
TLB204	SRX484099	4820464	4300060	3509301	75	64366
TLB205	SRX484100	4471635	4151090	3500503	82	65970
TLB206	SRX484101	3695409	3055528	2529087	94	61123
TLB207	SRX484102	5426248	5029493	4233362	31	69319
TLB208	SRX484104	4799732	4427932	3613424	59	63497
TLB209	SRX484105	4488466	3602792	3011914	74	64046
TLB210	SRX484106	4660297	4210673	3459015	70	64205
TLB211	SRX484107	4555035	4221973	3449501	53	68948
TLB212	SRX484108	3210891	2968378	2409246	100	58955
TLB213	SRX484109	2823932	2638542	2229142	69	59994
TLB214	SRX484111	2510374	2273300	1892874	157	56868
TLB215	SRX484112	3797376	3273262	2754803	58	63169
TLB216	SRX484113	4727184	4438329	3667713	61	65778
TLB218	SRX484114	3529000	3325880	2717321	60	59149
TLB219	SRX484116	4999862	4645578	3796461	50	64042
TLB220	SRX484117	5393632	5020383	4069618	30	68127
TLB221	SRX484118	4292217	3911764	3197802	90	64587
TLB222	SRX484119	3887499	3618446	2959730	100	61970
TLB223	SRX484120	2694640	2423590	2012169	135	59285
TLB224	SRX484121	1475052	1378388	1134639	468	50870
TLB225	SRX484122	1744487	1640019	1330873	403	52323
TLB226	SRX484123	3564156	3190316	2601552	101	61068
TLB227	SRX484124	2168314	2040851	1681567	277	56730
TLB228	SRX484125	2906251	2721466	2190047	119	58432
TLB229	SRX484126	2560363	2373780	1915553	229	56507
TLB230	SRX484127	2483236	2316849	1865201	220	55989
TLB231	SRX484128	3603888	3376451	2781478	99	63515
TLB232	SRX484129	4938249	4204009	3491764	46	64320
TLB233	SRX484130	5043912	4681551	3872014	46	65521
TLB234	SRX484134	3144283	2976164	2434413	111	60006
TLB235	SRX484136	4879460	4630307	3745001	52	64758
TLB236	SRX484138	2943989	2618788	2110761	153	59762
TLB237	SRX484139	2892110	2701298	2187026	200	58869
TLB238	SRX484140	2777798	2499699	2020177	183	57344
TLB240	SRX484141	4053484	3759934	3024669	58	62101
TLB241	SRX484143	2688767	2500489	2038385	146	58811
TLB242	SRX484144	2944253	2752008	2227611	138	58723
TLB243	SRX484145	2190260	2054095	1699852	210	56810
TLB244	SRX484146	1603262	1313607	1087989	466	49237
TLB245	SRX484147	1957821	1849577	1493824	327	52126
TLB246	SRX484148	2259029	2130003	1692755	246	53231
TLB247	SRX484149	2129291	2010584	1641629	181	55116
TLB248	SRX484150	2206122	2077338	1683689	236	55671
TLB249	SRX484151	2488168	2311891	1874903	188	59021
TLB250	SRX484152	2511233	2125107	1727307	239	54116
TLB251	SRX484153	1148796	1044573	842457	1090	40884
TLB252	SRX484154	3714663	3411744	2775473	104	60654
TLB253	SRX484155	3363067	3170838	2591855	84	59815
TLB254	SRX484156	2835525	2682988	2219560	84	58030
TLB255	SRX484157	2427247	2258883	1873678	183	57759
TLB256	SRX484158	3038112	2854706	2347231	116	61036
TLB257	SRX484159	2922542	2699169	2210279	127	59505
TLB258	SRX484160	2584309	2354781	1959429	122	57775
TLB259	SRX484161	1468982	1385710	1111842	599	46327
TLB260	SRX484162	2584425	2405118	1978904	177	58833
TLB261	SRX484163	4046302	3686321	2933619	89	63314
TLB262	SRX484164	3284884	3076208	2545837	80	61703
TLB263	SRX484202	4344125	3979670	3195698	180	59644
TLB264	SRX484204	2883286	2708159	2284256	162	56775
TLB265	SRX484207	5476496	4989733	4202420	87	63770
TLB266	SRX484208	3808963	3381382	2850721	164	58714
TLB267	SRX484209	5842542	5487965	4446219	95	64890
TLB268	SRX484211	4163265	3456588	2939665	149	59929
TLB269	SRX484221	5559141	5205692	4229774	98	65025
TLB270	SRX484222	5030566	4707130	3858788	107	62693
TLB271	SRX484223	4576872	3777165	3094627	157	61047
TLB272	SRX484224	3619958	3282839	2686357	205	58906
TLB273	SRX484237	5209961	4890272	4006486	97	63048
TLB274	SRX484238	4248825	3979926	3262258	114	60705
TLB275	SRX484239	2500714	2361538	1950017	374	53664
TLB277	SRX484240	4598094	4241568	3495060	132	62540
TLB278	SRX484241	4272626	3717168	3062691	132	58904
TLB279	SRX484242	3827618	3602937	3053108	132	62862
TLB280	SRX484243	3358666	3052447	2583563	172	57782
TLB281	SRX484244	1195661	1128691	941237	1079	39071
TLB282	SRX484245	2904362	2746356	2267767	283	56983
TLB283	SRX484246	2315206	2158782	1745350	433	48044
TLB284	SRX484247	2352116	2211659	1837197	418	52956
TLB285	SRX484248	3424920	3236284	2674728	180	60704
TLB286	SRX484249	5798543	5076300	4017809	154	63363
TLB287	SRX484250	4871875	4554231	3758551	99	60847
TLB288	SRX484251	4019468	3823678	3027040	189	55792
TLB290	SRX484270	4798379	4517616	3753314	128	63052
TLB291	SRX484272	3608397	3347427	2766699	179	58656
TLB292	SRX484273	3808206	3471634	2859058	204	57935
TLB294	SRX484274	4062754	3818462	3126057	190	59371
TLB295	SRX484275	2476609	2243480	1858918	375	52253
TLB296	SRX484276	2034378	1916516	1646625	385	51272
TLB297	SRX484279	1354463	1281230	1034221	1004	39029
TLB299	SRX484281	3623539	3462611	2889005	144	59043
TLB300	SRX484282	3720068	3553273	2886514	221	59419
TLB301	SRX484285	2711755	2407409	1949182	409	52187
TLB302	SRX484286	2889298	2712146	2309859	272	56951
TLB303	SRX484288	3210826	2924213	2422644	245	56217
TLB304	SRX484290	3440753	3215638	2772968	124	58949
TLB305	SRX484291	2156709	2024008	1701924	410	52205
TLB306	SRX484292	2682927	2533487	2133304	299	54413
TLB308	SRX485029	1725124	1624535	1372303	485	46373
TLB309	SRX485030	1676956	1434009	1212276	671	45186
TLB310	SRX485031	1905074	1812661	1521447	435	49486
TLB311	SRX485032	2001053	1893384	1584887	364	48714
TLB312	SRX485033	1843344	1753686	1445595	529	47427
TLB313	SRX485034	2010365	1900990	1564186	495	47973
TLB314	SRX485035	2114214	1968298	1668720	331	51975
TLB315	SRX485036	3406804	3022183	2540362	229	58827
TLB316	SRX485037	1920835	1770114	1506844	521	48923
TLB317	SRX485038	3093478	2822735	2371395	263	54937
TLB318	SRX485039	3345315	3181418	2675295	162	57959
TLB319	SRX485040	3149824	3008752	2581048	167	56668
TLB320	SRX485041	4200099	3973430	3439419	109	60854
TLB321	SRX485042	2801654	2652064	2213923	260	55090
TLB322	SRX485043	2997860	2755553	2257388	242	53553
TLB323	SRX485044	2629344	2423243	2073750	193	53203
TLB324	SRX485045	1452664	1379252	1170079	723	43168
TLB325	SRX485046	2985044	2811029	2373880	207	55502
TLB326	SRX485047	4893865	4523974	3810801	61	62593
TLB327	SRX485048	2474445	2329233	1975860	288	54032
* yellow highlight samples were removed from genetic map construction
* sample ID "lyc" is the cultivated tomato that used as maternal parent to develop the mapping population.
