# Supplementary material for: Reassessment of QTLs for Late Blight Resistance in the Tomato Accession L3708 Using a Restriction Site Associated DNA (RAD) Linkage Map and Highly Aggressive Isolates of Phytophthora infestans
Source: PLoS One. 2014 May 2;9(5):e96417. doi: 10.1371/journal.pone.0096417 (PMC4008630; doi:10.1371/journal.pone.0096417)
Supplement: Table S3 — VeraCode marker information and genotypes. (XLSX) [file pone.0096417.s003.xlsx]

## Sheet: 工作表1
Table S3 Veracode marker information and genotypes
marker name	Sequences	genotypes
		TLB201	TLB202	TLB203	TLB204	TLB205	TLB206	TLB207	TLB208	TLB209	TLB210	TLB211	TLB212	TLB213	TLB214	TLB215	TLB216	TLB218	TLB219	TLB220	TLB221	TLB222	TLB223	TLB226	TLB227	TLB228	TLB229	TLB230	TLB231	TLB232	TLB233	TLB234	TLB235	TLB236	TLB237	TLB238	TLB240	TLB241	TLB242	TLB243	TLB246	TLB247	TLB248	TLB249	TLB250	TLB252	TLB253	TLB254	TLB255
01n00027141	GGTTAATGAAAAAATAATAGTTAAATTAGTTGAGAGGCATAAAATCACTTATAACAAACA[T/C]ACTAATGATGTCTTGATGAGATAAAAGTAAAGTTAATATAACTAGTAAGTGACATTGTCA	H	B	H	H	H	A	H	A	B	B	H	A	B	A	H	A	A	H	H	B	A	H	H	H	H	B	A	A	A	H	B	H	H	A	B	A	H	B	H	H	B	B	H	A	A	B	H	B
01n05641669	GTAGTTGTAGTTTCTTATCAACTTTAATAAAGTATGATCGATGGTAGATGAGATCCTTCA[A/G]ATTAGCTGTTATTTTTGAAATTTTATTTGTATTGGCATATATAAATAATATTGCTCTATT	B	H	H	H	B	-	B	A	B	H	B	B	H	H	H	A	A	A	A	H	H	A	A	H	A	B	A	B	B	A	B	H	B	H	H	H	H	B	B	B	B	H	B	H	H	A	A	A
01n11264241	AATGTTTTTATCTCTAAAATGAATTCAACCAATAAAGCCAAAAATAATGGCATTACATGG[T/C]TACCAAGTCAAAAATGAATAGCATGATTAACTTGGTAGTTTAAAACACAAATGCCTACCA	B	H	H	H	B	H	B	A	B	H	B	B	H	H	H	A	A	A	A	H	H	A	A	H	A	B	A	B	B	A	B	H	B	H	H	H	H	B	B	B	B	H	B	H	H	A	A	A
01n16903148	TAACTCTCTTTGAAATTATTATATGGAGTCCCCAAATAGTTACATGTCGAGTTGGGCAAG[A/G]AAGATTGAATTGGTTTGGCTACGAGCATCGATAAACCAGATCCTCTAGAATCCCTGAGAA	B	H	H	H	B	H	B	A	B	H	B	B	H	H	H	A	A	A	A	H	H	A	A	H	A	B	A	B	B	A	B	H	B	H	H	H	H	B	B	B	B	H	B	H	H	A	A	A
01n22424081	AAATCATTTTGTGAAAAAGGAGGATTTTGTTTTAATGTGAGGTCACAAGATGCAATACCG[A/G]AATTGTAAGCACCTAGGTGAGAAATTGAAGGGGATAGGTGTTAATGCATGGGAAGTCTGT	B	H	H	H	B	H	B	A	B	H	B	B	H	H	H	A	A	A	A	H	H	A	A	H	A	B	A	B	B	A	B	H	B	H	H	H	H	B	B	B	B	H	B	H	H	A	A	A
01n33730271	GGCAATATGTTTCTATATGGGTGGTTCTTGATAGGTTGACCAAGTCTGCTTGCTTTATTC[C/T]CGTCAAGTCTACTTATTCAGCAGTAGATTATGCTAGGATCATCATAGATGAGATTGTATG	B	H	H	H	B	H	B	A	B	H	B	B	H	H	H	A	-	A	A	H	H	A	A	H	A	B	A	B	B	A	B	H	B	H	H	H	H	B	B	B	B	H	B	H	H	A	A	A
01n39371409	GGTGGCAGTGTTTACCTTCTTGTCTATATATATACATATGTTGTAATCATGTTCTTGAAG[G/A]CAATTGATATAATGTGAATTATGGTGATGATAATCACACGTATGAATGGTTGTGTGTAGT	B	H	H	-	B	-	B	A	B	H	B	B	H	H	H	A	A	A	A	H	H	A	A	H	A	B	A	B	B	A	B	H	B	H	H	H	H	B	B	B	B	H	B	H	H	A	A	A
01n44429635	CACTTAATGACATGTAGATAGATATGCTCATACTCCACATAAATTAACTAAAGCCATAAT[C/T]GTAATACTTCGAGCAACACCGACAAGGCCATGATCACCATACTACATAAAGTACCACCGA	B	H	H	H	B	H	B	A	B	H	B	B	H	H	H	A	A	A	A	H	H	A	A	H	A	B	A	B	B	A	B	H	B	H	H	H	H	B	B	B	B	H	B	H	H	A	A	A
01n50245860	GAGTATACCCTGTGTAAGTTGCTTCTGAATGCCTTCATTTTGCAATATTCTTCAAATTTT[A/C]GACTTGTGTATTCACCTCTCTATAACTGCGAATGGTTTTGACGCTGCAACCTTTTTGCTT	B	H	H	-	B	H	B	A	B	H	B	B	H	H	H	A	A	A	A	H	H	A	A	H	A	B	A	B	B	A	B	H	B	H	H	H	H	B	B	B	B	H	B	H	H	A	A	A
01n55942091	AAAAACACTTTATAAGAGGAGAAAAGTTTTATTCTTGGAAGCTAAAACCTATATTTATAA[G/T]ATTTATTTAAATTCCATCGAGCATCACCAAATGCCAAACTACTACTGCTTGGAGATAATT	B	H	H	H	B	-	B	A	B	H	B	B	H	H	H	A	A	-	-	H	H	A	A	H	A	B	A	B	B	A	B	H	B	H	H	H	H	B	B	B	B	H	B	H	H	A	A	A
01n61743251	ATTTATAACATAGACTACATTTAAAATATTCAAGTTACAAAACAACATAAATTTTAATTC[G/A]TGACAAATTGACACAACCAGTAACTATGTTTGATAACTTAAAGTTTAAAACTTTGTAATT	A	H	H	H	A	-	A	B	A	H	A	A	H	H	H	B	B	B	B	H	H	B	B	H	B	A	B	A	A	B	A	H	A	H	H	H	H	A	A	A	A	H	A	H	H	B	B	B
01n67384954	TGATCCAACTACTAAAAAGGTTTTTTTCCAACTGTATATGGTATTTTTGAATCACATTGA[A/G]CTCAGGGTGGCACTGCAAACTTACTCTATTCAAAAGGGTGTTAATATTAATTTGAAACCT	B	H	H	H	B	H	B	A	B	H	H	B	H	H	H	A	A	A	A	H	H	A	A	H	A	B	A	B	B	A	B	H	B	H	H	H	H	B	B	B	B	H	B	H	H	A	A	A
01n73132591	GCCCTGTGGCTTTGAAACATGAATTTTCGAACTTATACAAAATGGCTAGCAATCAAGAGT[C/T]TTATTTTTATATATGGCAAATAATTTCTTTAAAAATAAAAAAGGCAGAGCCTGTATACAA	H	-	A	H	H	-	B	A	H	H	H	H	-	-	H	-	-	-	-	-	-	A	A	H	H	H	H	H	H	H	-	H	H	-	-	-	-	B	-	B	B	A	-	B	-	-	B	-
01n78826523	AAACAAACACACATTACCAGAGTCTGTGAAGAGTCGCAACCCAAGGGATGCTCAAAACAG[A/C]ACGAAAAGGAAGAGATGTAATTAATTAAATAGGAGACTTACCAATTTGAGGGTGTCAAGA	H	A	H	H	H	H	H	A	A	H	A	H	A	A	H	H	A	H	H	A	H	H	A	H	H	A	H	H	H	H	A	A	H	A	B	H	H	B	B	B	B	H	H	B	H	B	B	H
01n84564554	ACAGTTTTTTGGTTACCAAAAAAATGTAATACCTGATCCCTGTTTGATAAAATAAACCAA[A/C]AAATTGAACCGTGTGGTAGAAGGGAATATTCCCACCTCGAACCCTGAGTGAATTCCCACC	H	H	A	H	H	A	H	A	A	A	H	A	A	A	H	H	A	H	H	A	A	H	A	B	H	A	H	H	B	A	A	H	H	A	B	H	H	H	B	H	B	H	H	B	H	B	B	H
02n00020991	GGAGGGTAGAAGTGTAATTCACCTCTTCTTAAGATTCACCTTGGGTGAAGGATGTGAAAT[C/A]TTATTGATGTTTAGAAAGGAGTTACCATAGGCTTGCTCCAAATGGGGGAATGAGGTTCTT	H	H	A	-	H	B	H	H	H	H	B	H	H	H	H	H	B	A	B	H	A	B	H	H	H	A	H	A	A	H	A	A	B	H	A	H	H	H	H	H	H	H	B	H	A	A	H	H
02n05593229	TCTTGACTTTGATCTTAACCGCTTTTTACTTGACTTTTAGCTGATCCATCAATTGAATTA[T/C]AGATTCAAGGATTTTGATTTGTGTTTGAGACGATTTCATGTTGTTTGGGAATGATTCTAG	H	H	A	B	H	B	H	H	H	H	B	H	H	H	H	H	B	A	B	H	A	B	H	H	H	A	H	A	A	H	A	A	B	H	A	H	H	H	H	H	H	H	B	H	A	A	H	H
02n11134037	AGTCTTTTCTATTGATTTGTATGCTTTACTTGATCTCGGCGCCACCTTGTCATCTCTTAC[T/G]CTTCTTGTAGCTAAAAAGTTTGAAATTTTGCCCGATATTTTGCATGAACCTTTTGTAGTG	H	H	A	B	H	B	H	H	H	H	B	H	H	H	H	H	B	A	B	H	A	B	H	H	H	A	H	A	A	H	A	A	B	H	A	H	H	H	H	H	H	H	B	H	A	A	H	H
02n16675278	ATGAGGTGTGTGATGGTTATATATATTTTTGGTTTATGTTTGTATGCATGTCTACTACTT[C/T]ATAGTTTCATTGATGCAATACATGTTGGGGAAAATATAGAAAACATATGAAATGATATCA	H	H	A	B	H	B	H	H	H	H	B	H	H	H	H	H	B	A	B	H	A	B	H	H	H	A	H	A	A	H	A	A	B	H	A	H	H	H	H	H	H	H	B	H	A	A	H	H
02n22189152	GGTTGATCTTCCTCCAGGGAACAAACTTTTGGGTTCAAAGTGGATCTTTAAAAGGAAGAT[A/G]AAAGATGATGGAACTTGACAAATATAAAACAAGACTTGTTGTAAAAGGCTTTAGACAAAA	H	H	A	B	H	B	H	H	H	H	B	H	H	H	H	H	B	A	B	H	A	B	H	H	H	A	H	A	A	H	A	A	B	H	A	H	H	H	H	H	H	H	B	H	A	A	H	H
02n27721890	TGGAGATCGTCCGTGTCGGTATATGGATCTCGCGAGTTCCCCATAAGTCATGAACTCTCA[G/A]TATGTTTTCGAGGAGTATCATGTATATACAATTAAGAGAGTACAATTGGTACTTTTAGGC	H	H	A	B	H	B	H	H	H	H	B	H	H	H	H	H	B	A	B	H	A	B	H	H	H	A	H	A	A	H	A	A	B	H	A	H	H	H	H	H	H	H	B	H	A	A	H	H
02n33261008	GAACTCCTGCACAGTATCCATTCACACATCTGCAAAGAAGTATTACTTATTTAAGCGAGG[C/T]TTCATCTTGTACGCTGGAATGATTGGATAGTTAGTGACATAGCACACTTATCCTATTGAC	B	A	A	B	H	B	H	A	H	H	B	A	H	H	B	B	B	A	A	A	A	B	A	H	H	H	A	A	A	H	H	A	H	H	A	H	H	A	B	B	H	A	H	H	H	H	H	A
02n38791352	GTGGAAATTGAGATAGTAATATGAATGGTAACGGATCATAATTAGTACTGATAAAAGGTG[G/A]TTTGGAAAACATATTTCGTGCTTACATAATTTAAATTTGGTATAAATACATTATGCTTTT	H	A	A	A	H	-	H	B	H	H	H	A	A	H	H	B	B	H	A	A	A	A	H	H	A	H	H	A	H	A	H	H	H	H	A	H	A	H	B	B	H	A	H	H	H	B	H	A
02n44330543	CGCTCGGTCTTCTTTGCTCCAAGTAATCTCTCTCTTCTTTTCTTTTGCATTTGTGTTTTA[T/C]GCCTGATTCATAGTCCTAAGCGTATCTACGCCACAACTCGATCTTAGAACGAGATGTTTA	B	A	B	-	H	-	H	B	A	H	H	A	H	H	H	B	A	H	H	-	-	A	H	H	H	A	H	A	H	-	-	H	H	H	-	-	A	H	B	H	H	H	-	A	-	-	A	H
03n00056745	ACCTCTGAAACTGTGGGACAAGGAAGCAAGGAGAATGATTTCCAACCCATGTGATGGCAG[A/G]AATTTGGACGTACATACCTTTTCTCTAAATTCCACAAGTCTGGAAATGAAAGGTGCATCT	H	H	A	H	A	H	B	H	H	H	H	B	A	A	H	H	H	H	H	H	A	A	A	B	B	H	B	A	H	A	A	H	H	A	A	B	H	H	A	H	B	A	A	A	H	H	H	H
03n05976919	TACTTTACTTACAATTGGTGTGGCCTTGTTGGCGTTACCTTATATAATATGGTGATCATG[G/T]CCTTGTGGACACTAATTGAAGTATTTTGATGATTTGTGCGGTTGATTTATGTGAACTATG	B	B	A	H	H	A	A	H	A	H	A	B	B	H	B	H	B	A	H	H	A	H	H	A	A	H	A	H	H	H	A	A	A	H	B	H	H	A	H	H	B	H	H	B	B	A	A	H
03n11807423	AGATATTTGAAGAAGACAGGGGACCTGGTCCTCTTCTACCCAGCAGGTGACACCTTTGAT[C/A]TTGTTGGTTTTGCAAATGCTGATTTTGCTGGTTATCAATTTGACAATAAGAGCACTTCAA	B	B	A	H	H	A	A	H	A	H	A	B	B	H	B	H	B	A	H	H	A	H	H	A	A	H	A	H	H	H	A	A	A	H	B	H	H	A	H	H	B	H	H	B	B	A	A	H
03n17701557	GCAACCTCGCATATGAGAACTTATATAAGAGCTTCCATGAATAGTTACGGTTATTCGACA[G/A]TGTTCTTATAGTTTTTGCATCTTAGAGTATGCCATTAATAGTGTTTACTTGATCATTTCC	B	B	A	H	H	A	A	H	A	H	A	B	B	H	B	H	B	A	H	H	A	H	H	A	A	H	A	H	H	H	A	A	A	H	B	H	H	A	H	H	B	H	H	B	B	A	A	H
03n23585204	GAAGATTTGAAGAAGGTATTTGAGGTGATGCATGTGGTGGATTGTTGAAAGGGTTGAATT[T/G]GTTGCTTATAAACTGAAGAGTGTGTCTAGAACCTTGTTTGATCAATGGAAGGATGGTAGA	B	B	A	H	H	A	A	H	A	H	A	B	B	H	B	H	B	A	H	H	A	H	H	A	A	H	A	H	H	H	A	A	A	H	B	H	H	A	H	H	B	H	H	B	B	A	A	H
03n29467786	ATGTTCATGCACTTTCAATTGCCTTGAATCATAAGCAATTGCATTCCTCCTGCATTAGCA[C/T]TGTACCTAAACGAGAATAAGATGCATCACAATAAACAATGAAATTCTTACCTTCCACTTG	B	B	A	H	H	A	A	H	A	H	A	B	B	H	B	H	B	A	H	H	A	H	H	A	A	H	A	H	H	H	A	A	A	H	B	H	H	A	H	H	B	H	H	B	B	A	A	H
03n35388992	AAACCATCATTCGTGAGATCAATATATCATTATTGCATCATCTAAGGCACACAAGAGAAA[C/T]TATATTCAAACTTGCATTAGCATAACCTCACAATGATATCATATTCAAAATAATCATATA	B	B	A	H	H	A	A	H	A	H	A	B	B	H	B	H	B	A	H	H	A	H	H	A	A	H	A	H	H	H	A	A	A	H	B	H	H	A	H	H	B	H	H	B	B	A	A	H
03n47141971	ATTCAGTTATTTTCTTGCAGCTTCATCGATCCAGCTTCTAACACAAGGCGAACCTACCTT[G/A]GATTATTTTCCATTAACTTCACGTGAGAACAGGGAGGAAATATGTACCTACGAATTCGCA	B	H	A	H	H	A	A	H	A	H	A	B	B	H	B	A	B	B	H	H	A	H	H	A	A	A	A	H	H	H	A	A	A	H	B	H	B	A	H	H	B	H	H	H	B	A	A	H
03n58896770	TGATGGATTTTAGTTTTATTGAATTTCTCTCGAGTCTGATTACATCTTACCCTCCTAGAC[C/A]CGCGACTTGTGGGATTACATGGGGTTTTAGTTTCATACTTTCATTAAATCTTAGTTTCAT	H	H	H	B	B	H	H	H	H	A	A	H	B	H	H	A	B	B	H	H	A	H	H	A	A	A	A	H	H	H	A	H	A	B	A	A	B	A	B	H	H	A	H	H	A	H	A	H
04n00069120	CTTCCTTCTATGTTGAAGATGTGGGTGGCAAAAAGACCAATGTTTATGATGCAAACAAGA[G/A]ATAAGCAATATTGCAGTATAAAAACTAGAGTAAATACTCTCTTGCTTGTCCACTAAATAG	H	B	H	B	H	A	A	A	B	H	B	H	A	H	B	B	B	H	H	H	A	B	H	H	H	A	A	H	A	H	H	H	H	H	H	B	B	H	H	B	A	H	B	B	A	H	H	H
04n05862876	ATGTAGAAGCTTGCAATCAATTGTTTGTATGATACAATAAGAGAGGATGTTGTCTTGAAT[C/A]TTGAACTATTTGTCTTAGTAATTCCATGATTGTTCTCGTGTAATTTGCATCTCGGAGTAC	A	B	B	H	B	A	B	H	H	A	H	H	A	A	H	B	A	A	A	A	A	B	B	H	A	H	H	H	A	A	H	A	B	A	H	H	H	H	B	B	A	B	B	A	A	H	H	H
04n11667524	ATTTTTCCCTATATTTCCTATGAAAATGCGATGAATAATGTCTATGGGCTTGTAAAAGAA[C/T]TCCGATAGGTCAAGTATGCCATGTTACTTTTAGCGAGTGCTGCTCAGTCGTGACAGGCCT	A	B	B	A	B	A	B	H	H	A	H	H	A	A	H	B	A	H	A	A	A	B	B	H	A	H	H	H	A	A	H	H	H	A	H	H	H	H	B	B	A	B	B	A	A	H	H	H
04n17475319	CCTCGTTCATTTAGTTGAGCACTCGGAGTCAGTGGTGAGCCTCCTTTCATTTTGGAAACA[T/C]AGTTATTGGTTTTTCATCTTTCTTTTATAGGATGTTGTTAGATTTGTCCCAACATCCTTA	A	B	B	A	B	A	B	H	H	A	H	H	A	A	H	B	A	H	A	A	A	B	B	H	A	H	H	H	A	A	H	H	H	A	H	H	H	H	B	B	A	B	B	A	A	H	H	H
04n23262810	TTAAAGTAAGTTCATGTTTTATTGTTTAAGAACTATGAATTGTGTTCTTATATGAATGAG[C/T]AACTAAATGCAGAACTAGGGTTGTGGGAACCATGAGTGATTAAAAGAGCAAACCTAGCTT	A	B	B	A	B	A	B	H	H	A	H	H	A	A	H	B	A	H	A	A	A	B	B	H	A	H	H	H	A	A	H	H	H	A	H	H	H	H	B	B	A	B	B	A	A	H	H	H
04n34889157	TAGAAATTTTATGTTATCATTTTATCCATGTCGATAGTTGTCCTGAGTTACTTATGATCA[G/T]TCAGTGAATTTTGAATTTCAAAATTTGACATATTAAAATAACTATAGTTAATTGATTGAC	A	B	B	A	B	A	B	H	H	A	H	H	A	A	H	B	A	H	A	A	A	B	B	H	A	H	H	H	A	A	H	H	H	A	H	H	H	H	B	B	A	B	B	A	A	H	H	H
04n40675371	GGAATTTTTTTTTATGTTTGAGATACCATTTTGTTCAAATAATTAAAAAGAATTAGCTAA[C/T]GAAAAAAGTCAATCCTCAAACAATCCATTATTATCTTCATATCCAACCAACAAAAAAATT	A	B	B	A	B	-	B	H	H	A	H	H	A	A	H	B	A	H	A	A	A	B	B	H	A	H	H	H	A	A	H	H	H	A	H	H	H	H	B	B	A	B	B	A	A	H	H	H
04n46489784	CTGGAGGAACATTATTGGTACTCATAATGCATTGTATTGTAGTAAGTCTCATAGAAACTT[G/A]TTAAATTTCAAGGTTAATGCCAAAATGGCTATCATGTTGAGACTCTGAATGAAGAAAAGG	A	B	B	A	B	-	B	H	H	A	H	H	A	A	H	B	A	H	A	A	A	B	B	H	A	H	H	H	A	A	H	H	H	A	H	H	H	H	B	B	A	B	B	A	A	H	H	H
04n52349163	GAAGATTAGGGATAATTCGGAGACCTCCCTTCAGGTTCTGCTCTATAACACTTATCTCCC[A/C]TGTGTTTTAAAATATTACGTATATCTCCCTTATTTTTGATTTTTTTATAACCATTCTTTA	A	B	B	A	B	A	B	H	H	A	H	H	A	A	H	B	A	H	A	A	A	B	B	H	A	H	H	H	H	A	H	H	H	A	H	H	H	H	B	B	A	B	B	H	A	H	H	H
04n58191661	CAACCCTATGTCTTAATTTTATTTGCGATATTATACTGAATATGTTATCGTTATTGTCCG[G/A]TAGTAATTTTTATGTTCGATGAAGTTTGTTGGAGATATCTTTTTGACACATTCACCAGCA	H	B	B	A	H	B	H	B	H	A	A	H	B	A	B	B	H	H	H	H	A	B	H	A	H	A	B	H	B	H	B	H	H	A	B	H	B	H	B	B	H	B	B	H	A	H	B	H
05n00035037	TAATAAACACACCTGAAGGGATTGAATCAAAAGAAAAAAACTTCCTAGCTTGGTAGGATG[A/G]TGAAAAGAGAATTAAAGCACCCATTAGAGAATACAAAAGTCGTTTCAGCTTACAAAAGTT	A	B	H	A	H	A	H	B	H	H	B	B	B	A	B	H	A	H	H	H	H	A	H	H	H	H	B	B	H	H	B	B	H	A	H	A	B	B	H	A	A	H	H	H	A	B	A	H
05n05911988	TTCTCTTTATGAGATCTTACCAAACCTTCAGCTATCCACAACCATGTTAACTTTGAAACT[C/T]GTATCTCCTCATCCTCCAAAAATACTCCAAAATACAAAAAACAAGGTTTCAAATGAAATG	H	H	H	A	B	H	H	B	H	H	H	A	B	H	H	B	A	B	H	H	H	A	B	H	H	H	B	B	H	B	H	B	H	A	H	A	H	H	B	B	B	A	H	H	A	H	H	H
05n17778749	TTCTCCCGATGAATAAGATAGTATTGATTGTCAAATTCGAACAAAATGAAGAAGGGAGAT[A/G]GTAATTGTGTTTTATAGATGGAAAAAACTGATAAGGAGTTTTGGCTGAAGAAAAGAGAGA	H	A	B	A	H	-	B	H	B	H	H	A	B	B	H	-	A	B	H	H	H	H	B	H	H	H	B	B	H	B	-	B	A	A	H	H	H	A	H	B	B	H	H	H	A	-	H	H
05n23686743	AGTATCCTCACCTTTTTTCTTCCGATTCCGCTCTAGCTTGAGCGTATTTGCATGTTCTCA[T/G]AACTCAATTCAGTCAGAAATCATTTCTTGGTATTCGGGAGTAGGGATTGCAGATCTCTCC	H	A	B	A	H	B	B	H	B	H	H	A	B	B	H	B	A	B	H	H	H	H	B	H	H	H	B	B	H	B	H	B	A	A	H	H	H	A	H	B	B	H	H	H	A	H	H	H
05n29600722	CTTCCTTTCCATAACTTACCTCCAAACCCAAAAAATATGTTTGCTTTCCCAAGTCCTTCA[C/T]CTCGAACGAGGAGTGTAACAGATCTTTCAAATGAGAGATTCCAACTTCCTCATTTCCCGT	H	A	B	A	H	B	B	H	B	H	H	A	B	B	H	B	A	B	H	H	H	H	B	H	H	H	B	B	H	B	H	B	A	A	H	H	H	A	H	B	B	H	H	H	A	H	H	H
05n41343434	TGAGATGAAGTGTTTAGTAGAAACCTCACTATCTCCCAAGAGCTTTGTAAGATCGGTTGA[A/G]GGATGGATAGCCTTTGTGATTTGAAATGTGGTGTCCAATAATTTAATCCTTATCCTTTAG	H	A	B	A	H	B	B	H	B	H	H	A	B	B	H	B	A	B	H	H	H	H	B	H	H	H	B	B	H	B	H	B	A	A	H	H	H	A	H	B	B	H	H	H	A	H	H	H
05n47218680	TATTTATATGTTTTTGATGTAATTTTAATGCTATATTGTGTTATGTGAAATTTAGGAGAA[T/C]TTATAGTGAACTCACTGTTGGTTCAATGTATATATTACTGTAACTTTCATGAAATGTGGC	H	A	B	A	H	B	B	H	B	H	H	A	B	B	H	B	A	B	H	H	H	H	B	H	H	H	B	B	H	B	H	B	A	A	H	H	H	A	H	B	B	H	H	H	A	H	H	H
05n53142915	TTAACTTTTTCATAGTTATCACTTTTCTCTCAAACAAGTAATAAATGCATGCATATTCTA[A/G]TGTGCGCACTCATTAGAACGAAATCATGATGAAAGTAGAATCAATCAGTGCAACTAAGAA	H	A	B	A	H	B	B	H	B	H	H	A	B	B	H	B	A	B	H	H	H	H	B	H	H	H	B	B	H	B	H	B	A	A	H	H	H	A	H	B	B	H	H	H	A	H	H	H
05n59071545	GGAGTAAATTAGGAAAAAGATCTGATAGAAGGAAAATGATTTTTTTTGTAGAACCAAACC[T/C]AACGGTTTTACAAGCATAACACTAATATCATTCCATTGACAAGTCAACAGTATTACTCCA	H	H	B	H	H	B	B	H	B	H	H	A	B	B	H	B	A	B	H	H	H	H	B	H	H	H	B	B	H	B	H	B	A	A	H	H	H	A	H	B	B	H	H	H	A	H	H	H
05n64931120	TCCTAAAGGGTTGAACCACAAGGAAAAGAATCTCTCAAGAAAACCATACAAATGTAAAAC[T/G]ACTTCTTCGACGTCGGAGATCGAGCAATACACAAAGTAAACAACTCCAAAAAGCTAGATT	B	H	H	B	H	B	H	A	H	H	B	B	A	H	H	H	H	B	A	B	H	H	H	A	H	B	H	H	B	H	B	H	A	H	A	B	B	A	H	A	H	B	H	H	A	H	H	H
06n00019040	AGTAAAGTCTTCAGCCAACAAGAATTACTCTTCTGTTTTTGAGTTGTGCAAGAAGAAGAA[A/G]AAATACTTCTCTAGTCTTCTCTTAAGTTGGTTTTAATTTATACTAATTTTTGTTGTAAAA	A	B	H	A	H	B	H	A	B	H	H	H	H	H	H	A	B	H	H	H	A	A	B	H	A	H	B	H	B	H	H	H	H	A	B	A	A	H	H	A	A	B	B	B	A	H	H	A
06n05816033	AATATATCAACCTGTTATTTAAGTGAGGTTTTTACCTTGCAAAATTCATCTTATTAAATT[C/A]ATTTAGACTTGATTGATTTAATTAAGTTAAAACAAAATGGCGTCTTGCGGGGAATTTTGA	A	B	H	-	B	H	H	A	B	H	A	A	H	A	H	A	B	H	H	H	H	A	B	H	A	H	H	H	B	H	H	H	H	H	B	A	A	H	A	A	A	H	B	B	A	A	A	A
06n11624388	TTGTAATGTGAAGTATACTAGAAATAATGTCTAAAGGAACTACATGAATATGTGAAGCAT[T/G]TTTAAGTGTGAAATATGATGAATGAGGATGTAAACATGTTTAGAATTCAATGTTAATGAA	A	B	H	A	B	-	H	A	B	H	A	A	H	A	H	A	B	H	H	H	H	A	B	H	A	H	H	H	B	H	H	H	H	H	B	A	A	H	A	A	A	H	B	B	A	A	A	A
06n17333636	AAATCTGTATCAGATCAAGATTTCCTAGTTTTCCAGTTCTTTTTCTTTTCGTGTTTTTGC[C/T]TTCTCTCTATGCGCAATAATGTATTTCAAGATGAAAACAAGTACAGGGATAAACCACAGC	A	B	H	A	B	-	H	A	B	H	A	A	H	A	H	A	B	H	H	H	H	A	B	H	A	H	H	H	B	H	H	H	H	H	B	A	A	H	A	A	A	H	B	B	A	A	A	A
06n22856828	AGTGGTAATATAACCCAACCAAGGGTTGGGATCATTCACACTGGGAGTGGTTTTGAGAAT[C/T]AGTAGCCAAGTATCAATATTTTCAAGTCAATCATAAATAAAAGTATTTACGAATGAAAAC	A	B	H	A	B	H	H	A	B	H	A	A	H	A	H	A	B	H	H	H	H	A	B	H	A	H	H	H	B	H	H	H	H	H	B	A	A	H	A	A	A	H	B	B	A	A	A	A
06n28612423	ACCATTTTGTTTCATCTCATTCCAGATTCTCATCGACTCATTCTCGTCCAATGGACCAAC[C/T]GAGCTTGCACACTCAAAATCATCCTTTGATTTCAAGTACACAGAGTTCTTGCACGGATAC	A	B	H	A	B	H	H	A	B	H	A	A	H	A	H	A	B	H	H	H	H	A	B	H	A	H	H	H	B	H	H	H	H	H	B	A	A	H	A	A	A	H	B	B	A	A	A	A
06n40124100	GATATCTCTCATAGTTTAGCTGGTAGACTTCATAGTTGACTTGGACTGTACAGGAATTAA[A/G]TGTACTCTCACGTTAAATGTATTTTGCTGCTATATCTGTTTCTCATGTTGTGATGTTTAT	H	H	H	A	A	-	B	A	B	H	H	H	H	B	H	H	H	A	H	A	A	B	B	B	A	B	A	B	B	H	B	A	A	H	H	B	H	H	H	A	B	A	H	A	A	A	A	B
07n00031037	GTCTTCACCGAGTGGTTCTGGTTTCATGATCAGAGGAAAGACATACTTGAAAGACAGTAC[G/A]AAGGTAGCTTTTAATTCTTGAATCCAAATATTTGGATCAAGTTTTCACATGTTCCTGAAT	H	A	H	A	A	-	H	H	B	B	B	B	H	H	A	H	B	B	B	B	A	A	H	H	B	H	H	B	B	B	H	H	A	H	H	B	A	H	H	H	B	H	H	H	H	B	H	H
07n17868661	CATCAATATTCATCAATTAGTAAGGTTTGATATCTCTTTCACCTTTGAGACCTCTCTTCT[A/C]AAAGGGTTCCACCAAATTGATTTCAAATGTTGGGTTTTCTAATGGGTTATCATACAATAT	H	A	H	H	-	A	B	H	A	A	B	B	H	B	H	H	A	A	H	H	B	B	H	H	H	H	H	B	H	B	H	H	H	H	H	H	H	B	A	H	B	B	B	H	A	H	H	B
07n29693484	CCCAAGTTGCATTTTACTAAAGATTATTCTTCCAAAGAACCTTTACGAAAGCTACTTCCT[T/C]ATTCATCAACTTATTCACTTACCTGTCTACAATCTCAACAGGGACGTCTGCATAGGAAAT	H	A	H	H	H	A	B	H	A	A	B	B	H	B	H	H	A	A	H	H	B	B	H	H	H	H	H	B	H	B	H	H	H	H	H	H	H	B	A	H	B	B	B	H	A	H	H	B
07n41549637	CAAATCCCCAGATTTACGCTTCAATTTCTTCAAACTCGAATTTTCCTATTTTACATCATT[C/T]GCAAGTAATTCCGTTCGAAGATTTGATTTGGAGATTCACATTGAGTTGGTTATTATGTTC	H	A	H	H	H	A	B	H	A	A	B	B	H	B	H	H	A	A	H	H	B	B	H	H	H	H	H	B	H	B	H	H	H	H	H	H	H	B	A	H	B	B	B	H	A	H	H	B
07n47438227	ACCCCAGTCAACATTCATTTACATGACTTTCATTTTACATGAGGGAACATATGCCTCAAT[T/C]GACATAGACCATGTGATCTAAATATGGAATCGGGTGTTATAAAACCCACACCGAAAAAAA	H	A	H	H	H	A	B	H	A	A	B	B	H	B	H	H	A	A	H	H	B	B	H	H	H	H	H	B	H	B	H	H	H	H	H	H	H	B	A	H	B	B	B	H	A	H	H	B
07n53383839	AAGAAGAAGAAGAAGGAAGGGTCTAAACAAGTGGAACCACTAAATTCATTTTAATTTTTT[C/T]GGGTTTTTTAAGAGAGTGTTTGATCTGATTATTCATTCAGTCAAGTGTTTTGGTAGGAAG	H	A	H	-	H	A	B	H	A	A	B	B	H	B	H	H	H	A	H	H	B	B	H	H	H	H	H	B	H	B	H	H	H	H	H	H	H	B	A	H	B	B	B	H	A	H	H	B
07n59303090	CTGAATCAACACTTGTGCGAGACTGCTCCTAGTCATGCCTCGCCCCTAACTTTCCCCTAC[A/G]CTCGAACTAATCTGAATCTAGTAACCAAACAACAGACAAATAACAGTAAAAAGGCTATGT	H	H	A	A	H	H	B	H	A	H	H	B	H	B	H	H	H	A	H	H	B	B	H	H	H	H	H	H	A	B	H	H	A	H	A	H	H	B	H	B	B	B	H	H	A	H	H	B
07n65221718	TTTTCAGTATCATGAGAAAACCGTACATGGCCTCTTTTCTCCCCTGACTTGCTCCACTCC[G/T]TGCTCACACAGGGATGATTCCACATTTCTTCCATGTCTTCTGCGGAAGTTCTAGAGTCCC	H	H	A	H	H	B	A	H	A	H	H	H	B	H	A	A	H	H	H	B	B	B	H	A	H	A	H	H	H	B	B	H	A	A	A	H	H	H	H	H	H	H	H	A	H	B	H	H
08n00013550	TAATTAACTCTGCTTCCATTCTCTCCTAGGTCTCTTCTGGTGATATCCTTAACACAAGGG[A/G]GACTCCATATATGGTAACACCTGTGTCTTTGGTAACAAGGAAAATGTTTTCCACTGTAAA	H	B	H	B	B	H	B	B	H	B	H	H	A	A	H	H	H	B	H	B	H	B	H	A	H	H	B	H	H	B	H	H	A	B	B	A	A	H	B	B	B	H	H	B	H	H	B	B
08n05742523	TTTCCTTCAGGAGATGCCCATTCTTGTATGAAAGCGGGAAATAATAGGCATGGACTTCAT[G/A]GTGGGTCTGCCTAAGGCTTTAAAGAAGTATGATTCAATTTGCACCATTGGGATCATTTCT	A	B	B	H	B	H	H	B	H	B	H	A	H	H	H	B	B	H	A	H	A	H	A	H	H	H	H	A	A	B	H	A	A	B	B	A	H	H	H	H	B	H	B	H	H	A	B	H
08n17218594	CAAGTTCTTATTCAAATTATGTAATAGTTCAGATGTTATTTCATGTTGTTTAGGGTCGTG[C/T]CCCTATTCTATTCTATTGAGTTGTGTCGTATGTTGGCAAACGAGACTTAGAATCTAATTA	A	B	B	H	B	H	H	B	H	B	H	A	H	H	H	B	B	H	A	H	A	H	A	H	H	H	H	A	A	B	H	A	A	B	B	A	H	H	H	H	B	H	B	H	H	A	B	H
08n34401363	ATAGTGAATTGAAGATTTGGGTAAGAATGTTGTTGTTAAGGTTGATGGTTTATTGATGTA[T/G]ATTCTTATATTATGTTCATGTTGACCTTAGATGGGTTTCTCCCAAGTTGGGGAGTATGTT	A	B	B	H	B	-	H	B	H	B	H	A	H	H	H	B	B	H	A	H	A	H	A	H	H	H	H	A	A	B	H	A	A	B	B	A	H	H	H	H	B	H	B	H	H	A	B	H
08n40137375	TCAAGTATGTCTCCAAGTTCTTGAACTATGTTGATCCCATAAGAAGACTAGCTAGTGAAT[G/A]CACCTAGAATGCTATGTTAATGTTTTGATTTTACCTTGACAATTCGATCACCTTCTTTCG	A	B	B	H	B	H	H	B	H	B	H	A	H	H	H	B	B	H	A	H	A	H	A	H	H	H	H	A	A	B	H	A	A	B	B	A	H	H	H	H	B	H	B	H	H	A	B	H
08n45861911	TATCACATCATTGTGATATCAAAAGGGGAATTGCACATACTTCCACGACATTCTCATGCC[T/G]TTTAGTTTTGACCATTTATTTATGTTTTCTGTCTTGTCAAAATGAAGTTTTAAGAATTAT	A	B	-	H	B	H	H	B	H	B	H	A	H	H	H	B	B	H	A	H	A	H	A	H	H	H	H	A	A	B	H	A	A	B	B	A	H	H	H	H	B	H	B	H	H	-	B	H
08n51605468	GTTCTTCCTTTTTGATTCTCATGCTTGATTTAATACAAATCTTCTTTGATTGAGTTCCAG[C/A]AATGACAGATTTGTCTTGCAAGATTTGATTTGATTCCTTGAGATTAGATTGATTTGAATG	A	B	B	-	B	H	H	B	H	B	H	A	H	H	H	B	B	H	A	H	A	H	A	H	H	H	A	A	A	B	H	A	A	B	B	A	H	B	H	H	B	H	B	H	H	A	B	H
08n57290265	CTATATATTTGTATCATGAAAAAATATTTTTTCTCTACCACTTGCCTCTTGTTGATGTGA[A/C]TTATTAGACAATTTCATGTTCTTTTTTGTTTTAAATATTAATATTTGTTTAATCCTAATG	A	B	B	H	H	H	H	B	H	B	H	H	H	H	A	B	B	H	A	H	H	H	A	H	B	H	A	A	H	B	H	A	H	H	H	A	H	B	B	H	B	H	B	B	H	H	B	H
08n63019524	ATGGTATGAGCATCTATGAGTACTTTTCGCCTTTGTATAAATTTGAAGCATACTCTCTTG[T/C]ATACATGAATTCTATTAATGTTGTCCCTCTCAAGTCGTAATGGTGTGTTCCAGAAGAACT	H	B	B	H	H	-	A	H	B	H	H	H	B	A	H	H	B	A	H	A	B	H	B	H	B	H	A	H	H	H	H	A	H	A	H	B	H	H	H	H	A	H	A	A	H	H	B	H
09n00027401	ATCTCCTGAAGGAATAGAACTCTTTCCAGAAGAGGTAAAGGCATTAGGCAATCTTTTTCT[A/G]TCATAGATTGACTCCTATTCCCATTCTTATGTGTCAAAGCCACCCGTTTAGTGTGATACA	A	B	H	A	A	H	H	B	B	H	H	H	H	B	H	H	H	B	H	A	H	H	A	B	A	H	B	B	B	A	B	A	A	A	H	H	H	B	H	H	H	H	H	A	H	H	B	B
09n05651802	TTTTACACCTCGATTATTGTCTTATCATATTATTAGAGGTGTATGGCTCATGCTTGAGCA[C/T]AGGTGCAACATTTTATACTTCAAAGAAATAGATGCGTAAGATTAGAGGTGTTAAAATGAA	H	B	H	B	A	A	B	H	H	A	B	B	B	H	H	H	B	H	H	H	H	H	B	A	A	H	H	A	A	B	H	H	H	H	H	B	H	A	B	H	B	B	H	A	H	B	A	B
09n11275906	GTGACGACAAAGGTTTGATGGAAGGGACGAAGCATAACTGCCAGTAGTGTTTGTCTTAGC[A/G]GAACCAGACGTATGTGAATTTCCATACAAAGAAAGAGGGAGCCAGCCTGATGGTCCATCA	H	B	H	-	A	A	B	H	H	A	B	B	B	H	H	A	B	H	H	H	H	H	B	A	A	H	H	A	A	B	H	H	H	H	H	B	H	A	B	H	B	B	H	A	H	B	A	H
09n22539400	TATATCAAAATGAGTTTAACAATGCTACATCTTCGTGAATGTGATTTGATCACAAAGACA[A/C]TGTCAATATCAATATTTAAGAAGTTGGTGTATAAGATTGGAGACATCATCGCATGAAATT	H	B	H	B	A	A	B	H	H	-	B	B	B	H	H	A	B	H	H	H	H	H	B	A	A	H	H	A	A	B	H	H	H	H	H	B	H	A	B	H	B	B	H	A	H	B	A	H
09n27233357	CATCTTTGAGCAATATCAGCCACAGTTCTTGCTGCTTTGGCAGGGAACCGACCTTTTAAC[C/T]GAGGGTCCATGATTAGCGATAATCTACTGTCATCAGCTAGAAAAAGCTTGCTCCACTTCA	H	B	H	B	A	A	B	H	H	A	B	B	B	H	H	A	B	H	H	H	H	H	B	A	A	H	H	A	A	B	H	H	H	H	H	B	H	A	B	H	B	B	H	A	H	B	A	H
09n33896681	ATAGTGACATAAAAATCTCATAATTGCTTGTATATCATCTTTAATTCTGATTCAAATAGT[T/G]AAAGCGACTTCGTAATGTATAGATTCACTCCTATGTATGACTAATAACCAACAACAACGG	H	B	H	B	A	-	B	H	H	A	B	B	B	H	H	A	B	H	H	H	H	H	B	A	A	H	H	A	A	B	H	H	H	H	H	B	H	A	B	H	B	B	H	A	H	B	A	H
09n39603327	AAATGTAACATTTACATTTTTGCACAAAAGAATAATGTTTTCATGAAGGGTAATATAGCC[G/A]TTCAACTTTTGAGGGCTATTTTAGTCTTTGAAGTCGCTTTCCGATATGTAGAATAGTATG	H	B	H	B	A	A	B	H	H	A	B	B	B	H	H	A	B	H	H	H	H	H	B	A	A	H	H	A	A	B	H	H	H	H	H	B	H	A	B	H	B	B	H	A	H	B	A	H
09n45438365	TCCATTACTGCAGCTAATTTTTAATGAGGATCTCATGCTGAAGATATCCTTTAAACTGGA[C/A]TACATTCTCAAGAATGAGTTTCTGCCATTCCACTACTACTTGCAATTGTAACTTGGACAA	H	B	H	B	A	A	B	H	H	A	B	B	B	H	H	A	B	H	H	H	H	H	B	A	A	H	H	A	A	B	H	H	H	H	H	B	H	A	B	H	B	B	H	A	H	B	A	H
09n50670996	TCTCATCTCCTAGGATATTGAGATGGTTGAGATCAAAAACAAAAACTGCCAAAAATATTT[A/C]AGATCTTTATAACTCTCCTCATGATGCATTAAGTTATTATTATATTATACTCATATATGT	H	B	H	B	A	-	B	H	H	A	B	B	B	H	H	A	B	H	H	H	H	H	B	A	A	H	H	A	A	B	H	H	H	H	H	B	H	A	B	H	B	B	H	A	H	B	A	H
09n56362217	GAGCTCGGAAATTGCAAGAACTTGATAGTGTTGGGACTTGCTGATACGAAAATTTCAGGT[C/T]CGCTTCCTCCATCGTTGGGTAACTTGGGAAAGCTTCAGGTATTATCTATTTATACTACAA	H	B	H	B	A	A	B	H	H	A	B	B	B	H	H	A	B	H	H	H	H	H	B	A	A	H	H	A	A	B	H	H	H	H	H	B	H	A	B	H	B	B	H	A	H	B	A	H
09n62021699	GTTTCCAACCTCATCTTGTGTTTGAACTAAAACTCTTTAAAAATCTTCTTTCCAATTATA[C/T]CCTTAAACTACTATGTAATTGGATGAAGGTTAGGTAATTTCCGAACAATATTATTTTAAA	H	B	H	-	A	A	B	H	H	A	B	B	B	H	A	A	B	A	H	A	H	B	B	H	H	H	H	A	A	H	H	H	H	B	H	B	H	A	H	H	B	B	H	A	H	H	A	H
09n67659199	CATATTCTAAATTTTGTTACATAACTGAAAACATGCTATTTCTTTTTCTTTATTAGTTAA[C/T]GTTTTTGGTAGAAGCGAAAATTTTCGTAGATAGAAATGTCAAGAATTAAATTCATCATCA	A	H	A	A	H	A	B	A	H	A	B	A	H	H	H	-	B	H	B	H	H	H	H	H	H	H	H	H	A	A	H	H	B	B	H	H	H	H	H	B	B	A	H	A	H	H	A	H
10n06000979	ATAGGTAAAATTTGTCAAGAGTGCTCCTGTAAGTTTAACACTCCACTCATACTGCAGTGG[C/T]GGAGCCATCCATTTTATAAAGAGTGTGCATAATTTTAAAAAGTATTCCTTAATATGAATT	B	H	A	H	H	A	B	H	B	A	H	A	B	A	B	H	H	B	A	B	H	B	H	B	B	H	B	H	A	H	H	A	H	H	H	A	H	H	A	H	A	H	H	H	H	H	H	A
10n17758151	TTTTAAGCCATGGTTGGTACCCCATGGTTCATCTAGCATTTAGCGAATCATTTCGTCATT[C/T]TGAGGGCATGGATTATCGCAATTTGAAACCTAGATTACAAAGGACCTTCAAACCCTATGT	B	H	A	H	H	A	B	H	B	A	H	A	H	A	B	H	H	B	A	B	H	B	H	B	B	H	B	H	A	H	H	A	H	H	H	A	H	H	A	H	A	H	H	H	H	H	H	A
10n35459670	GTTTTAGTCATTCTATCCAAGCTTAACAATGTAGTTACGATGTTAAATATTGTAGGCGAT[T/C]ATAGGTCAGGAGAACATGATCATACATCTAACCCTATTTTTCAGTGATTGATAGTTAGTA	B	H	A	H	H	A	B	H	B	A	H	A	H	A	B	H	H	B	A	B	H	B	H	B	B	H	B	H	A	H	H	A	H	H	H	A	H	H	A	H	A	H	H	H	H	H	H	A
10n41340843	TGAAATGTTTTAAACTATGGATTGTTAGTTATTGGCTAAGATGTAAATGTTATAAAGATG[A/G]TGTTAAGTTAACAATGTGTCTTTTTATGATGTGGCTATGTAAATGTGTTAACTCCACATT	B	H	A	H	H	A	B	H	B	A	H	A	H	A	B	H	H	B	A	B	H	B	H	B	B	H	B	H	A	H	H	A	H	H	H	A	H	H	A	H	A	H	H	H	H	H	H	A
10n47219891	AATGTGAGATTATTGATTGAAATGTGTTGAATAATGTTTTGGTGGTACCTGCACTCAAGT[G/A]TGATCTTATTTTAGTATCACGGATTAATAGAAAATAGAAATGCTCAGTTAACTTCTTTCC	B	H	-	-	H	-	B	H	B	A	H	A	H	A	B	H	H	B	A	B	H	B	H	B	B	H	B	H	A	H	H	A	H	H	H	A	H	H	A	H	A	H	H	H	-	H	H	A
10n53055318	TGAGTGAGTATGGTAAGGTAGGTAATTCTAAGTAAAGAATAAGACTAGATTAAAAAGCAT[G/T]CCCTTCATATTCCTTAACCGTGTGCCTACATGGGATGTGTCCAAGTTCTAACATTGGCAA	B	H	A	H	H	A	B	H	B	A	H	A	H	A	B	H	H	B	A	B	H	B	H	B	B	H	B	H	A	H	H	A	H	H	H	A	H	H	A	H	A	H	H	H	H	H	H	A
10n58894824	CAAAACTCATGAACACGAAAACATAAAAACGTACACTTTCACTTGCAACGCAAAGACGGG[G/A]TAAATCCCTGAGAGATAGTCAATCATCACTGATAACAGAACATAAACGAAATACACAGAA	B	A	A	H	B	A	H	H	B	A	H	A	H	A	B	A	A	H	A	B	H	B	H	B	B	H	H	H	A	H	A	A	H	H	H	A	A	H	A	H	A	H	H	B	H	H	H	A
10n64805014	TGAAAAACAACCTTAAACAAATGCCGAAGTATGAAGAGAAATAATAGTTCTTCCTGTCTG[A/G]GACCTTGCAGCTCAACTAATGAGTACTCAACGACCCAGAAAAAATTAGAATATGTTTTGT	H	H	H	H	H	H	H	H	A	H	A	H	B	H	H	A	H	A	H	B	B	H	H	B	B	H	A	B	H	H	H	H	H	H	H	H	A	A	H	B	B	H	H	H	B	A	H	B
11n00062169	ATAGGTAAATGTTGTACGATTTAAAGCCAGGGATTGGCACACTAATATTCTTGGTGATGA[T/G]TTTACTGTTAGGGTACCATTCTGCTGCTGTTTTTTCAATGAAAGCAAAAAGGGGTTGGCA	H	H	H	B	A	H	H	B	H	B	A	H	B	H	H	B	H	H	H	A	B	B	H	B	H	B	H	A	B	H	A	B	A	B	H	A	H	B	B	H	A	A	H	B	A	A	H	B
11n05989405	GTTTCTATTTATCCACATATATTACTTTGTCGAAAAATATAAACATGCATCTCTAGCTCC[T/C]AGCAAAACTTAAGATCTGCATACAATACGAGATTATACATATTGGTATTATGTAGGTAAG	B	A	H	H	A	H	B	A	B	H	H	B	H	A	B	H	H	A	H	H	H	B	H	H	A	H	H	H	H	H	H	H	A	H	B	H	A	B	H	H	H	A	H	H	H	H	B	H
11n17823436	GTAATTAACAAACAACTTTTGGGCCTTTCCCCTGAACTTCCTCCTTTCTTCCTCTTAATT[G/T]CCCTTAGCTTGCACATGTTCTTCCTTAACTCGTTCATCTTTTGATACACTTCATTGATTT	B	A	H	A	A	H	B	A	B	H	H	H	H	A	B	H	H	H	H	H	H	B	H	H	A	H	H	H	H	H	H	A	A	H	B	H	A	H	H	A	B	A	H	H	H	H	B	H
11n23726958	ACCAACAATTTCAGACCTTCCTCATGAAGTATCTTTTCTTAAAGACGAAATCCGAAATAT[C/A]AATTCTCGCCTTTCTATCATAGAAACTGATATTCCTATTCGTCAGGATTCTAAAAAACCA	B	A	H	A	A	H	B	A	B	H	H	H	H	A	B	H	H	H	H	H	H	B	H	H	A	H	H	H	H	H	H	A	A	H	B	H	A	H	H	A	B	A	H	H	H	H	B	H
11n29647572	TATTATATTCATTAAGGTGTTGTTTTGATCCTTGAAACTCTATTCATCAAGGAGCCAATA[T/G]TCAAAGTGATTTTCAAAGACTCCTTAAAAGATGAGTTTTCTAAACTAAAGTATATCTTGA	B	A	H	-	A	H	B	A	B	H	H	H	H	A	B	H	H	H	H	H	H	B	H	H	A	H	H	H	H	H	H	A	A	H	B	H	A	H	H	A	B	A	H	H	H	H	B	H
11n41524497	TCTATATCATTTTGTTGTGGAAATAACTCATGTGCATTAATTGTATTAATATTAACACCT[G/T]GATGCATCATTAGTTGATGTTGATCAAAAGGTTGATCTTGAATGAATGCACTCAATTGTG	B	A	H	A	A	-	B	A	B	H	H	H	H	A	B	H	H	H	H	H	H	B	H	H	A	H	H	H	H	H	H	A	A	H	B	H	A	H	H	A	B	A	H	H	H	H	B	H
11n47430328	ATTTAAGCTGCAATCCCCCCGCCCCTCGTTTATCCAGACTTGGGAATTGAGAAAAAAACT[A/C]TGTTGCATTTTGCAGGGCTCTTGGCTGGAGTATTTTTCGCCCGAGCAAAGATGCAGGATA	B	A	H	-	A	H	B	A	B	H	H	H	H	A	B	H	H	H	H	H	H	B	H	H	A	H	H	H	H	H	H	A	A	H	B	H	A	H	H	A	B	A	H	H	B	H	B	B
12n00024094	ACTTCAACCACTGAAGTGCAAGATCACTACCTTCATAGTAGGCACTGGGCAATTGACAAG[A/G]CCATCATAATAAGGCAGAGAAAGCAATACTTGACTGAGCTTTGCACCCAATCTCAACCCC	A	H	H	H	A	H	B	B	H	H	B	A	H	B	B	A	A	H	H	A	A	A	H	H	H	A	B	A	H	H	B	H	A	H	A	A	A	A	B	A	A	A	B	H	H	H	A	B
12n10923177	AACTCTACTTTTATAACTCTCTTTGGAATGTGAATTATGAATTCAAGAGTTATGGTCATG[G/A]TATGAAGGATCTCAATAACAATATATAAATTCGATAATTAGGAATATAACTTTTGAAAGA	A	H	B	H	H	H	B	A	H	A	H	H	A	B	B	A	H	H	A	H	H	H	H	A	H	A	H	H	H	H	A	A	H	H	H	A	A	H	H	A	H	H	A	A	H	A	A	A
12n21778428	ATTACACTATTTATTGTGATGCATCTAGGGTTTCATTGGGTTGTGTTCTTATTCGGGGTG[G/T]TAAGGTGGTAGGTTATGCGTGTAGACAGCTCAAGGTTCATGAAAAGAATTATCCCACTCA	A	H	B	H	H	H	B	A	H	A	H	H	A	B	B	A	H	H	A	H	H	H	H	A	H	A	H	H	H	H	A	A	H	H	H	A	A	H	H	A	H	H	A	A	H	A	A	A
12n27250399	TCATATGAACATTCTCATCACACCCATAGCAACCTTATCTATCGGTAAAGCACCTACCCT[A/C]ATGTTTATTACCAACCCTAGGGCAAGTAGGTTGGGACTATTCATTGCTCTTCTCATTCGT	A	H	B	H	H	H	B	A	H	A	H	H	A	B	B	A	H	H	A	H	H	H	H	A	H	A	H	H	H	H	A	A	H	H	H	A	A	H	H	A	H	H	A	A	H	A	A	A
12n32686502	AATCAATGTTCAAATTTATGTTTTGATTAATACATCAATATATGCAAATAAGTTGATACA[C/T]AGATACACTTGTTTGATGCATTTGTGCAGTATGTTGATGTCATGTTTTACTATTTGCGTA	A	H	B	H	H	H	B	A	H	A	H	H	A	B	B	A	H	H	A	H	H	H	H	A	H	A	H	H	H	H	A	A	H	H	H	A	A	H	H	A	H	H	A	A	H	A	A	A
12n43426661	AAGAAAATAATGCAGTCTCCCTAAATCTTTTATTCTGAATTTCTCATGTAAGAAAACTTT[C/A]AAAGAATCAATCTCCTTTATGTCAGTACCAGTATGGATAATATCATCAACATATACAGCC	A	H	B	H	H	-	B	A	H	A	H	H	A	B	B	A	H	H	A	H	H	H	H	A	H	A	H	H	H	H	A	A	H	H	H	A	A	H	H	A	H	H	A	A	H	A	A	A
12n48866930	GTCAAAGAATGACCAATACGTTCGGAAACTAGTCTTCTGTGTGCTAGTGTGCCTTTTCAT[G/T]TTTTATGCGTTGTTTGTTGTCTAAAATGATCTGAGGGGACCCCTAGCATCAATATGGTAA	A	H	B	H	H	H	B	A	H	A	H	H	A	B	B	A	H	H	A	H	H	H	H	A	H	A	H	H	H	H	A	A	H	H	H	A	A	H	H	A	H	H	A	A	H	A	A	A
12n54349913	TATTAAAATTCATTAATTGAAATTCGAATGATTAAAATGTGTTACAATTAAATCGCGAAC[T/G]ACAAGAATTCATAAGTGATGTAATTGATTAGTACAAGTTTAATTTATTTTTTATAAATTC	A	H	B	-	H	H	B	A	H	A	H	H	A	B	B	A	H	H	A	H	H	H	H	A	H	A	H	H	H	H	A	A	H	H	H	A	A	H	H	A	H	H	A	A	H	A	A	A
12n59797890	ATTTACTCTAGTCTTATTCTCAAGTAGAGTGACATTGTACTCTAGTCGCATTCTTAAGTC[T/G]CGCTACTTCCCTTATAATAATCACTCTGTGTTAGCCTTTGTTCACATAGACTATTTGACA	A	H	B	H	H	H	B	A	H	A	H	H	A	B	B	A	H	H	A	H	H	H	H	A	H	A	H	H	H	H	A	A	H	H	H	A	A	H	H	A	H	H	A	A	H	A	A	A
12n65421193	AACACTATATAGAACTGACCTAAACATGTCAGGTCGCTGATCATATACCACATGCGGACC[T/C]TTCACATTCTCTCTCCACTTTGTTGCTGTAATTTGGTAGTTTGGAAAAGATTAACGGAAT	A	B	B	H	H	A	H	A	A	A	B	A	A	B	H	H	B	A	B	H	B	H	B	B	B	A	B	H	B	H	H	H	B	H	H	A	H	H	B	H	B	B	H	B	H	H	H	H
Notes:
1. The marker name was designate as "[cc]n[pppppppp]", the first two digits [cc] indicate the chromosome number and the last 8 digits [pppppppp] indicate the position of the SNP site in terms of the basepair at the tomato sequence build SL2.40.
2. for sequences of the SNP site [X/Y] , X indicates the allele of cultivated tomato; Y indicates the allele of wild tomato L3708
3. for genotypes, A indicates the homozygous genotype of the wild tomato L3708, B indicates the homozygous genotype of the cultivated tomato, and H indicates the heterozygous genotype.
[truncated: 48 more columns]
