# Supplementary material for: Reassessment of QTLs for Late Blight Resistance in the Tomato Accession L3708 Using a Restriction Site Associated DNA (RAD) Linkage Map and Highly Aggressive Isolates of Phytophthora infestans
Source: PLoS One. 2014 May 2;9(5):e96417. doi: 10.1371/journal.pone.0096417 (PMC4008630; doi:10.1371/journal.pone.0096417)
Supplement: Table S4 — Disease reactions to P. infestans isolates Pi39A and Pi733. (XLSX) [file pone.0096417.s004.xlsx]

## Sheet: Pi39A
Note: "M" represents missing value.
F2:3 line	Disease Severity Rating (DSR) scores by innoculation of the isolate Pi39A																								Average DSR for individual trials				Average DSR for Pi39A
	Repeat 01						Repeat 02						Repeat 03						Repeat 04
	ind01	ind02	ind03	ind04	ind05	ind06	ind01	ind02	ind03	ind04	ind05	ind06	ind01	ind02	ind03	ind04	ind05	ind06	ind01	ind02	ind03	ind04	ind05	ind06	Rep01	Rep02	Rep03	Rep04
TLB201	0	1	2	0	0	1	0	0	0	0	0	0	0	0	2	0	0	0	0	0	0	M	0	1	0.666667	0	0.333333	0.2	0.3
TLB202	0	0	0	0	M	4	0	M	0	0	0	0	0	0	0	1	M	1	M	0	M	M	0	M	0.8	0	0.4	M	0.4
TLB203	1	1	1	1	1	2	0	0	0	0	0	0	1	1	3	4	4	2	0	0	0	0	0	0	1.16667	0	2.5	0	0.916667
TLB204	M	M	4	M	M	4	M	6	M	6	6	M	1	M	6	6	6	6	M	M	M	3	M	M	M	M	5	M	M
TLB205	0	0	0	5	0	1	0	3	2	2	0	2	0	5	0	0	1	4	M	6	0	0	M	3	1	1.5	1.66667	2.25	1.60417
TLB206	0	0	1	M	0	0	0	0	M	0	1	0	0	M	0	0	2	1	0	0	0	0	M	1	0.2	0.2	0.6	0.2	0.3
TLB207	1	M	4	0	0	2	3	6	0	5	0	0	1	4	6	M	1	6	0	0	6	M	M	M	1.4	2.33333	3.6	M	2.44444
TLB208	0	5	5	M	2	1	0	0	0	6	6	6	0	0	3	0	0	2	0	0	0	0	0	0	2.6	3	0.833333	0	1.60833
TLB209	2	1	4	2	1	1	0	1	0	0	0	3	0	0	0	0	M	0	0	0	0	6	0	1	1.83333	0.666667	0	1.16667	0.916667
TLB210	0	0	0	0	1	0	0	0	0	0	0	0	0	2	0	0	0	1	0	0	0	0	1	0	0.166667	0	0.5	0.166667	0.208333
TLB211	3	M	5	3	M	1	0	M	M	0	M	6	0	1	0	0	6	M	M	M	M	0	0	0	3	M	1.4	M	M
TLB212	0	0	0	0	0	1	0	0	0	0	0	0	0	0	0	0	0	1	0	0	1	0	0	2	0.166667	0	0.166667	0.5	0.208333
TLB213	2	2	M	2	M	M	M	6	6	6	6	6	M	M	0	6	M	6	6	5	5	M	M	M	M	6	M	M	M
TLB214	1	1	1	1	M	5	0	0	1	0	0	0	1	0	0	0	0	0	6	1	M	1	0	2	1.8	0.166667	0.166667	2	1.03333
TLB215	0	1	M	1	1	0	0	M	0	0	2	0	1	M	0	1	0	0	0	M	0	1	0	3	0.6	0.4	0.4	0.8	0.55
TLB216	1	1	1	1	M	2	3	3	6	1	5	4	6	1	2	2	6	6	5	2	4	0	1	6	1.2	3.66667	3.83333	3	2.925
TLB218	1	1	M	M	1	1	0	1	M	M	M	3	M	M	M	M	M	6	6	0	M	M	2	6	1	M	M	3.5	M
TLB219	2	2	2	2	4	2	0	0	0	0	2	2	0	0	0	0	0	1	6	0	1	1	1	1	2.33333	0.666667	0.166667	1.66667	1.20833
TLB220	0	0	0	1	0	1	5	3	3	4	3	3	4	4	6	6	6	6	1	1	0	1	4	1	0.333333	3.5	5.33333	1.33333	2.625
TLB221	1	3	1	3	0	5	1	1	3	1	2	2	M	0	2	1	0	0	1	0	2	2	0	0	2.16667	1.66667	0.6	0.833333	1.31667
TLB222	5	1	4	0	0	1	0	0	5	0	M	1	1	1	0	1	M	2	4	0	6	6	5	1	1.83333	1.2	1	3.66667	1.925
TLB223	2	1	4	1	4	5	0	0	3	1	M	0	M	M	0	1	1	0	M	M	M	6	6	6	2.83333	0.8	0.5	M	1.37778
TLB224	0	0	0	0	0	0	6	6	0	0	0	0	0	0	0	0	0	6	1	0	6	0	6	0	0	2	1	2.16667	1.29167
TLB225	M	0	M	1	0	1	1	5	M	0	M	1	0	1	M	1	0	1	5	0	0	0	6	0	0.5	1.75	0.6	1.83333	1.17083
TLB226	0	M	1	0	1	1	0	3	M	2	0	M	M	M	M	M	M	0	0	0	M	5	0	6	0.6	1.25	M	2.2	1.35
TLB227	2	2	2	2	2	2	1	1	0	6	0	6	0	1	0	6	6	0	0	0	5	0	0	0	2	2.33333	2.16667	0.833333	1.83333
TLB228	0	0	1	1	1	3	1	1	0	1	0	0	2	0	1	1	0	1	0	2	M	2	2	5	1	0.5	0.833333	2.2	1.13333
TLB229	2	M	2	M	M	2	6	6	M	M	M	0	M	M	1	M	M	0	0	M	M	M	6	M	M	M	M	M	M
TLB230	1	2	0	0	1	0	2	2	2	1	0	5	0	0	1	0	1	2	5	6	1	1	6	0	0.666667	2	0.666667	3.16667	1.625
TLB231	1	0	0	0	0	0	0	0	1	0	1	1	1	3	0	2	3	1	0	1	0	M	0	2	0.166667	0.5	1.66667	0.6	0.733333
TLB232	0	1	3	5	6	6	M	2	0	0	0	2	0	M	0	0	0	M	M	0	M	M	0	0	3.5	0.8	0	M	1.43333
TLB233	M	M	M	M	2	M	M	M	0	M	M	M	0	0	0	0	M	M	M	M	M	1	0	M	M	M	0	M	M
TLB234	1	1	1	1	1	1	0	0	0	0	2	0	2	2	4	2	1	0	1	1	1	0	1	1	1	0.333333	1.83333	0.833333	1
TLB235	0	0	1	0	0	1	0	0	1	0	0	0	0	M	1	0	1	1	0	0	1	1	1	0	0.333333	0.166667	0.6	0.5	0.4
TLB236	1	1	4	2	3	3	0	0	0	6	6	M	6	2	6	6	6	6	0	6	6	1	0	0	2.33333	2.4	5.33333	2.16667	3.05833
TLB237	2	0	2	2	M	2	0	2	1	1	1	3	6	6	1	6	6	6	1	1	M	0	M	1	1.6	1.33333	5.16667	0.75	2.2125
TLB238	0	0	1	1	1	1	0	0	0	0	0	0	0	0	1	5	4	1	0	1	0	0	M	M	0.666667	0	1.83333	0.25	0.6875
TLB240	M	2	0	1	2	2	0	6	0	6	5	0	2	6	0	M	1	0	0	1	M	0	0	2	1.4	2.83333	1.8	0.6	1.65833
TLB241	0	2	0	M	2	0	0	0	0	2	0	0	0	6	1	1	0	0	1	0	0	0	1	0	0.8	0.333333	1.33333	0.333333	0.7
TLB242	0	0	0	0	0	0	0	0	5	5	5	5	1	2	1	6	M	1	1	1	1	1	M	0	0	3.33333	2.2	0.8	1.58333
TLB243	0	0	0	0	0	0	1	0	6	1	0	6	0	0	0	0	6	0	M	0	0	0	0	0	0	2.33333	1	0	0.833333
TLB244	0	0	2	1	2	3	1	2	3	M	1	1	6	1	1	4	3	1	6	0	1	6	M	0	1.33333	1.6	2.66667	2.6	2.05
TLB245	0	2	M	0	0	M	1	6	0	0	M	M	M	6	M	M	0	6	5	M	6	6	1	M	0.5	1.75	M	4.5	2.25
TLB246	0	M	2	M	M	1	0	M	0	M	6	0	6	6	6	M	M	6	M	5	0	6	1	M	M	1.5	6	3	3.5
TLB247	1	1	0	0	0	0	M	M	1	M	6	6	0	0	0	M	M	5	1	2	1	6	1	0	0.333333	M	1.25	1.83333	1.13889
TLB248	0	0	0	0	1	1	0	1	1	1	1	0	0	0	0	M	0	0	1	1	0	1	1	0	0.333333	0.666667	0	0.666667	0.416667
TLB249	0	M	6	3	5	5	0	1	M	0	1	M	6	1	M	3	M	3	1	1	M	5	5	1	3.8	0.5	3.25	2.6	2.5375
TLB250	6	1	1	2	1	1	0	1	1	0	0	0	1	M	2	1	0	2	3	2	2	M	0	M	2	0.333333	1.2	1.75	1.32083
TLB251	1	0	M	M	1	0	0	1	1	0	0	0	1	M	0	0	0	0	2	1	0	0	0	1	0.5	0.333333	0.2	0.666667	0.425
TLB252	0	0	1	5	0	2	0	1	0	3	3	3	6	2	1	1	0	6	0	6	0	M	M	M	1.33333	1.66667	2.66667	M	1.88889
TLB253	M	0	1	0	0	0	0	2	6	0	6	0	0	0	1	6	0	6	1	1	0	M	M	0	0.2	2.33333	2.16667	0.5	1.3
TLB254	M	1	M	M	0	M	0	0	6	M	M	M	2	M	M	M	M	1	1	1	M	M	M	1	M	M	M	M	M
TLB255	0	1	0	0	0	0	0	2	3	3	3	1	0	0	6	1	0	0	1	0	0	0	1	0	0.166667	2	1.16667	0.333333	0.916667
TLB256	1	1	3	3	3	2	2	2	6	1	6	0	6	1	6	4	0	0	1	1	0	0	0	6	2.16667	2.83333	2.83333	1.33333	2.29167
TLB257	0	2	0	0	0	0	1	0	6	6	1	0	4	1	0	1	0	0	M	0	0	M	0	0	0.333333	2.33333	1	0	0.916667
TLB258	0	0	0	0	0	0	0	1	0	0	1	0	0	0	5	0	6	0	0	1	0	M	1	M	0	0.333333	1.83333	0.5	0.666667
TLB259	2	1	0	5	5	1	6	4	6	6	6	4	6	6	6	6	6	6	6	0	6	6	0	0	2.33333	5.33333	6	3	4.16667
TLB260	0	0	1	1	1	1	1	2	1	1	0	6	6	1	1	2	4	2	0	M	0	M	6	M	0.666667	1.83333	2.66667	M	1.72222
TLB261	1	2	5	0	1	1	M	1	2	1	0	0	M	2	6	1	M	1	0	0	0	0	6	0	1.66667	0.8	2.5	1	1.49167
TLB262	1	4	M	M	1	1	2	0	0	0	0	0	0	1	0	M	0	1	M	M	6	0	6	M	1.75	0.333333	0.4	M	0.827778
TLB263	0	0	M	1	5	5	6	5	6	6	M	6	M	6	6	6	6	0	M	0	5	4	6	M	2.2	5.8	4.8	3.75	4.1375
TLB264	0	0	0	0	0	0	0	1	0	0	0	0	1	1	1	1	1	1	1	0	0	0	0	0	0	0.166667	1	0.166667	0.333333
TLB265	0	3	2	2	0	2	1	M	4	2	1	M	2	2	M	2	2	1	0	1	2	1	0	M	1.5	2	1.8	0.8	1.525
TLB266	0	0	0	1	1	2	0	0	1	0	0	0	1	0	6	0	0	0	1	0	0	0	0	1	0.666667	0.166667	1.16667	0.333333	0.583333
TLB267	0	0	1	0	0	0	0	0	0	3	0	M	0	1	0	0	1	2	1	0	0	0	0	1	0.166667	0.6	0.666667	0.333333	0.441667
TLB268	2	2	1	1	1	M	0	0	2	0	M	0	1	0	0	M	0	0	1	2	M	2	M	M	1.4	0.4	0.2	M	0.666667
TLB269	0	0	2	0	0	M	0	0	0	0	0	0	0	3	0	1	M	0	0	0	0	1	0	0	0.4	0	0.8	0.166667	0.341667
TLB270	2	0	2	3	0	2	1	0	1	2	0	0	0	1	1	0	0	1	0	0	1	2	6	2	1.5	0.666667	0.5	1.83333	1.125
TLB271	0	0	1	0	0	1	0	0	M	0	0	0	1	6	M	1	1	1	0	0	0	0	0	2	0.333333	0	2	0.333333	0.666667
TLB272	1	M	1	0	0	1	0	0	1	0	0	0	6	6	0	0	0	0	0	0	1	0	0	0	0.6	0.166667	2	0.166667	0.733333
TLB273	5	1	0	2	6	6	0	5	6	1	0	1	M	1	4	M	M	0	1	6	M	5	1	M	3.33333	2.16667	M	3.25	2.91667
TLB274	0	0	0	0	0	0	0	0	0	0	0	0	0	0	0	0	0	M	0	0	6	0	0	0	0	0	0	1	0.25
TLB275	M	M	0	M	0	0	M	6	0	0	1	0	0	M	0	4	M	M	0	0	2	0	M	M	M	1.4	M	0.5	M
TLB277	0	2	1	0	1	2	0	3	6	0	2	1	3	4	6	6	6	6	1	6	0	1	M	0	1	2	5.16667	1.6	2.44167
TLB278	M	1	M	M	1	2	2	0	0	M	0	M	M	1	0	0	M	M	1	1	M	0	M	M	M	0.5	M	M	M
TLB279	0	5	2	1	M	0	0	6	M	0	0	0	1	1	0	3	0	0	1	0	0	0	M	6	1.6	1.2	0.833333	1.4	1.25833
TLB280	1	6	1	6	5	2	2	0	5	0	0	0	0	2	6	M	M	1	0	1	0	0	2	1	3.5	1.16667	2.25	0.666667	1.89583
TLB281	M	M	0	1	0	6	M	0	0	0	3	0	0	M	1	0	5	4	4	1	M	0	M	0	1.75	0.6	2	1.25	1.4
TLB282	0	0	0	1	1	0	1	0	0	0	0	0	0	1	0	1	1	0	1	0	0	6	6	M	0.333333	0.166667	0.5	2.6	0.9
TLB283	0	1	0	0	1	1	0	0	0	0	0	0	0	0	0	1	1	1	0	6	0	0	1	1	0.5	0	0.5	1.33333	0.583333
TLB284	0	0	6	1	2	0	0	0	0	0	0	1	2	3	1	M	6	3	0	3	5	M	0	0	1.5	0.166667	3	1.6	1.56667
TLB285	1	0	0	2	4	4	0	3	M	2	M	0	0	5	M	0	M	M	3	0	0	0	2	1	1.83333	1.25	M	1	1.36111
TLB286	2	M	1	1	0	0	0	1	1	0	1	0	1	2	M	M	1	0	1	0	5	6	1	2	0.8	0.5	1	2.5	1.2
TLB287	4	0	0	0	1	0	0	0	0	3	1	0	1	M	1	0	1	0	1	0	0	6	0	3	0.833333	0.666667	0.6	1.66667	0.941667
TLB288	0	0	0	1	4	5	0	2	2	0	0	0	0	M	M	0	M	0	1	M	M	M	M	M	1.66667	0.666667	M	M	M
TLB290	M	0	0	0	1	0	0	6	M	1	0	0	0	2	0	0	0	1	0	3	1	1	5	5	0.2	1.4	0.5	2.5	1.15
TLB291	0	1	1	0	2	0	M	0	0	2	3	3	2	1	5	0	1	6	2	M	1	6	M	2	0.666667	1.6	2.5	2.75	1.87917
TLB292	1	6	4	2	4	0	0	0	1	0	0	M	0	2	3	M	4	5	5	6	2	2	M	M	2.83333	0.2	2.8	3.75	2.39583
TLB294	0	M	M	0	0	1	0	0	0	0	0	2	2	0	1	3	3	3	6	0	0	0	0	0	0.25	0.333333	2	1	0.895833
TLB295	1	M	0	1	2	0	1	2	0	M	6	6	M	6	6	6	M	6	0	6	0	6	M	1	0.8	3	6	2.6	3.1
TLB296	0	1	0	1	0	0	2	0	0	0	0	0	3	2	2	1	0	1	2	1	1	0	0	0	0.333333	0.333333	1.5	0.666667	0.708333
TLB297	M	M	M	M	M	0	M	M	1	2	5	4	0	0	0	1	1	M	M	M	M	1	6	0	M	3	0.4	M	M
TLB299	2	0	0	5	5	M	0	0	1	0	0	0	0	0	0	0	0	0	0	1	0	1	0	0	2.4	0.166667	0	0.333333	0.725
TLB300	0	0	1	1	1	0	1	0	0	1	0	0	0	6	M	0	0	0	2	2	0	0	6	6	0.5	0.333333	1.2	2.66667	1.175
TLB301	0	0	0	0	0	1	0	0	0	0	0	0	2	0	0	M	0	1	2	M	0	M	M	0	0.166667	0	0.6	M	0.255556
TLB302	2	2	0	0	1	1	0	0	0	2	0	0	6	0	0	0	0	0	0	M	0	0	1	M	1	0.333333	1	0.25	0.645833
TLB303	4	0	0	1	0	M	2	0	0	0	0	M	0	M	0	0	0	0	1	0	0	2	1	6	1	0.4	0	1.66667	0.766667
TLB304	0	3	1	0	0	2	0	0	0	0	0	0	1	M	0	0	0	0	0	0	0	2	2	6	1	0	0.2	1.66667	0.716667
TLB305	0	1	0	1	2	1	1	0	0	0	0	6	0	2	1	1	1	1	1	6	0	1	M	0	0.833333	1.16667	1	1.6	1.15
TLB306	0	1	0	1	0	4	0	0	0	0	0	1	0	1	0	0	0	0	2	0	0	1	M	0	1	0.166667	0.166667	0.6	0.483333
TLB308	2	2	1	2	M	1	0	M	0	0	0	2	0	0	0	M	1	0	0	0	0	M	1	0	1.6	0.4	0.2	0.2	0.6
TLB309	0	0	0	0	0	0	0	0	0	0	0	0	0	0	0	0	0	M	0	0	0	4	0	0	0	0	0	0.666667	0.166667
TLB310	0	0	0	2	0	0	0	0	0	6	M	6	M	1	1	M	M	0	1	6	0	6	M	0	0.333333	2.4	M	2.6	1.77778
TLB311	2	2	5	M	M	4	M	M	M	6	M	M	6	M	M	M	M	6	M	M	0	M	M	M	3.25	M	M	M	M
TLB312	0	0	1	0	0	0	0	0	0	0	0	0	0	M	0	M	0	0	0	0	0	0	0	0	0.166667	0	0	0	0.0416667
TLB313	6	M	6	M	6	5	M	M	0	6	6	M	5	M	M	4	M	6	2	0	6	6	M	M	5.75	M	M	3.5	M
TLB314	6	4	6	5	M	5	M	M	0	6	6	6	3	4	M	6	M	6	3	3	M	M	5	1	5.2	4.5	4.75	3	4.3625
TLB315	2	0	0	2	4	5	0	1	5	1	1	0	1	1	0	1	6	0	6	0	0	5	6	6	2.16667	1.33333	1.5	3.83333	2.20833
TLB316	0	3	2	6	6	2	0	0	0	6	6	6	6	0	2	6	6	6	1	3	1	5	6	6	3.16667	3	4.33333	3.66667	3.54167
TLB317	0	0	0	0	0	0	0	0	5	0	1	0	1	1	1	0	2	1	1	0	M	1	M	0	0	1	1	0.5	0.625
TLB318	1	0	0	0	0	0	0	0	0	0	0	0	0	1	1	M	1	0	0	1	0	0	1	0	0.166667	0	0.6	0.333333	0.275
TLB319	1	M	2	2	2	1	0	0	0	0	M	1	3	2	2	2	2	2	M	M	1	2	0	1	1.6	0.2	2.16667	1	1.24167
TLB320	0	0	0	0	0	0	0	0	0	0	M	0	0	0	0	M	0	1	0	0	0	0	1	0	0	0	0.2	0.166667	0.0916667
TLB321	2	2	0	2	1	3	6	2	2	6	1	1	1	1	2	1	1	6	1	1	2	0	2	1	1.66667	3	2	1.16667	1.95833
TLB322	0	1	0	M	0	0	0	M	0	0	0	0	0	2	1	0	M	0	M	1	1	M	1	M	0.2	0	0.6	M	0.266667
TLB323	0	0	0	0	0	M	0	0	0	1	5	5	2	1	M	0	1	1	1	1	0	2	M	0	0	1.83333	1	0.8	0.908333
TLB324	0	0	M	0	0	2	2	0	M	1	3	4	0	2	0	0	0	0	M	0	0	0	0	0	0.4	2	0.333333	0	0.683333
TLB325	0	0	0	M	0	0	1	4	6	4	0	M	6	6	M	1	0	0	6	0	0	0	0	0	0	3	2.6	1	1.65
TLB326	0	0	0	0	0	1	1	0	0	1	0	0	1	1	0	2	1	0	1	1	5	1	5	0	0.166667	0.333333	0.833333	2.16667	0.875
TLB327	0	2	1	2	2	2	0	0	0	0	0	0	1	0	0	M	0	0	M	1	0	0	0	0	1.5	0	0.2	0.2	0.475

## Sheet: Pi733
Table S4 Disease reactions to P. infestans isolates Pi39A and Pi733
F2:3 line	Disease Severity Rating (DSR) scores by innoculation of the isolate Pi733																								Average DSR for individual trials				Average DSR for Pi733
	Repeat 01						Repeat 02						Repeat 03						Repeat 04
	ind01	ind02	ind03	ind04	ind05	ind06	ind01	ind02	ind03	ind04	ind05	ind06	ind01	ind02	ind03	ind04	ind05	ind06	ind01	ind02	ind03	ind04	ind05	ind06	Rep01	Rep02	Rep03	Rep04
TLB201	M	1	3	2	1	6	0	6	0	M	M	1	1	0	0	6	2	6	1	0	0	0	0	1	2.6	1.75	2.5	0.333333	1.79583
TLB202	6	1	1	6	6	6	3	6	1	2	6	M	6	4	3	1	0	0	3	4	4	0	3	3	4.33333	3.6	2.33333	2.83333	3.275
TLB203	2	2	2	2	3	4	2	2	1	2	M	2	1	3	1	1	2	1	1	0	0	1	0	1	2.5	1.8	1.5	0.5	1.575
TLB204	6	6	6	6	6	M	6	6	M	M	6	M	6	M	6	M	M	M	5	M	6	3	M	6	6	M	M	5	M
TLB205	6	6	6	6	2	2	1	3	M	6	1	0	6	6	6	6	1	M	3	3	3	M	0	6	4.66667	2.2	5	3	3.71667
TLB206	5	2	2	3	6	2	0	2	3	3	1	2	1	6	6	1	M	1	1	1	1	0	M	0	3.33333	1.83333	3	0.6	2.19167
TLB207	6	M	3	6	4	5	0	0	M	6	6	3	2	6	6	1	6	M	0	M	2	0	0	4	4.8	3	4.2	1.2	3.3
TLB208	5	0	2	6	6	1	6	1	2	3	2	2	0	0	1	2	0	M	0	0	0	0	0	0	3.33333	2.66667	0.6	0	1.65
TLB209	5	6	3	6	0	6	0	1	M	0	6	2	1	M	2	1	M	6	2	0	3	2	1	3	4.33333	1.8	2.5	1.83333	2.61667
TLB210	0	0	1	1	2	0	1	1	2	2	1	0	0	6	0	6	0	0	0	0	0	0	0	0	0.666667	1.16667	2	0	0.958333
TLB211	6	M	6	6	6	M	6	6	M	M	M	M	M	M	6	M	6	M	6	6	6	6	M	6	6	M	M	6	M
TLB212	1	0	0	0	1	M	0	0	0	0	M	0	6	6	0	6	3	2	M	M	1	0	0	0	0.4	0	3.83333	0.25	1.12083
TLB213	6	6	M	6	6	M	6	6	M	6	6	6	6	6	M	6	6	6	5	6	6	M	6	6	6	6	6	5.8	5.95
TLB214	6	6	6	6	6	6	6	6	6	6	6	6	6	6	6	M	1	5	6	6	6	6	6	5	6	6	4.8	5.83333	5.65833
TLB215	2	1	0	0	6	2	0	0	6	3	1	1	2	6	6	M	6	6	1	1	0	0	0	0	1.83333	1.83333	5.2	0.333333	2.3
TLB216	6	6	6	6	6	6	6	6	6	5	3	2	6	5	6	6	6	6	6	6	6	6	6	6	6	4.66667	5.83333	6	5.625
TLB218	M	M	M	M	M	6	M	6	M	M	M	M	M	M	M	M	M	M	M	M	6	M	M	M	M	M	M	M	M
TLB219	3	2	4	2	1	0	0	0	5	1	6	2	5	6	0	5	6	6	2	1	1	0	4	3	2	2.33333	4.66667	1.83333	2.70833
TLB220	6	6	6	6	6	6	6	6	6	6	6	6	6	6	6	6	6	6	6	6	6	6	6	6	6	6	6	6	6
TLB221	2	1	1	3	6	0	M	6	0	6	6	1	6	6	6	1	6	6	3	1	6	2	M	M	2.16667	3.8	5.16667	3	3.53333
TLB222	0	2	1	1	6	3	2	M	M	0	0	2	6	5	1	M	4	4	1	0	2	2	3	2	2.16667	1	4	1.66667	2.20833
TLB223	0	M	6	6	6	6	0	5	6	0	1	6	M	1	M	6	6	6	0	6	M	1	1	2	4.8	3	4.75	2	3.6375
TLB224	6	0	6	6	2	6	6	0	6	1	6	6	6	3	6	1	6	6	6	3	4	1	0	0	4.33333	4.16667	4.66667	2.33333	3.875
TLB225	2	6	M	6	6	6	M	M	M	M	M	M	2	5	M	6	6	6	M	3	M	M	M	0	5.2	M	5	M	M
TLB226	1	M	M	1	M	M	6	4	6	2	2	M	M	M	M	M	5	M	2	M	0	M	3	5	M	4	M	2.5	M
TLB227	1	1	0	6	0	6	0	6	1	0	0	6	1	6	3	2	6	6	2	2	1	3	0	1	2.33333	2.16667	4	1.5	2.5
TLB228	6	6	6	0	0	0	1	6	0	6	M	6	1	2	3	5	2	2	5	4	4	0	3	2	3	3.8	2.5	3	3.075
TLB229	M	6	6	6	6	6	3	2	1	0	0	1	6	M	3	3	4	M	M	M	3	M	3	M	6	1.16667	4	M	3.72222
TLB230	1	6	6	0	0	6	6	2	1	6	6	1	1	1	6	6	6	6	1	3	2	3	2	3	3.16667	3.66667	4.33333	2.33333	3.375
TLB231	0	2	0	0	3	3	0	0	0	0	0	0	1	2	3	1	1	0	1	1	0	2	2	1	1.33333	0	1.33333	1.16667	0.958333
TLB232	4	0	M	2	M	1	2	1	M	M	0	0	0	2	2	0	0	0	0	0	0	0	1	0	1.75	0.75	0.666667	0.166667	0.833333
TLB233	M	M	1	M	1	1	1	M	M	M	6	6	0	0	M	0	M	M	0	M	1	0	M	1	M	M	M	0.5	M
TLB234	M	1	6	4	5	3	2	3	2	0	2	2	0	6	1	6	4	0	2	3	2	1	1	2	3.8	1.83333	2.83333	1.83333	2.575
TLB235	6	3	6	5	5	5	2	2	1	M	1	2	0	1	1	0	1	0	0	M	1	3	0	1	5	1.6	0.5	1	2.025
TLB236	6	6	6	6	0	3	6	6	6	6	6	6	3	6	6	6	6	6	6	3	6	6	6	6	4.5	6	5.5	5.5	5.375
TLB237	6	6	6	6	6	6	M	6	M	6	6	3	6	6	M	M	6	6	3	6	3	6	6	4	6	5.25	6	4.66667	5.47917
TLB238	4	1	1	6	1	6	1	1	1	1	0	1	1	0	1	0	1	6	2	1	6	2	2	M	3.16667	0.833333	1.5	2.6	2.025
TLB240	6	6	6	2	6	4	6	M	6	0	1	6	6	M	6	M	6	6	M	6	6	M	6	6	5	3.8	6	6	5.2
TLB241	0	0	0	6	6	2	6	M	1	2	1	0	M	0	1	1	6	1	3	0	2	2	3	3	2.33333	2	1.8	2.16667	2.075
TLB242	2	1	1	6	1	6	6	6	1	2	6	6	2	0	5	6	1	6	4	3	6	2	6	4	2.83333	4.5	3.33333	4.16667	3.70833
TLB243	1	5	2	3	0	1	1	0	0	0	0	0	4	5	5	2	2	5	0	0	1	1	2	5	2	0.166667	3.83333	1.5	1.875
TLB244	6	0	6	6	6	6	6	0	0	6	2	0	6	6	6	6	6	6	M	6	6	6	6	6	5	2.33333	6	6	4.83333
TLB245	M	M	M	M	6	0	M	M	M	M	M	M	M	0	M	5	M	M	M	M	M	M	5	M	M	M	M	M	M
TLB246	6	1	M	6	6	6	6	6	M	6	6	6	6	6	6	6	6	M	6	M	M	6	M	6	5	6	6	M	5.66667
TLB247	2	M	M	2	M	6	0	2	M	6	4	0	6	6	6	M	6	6	M	6	1	M	M	6	M	2.4	6	M	M
TLB248	1	1	1	0	4	4	2	2	1	0	0	6	0	0	M	0	0	0	0	0	2	1	0	M	1.83333	1.83333	0	0.6	1.06667
TLB249	M	6	6	2	6	6	6	M	0	6	6	6	6	6	6	6	6	6	6	3	6	2	4	6	5.2	4.8	6	4.5	5.125
TLB250	6	1	0	1	M	2	0	M	M	1	0	3	0	0	0	0	3	5	4	M	2	2	2	1	2	1	1.33333	2.2	1.63333
TLB251	6	6	6	6	2	0	1	2	1	0	0	0	6	6	6	6	6	0	6	6	1	2	6	6	4.33333	0.666667	5	4.5	3.625
TLB252	0	M	2	3	4	4	0	0	0	1	0	0	6	6	2	0	0	0	0	3	3	2	6	6	2.6	0.166667	2.33333	3.33333	2.10833
TLB253	0	2	1	1	6	M	0	M	0	1	0	0	M	1	M	M	M	0	M	M	M	0	0	M	2	0.2	M	M	M
TLB254	M	M	M	M	M	M	M	M	M	M	M	0	M	2	6	M	4	6	M	M	M	M	M	M	M	M	4.5	M	M
TLB255	1	6	6	0	1	2	6	6	5	0	0	1	6	5	1	6	2	6	6	M	3	2	6	6	2.66667	3	4.33333	4.6	3.65
TLB256	0	M	6	6	2	6	2	2	2	6	0	0	6	6	4	5	3	6	1	M	M	3	5	4	4	2	5	3.25	3.5625
TLB257	0	6	6	6	6	1	0	1	1	M	2	1	1	2	6	5	6	6	6	0	2	6	4	5	4.16667	1	4.33333	3.83333	3.33333
TLB258	0	0	0	6	6	6	0	2	0	1	1	1	0	1	1	6	1	6	4	5	6	1	1	6	3	0.833333	2.5	3.83333	2.54167
TLB259	5	6	6	6	6	6	6	2	M	M	6	6	6	6	6	6	6	6	5	6	4	6	6	6	5.83333	5	6	5.5	5.58333
TLB260	6	6	0	0	1	1	2	6	6	4	6	6	6	2	2	6	6	6	6	6	6	6	6	6	2.33333	5	4.66667	6	4.5
TLB261	0	6	0	1	4	6	0	1	0	6	0	2	2	5	1	6	6	3	M	M	2	2	4	4	2.83333	1.5	3.83333	3	2.79167
TLB262	0	M	0	0	M	1	2	M	0	M	M	1	2	5	1	M	M	6	0	1	M	M	M	2	0.25	M	3.5	M	M
TLB263	6	6	6	6	6	6	6	M	6	6	6	6	M	6	6	4	6	6	6	M	6	M	M	6	6	6	5.6	M	5.86667
TLB264	0	6	2	3	1	6	0	0	0	0	0	0	M	6	1	2	4	6	2	M	1	2	2	0	3	0	3.8	1.4	2.05
TLB265	6	6	1	6	6	6	6	6	0	M	6	6	M	6	6	6	2	5	6	4	2	6	2	3	5.16667	4.8	5	3.83333	4.7
TLB266	1	0	2	M	1	0	4	1	1	5	4	4	2	6	6	1	6	6	2	6	0	1	0	1	0.8	3.16667	4.5	1.66667	2.53333
TLB267	6	6	4	6	1	1	0	2	1	6	6	M	6	6	6	1	0	0	0	4	4	5	4	M	4	3	3.16667	3.4	3.39167
TLB268	2	6	0	1	0	6	0	2	M	M	6	6	6	5	5	3	2	1	3	2	2	3	1	1	2.5	3.5	3.66667	2	2.91667
TLB269	1	1	M	0	0	0	0	1	0	0	0	0	1	1	0	2	2	1	0	0	0	0	1	0	0.4	0.166667	1.16667	0.166667	0.475
TLB270	3	6	2	6	2	6	0	5	6	M	0	3	6	3	M	6	2	2	6	0	4	0	5	1	4.16667	2.8	3.8	2.66667	3.35833
TLB271	1	6	6	6	6	1	1	M	M	M	0	1	6	6	6	0	1	0	M	2	6	6	0	6	4.33333	M	3.16667	4	3.83333
TLB272	6	6	3	3	6	6	6	5	M	M	M	6	2	5	0	1	3	2	1	2	6	0	0	0	5	M	2.16667	1.5	2.88889
TLB273	3	M	6	2	6	6	3	M	6	0	6	M	M	6	M	6	M	M	M	M	0	6	6	M	4.6	3.75	M	M	M
TLB274	1	6	1	3	1	1	2	0	1	0	0	6	6	6	3	6	1	1	2	0	1	2	0	0	2.16667	1.5	3.83333	0.833333	2.08333
TLB275	6	M	6	6	6	0	0	0	3	6	M	0	1	M	2	6	3	0	6	6	M	3	2	1	4.8	1.8	2.4	3.6	3.15
TLB277	6	6	6	6	M	6	6	6	M	M	1	0	5	M	6	M	6	6	6	6	6	6	6	2	6	3.25	5.75	5.33333	5.08333
TLB278	2	M	3	M	6	1	M	6	M	3	6	0	6	M	5	M	2	0	M	M	3	M	0	0	3	3.75	3.25	M	3.33333
TLB279	5	6	6	6	6	6	6	6	6	0	0	0	5	2	6	1	1	0	M	6	6	3	1	1	5.83333	3	2.5	3.4	3.68333
TLB280	5	6	6	1	6	6	M	6	M	M	0	0	M	2	6	2	6	6	3	1	2	4	6	4	5	M	4.4	3.33333	4.24444
TLB281	6	1	M	0	3	6	1	0	M	M	M	0	1	M	1	5	1	5	0	1	5	4	6	2	3.2	M	2.6	3	2.93333
TLB282	M	6	4	6	M	6	1	3	3	6	M	6	6	6	5	0	6	6	M	6	1	2	3	4	5.5	3.8	4.83333	3.2	4.33333
TLB283	1	1	0	6	1	2	M	2	1	2	1	2	M	1	2	0	1	1	3	4	6	1	2	6	1.83333	1.6	1	3.66667	2.025
TLB284	6	6	M	4	2	6	6	6	M	M	6	2	1	6	6	2	2	M	M	4	6	6	6	3	4.8	5	3.4	5	4.55
TLB285	3	6	3	2	6	6	6	M	2	M	4	2	5	5	M	M	6	M	6	1	5	M	M	6	4.33333	3.5	M	4.5	4.11111
TLB286	1	6	2	6	1	1	0	4	6	0	1	0	1	0	1	1	1	1	1	1	1	0	4	2	2.83333	1.83333	0.833333	1.5	1.75
TLB287	3	M	2	3	2	3	2	0	6	2	2	6	0	1	6	0	0	0	0	2	5	4	3	2	2.6	3	1.16667	2.66667	2.35833
TLB288	6	M	5	6	6	1	M	2	2	M	M	2	M	1	6	M	0	1	4	2	M	6	3	M	4.8	M	2	3.75	3.51667
TLB290	6	6	3	6	6	3	2	2	2	1	0	1	6	6	1	6	1	1	1	4	6	3	3	3	5	1.33333	3.5	3.33333	3.29167
TLB291	6	6	M	6	5	6	2	6	2	6	3	6	0	0	6	0	5	0	6	5	6	6	6	6	5.8	4.16667	1.83333	5.83333	4.40833
TLB292	M	M	M	M	3	6	2	6	1	M	M	2	6	6	0	6	0	M	4	6	5	M	6	2	M	2.75	3.6	4.6	3.65
TLB294	6	6	6	1	0	5	6	2	2	6	3	6	0	0	6	0	0	6	6	6	6	6	5	6	4	4.16667	2	5.83333	4
TLB295	M	M	M	M	0	6	1	1	6	6	6	6	6	6	6	0	0	0	6	6	M	6	6	6	M	4.33333	3	6	4.44444
TLB296	6	6	6	6	5	6	2	1	M	6	2	0	0	0	6	2	6	6	4	M	2	M	M	M	5.83333	2.2	3.33333	M	3.78889
TLB297	6	M	6	6	M	M	M	M	M	M	2	3	M	0	6	M	0	6	M	M	M	M	0	M	M	M	3	M	M
TLB299	6	6	5	6	2	6	6	5	6	0	6	6	5	1	1	2	2	M	M	M	6	2	4	6	5.16667	4.83333	2.2	4.5	4.175
TLB300	1	1	1	6	6	0	3	6	6	1	5	2	0	5	0	0	6	0	0	M	6	M	0	0	2.5	3.83333	1.83333	1.5	2.41667
TLB301	2	1	1	1	0	1	0	1	0	1	1	0	1	1	M	0	1	1	1	0	1	0	1	1	1	0.5	0.8	0.666667	0.741667
TLB302	1	0	1	1	2	1	2	M	1	2	6	3	0	0	0	0	0	0	3	M	2	4	M	2	1	2.8	0	2.75	1.6375
TLB303	M	0	2	0	2	M	0	3	1	2	1	4	M	6	M	1	0	6	0	6	0	0	5	0	1	1.83333	3.25	1.83333	1.97917
TLB304	6	6	1	6	6	1	0	6	6	6	6	6	0	6	0	6	0	1	M	2	3	0	3	2	4.33333	5	2.16667	2	3.375
TLB305	6	1	6	5	0	6	2	1	0	M	0	3	6	6	M	1	6	1	3	2	2	4	3	3	4	1.2	4	2.83333	3.00833
TLB306	2	2	3	1	0	1	1	1	0	0	1	1	M	1	4	1	1	1	2	M	1	4	2	1	1.5	0.666667	1.6	2	1.44167
TLB308	2	1	1	2	1	1	2	M	3	0	1	2	4	1	2	2	M	6	2	1	2	2	0	1	1.33333	1.6	3	1.33333	1.81667
TLB309	6	5	5	0	2	6	1	6	6	6	6	5	6	6	6	6	6	6	6	6	6	1	1	2	4	5	6	3.66667	4.66667
TLB310	5	2	6	4	5	6	0	0	6	6	6	M	6	6	6	6	6	6	M	2	6	6	6	6	4.66667	3.6	6	5.2	4.86667
TLB311	M	6	6	1	6	6	M	M	M	M	M	M	6	M	6	M	M	6	M	6	M	M	M	M	5	M	M	M	M
TLB312	1	6	3	2	1	0	6	6	0	0	0	3	5	1	1	1	0	0	M	0	0	1	0	1	2.16667	2.5	1.33333	0.4	1.6
TLB313	6	M	6	6	6	M	6	M	M	M	M	4	6	M	6	M	6	6	3	3	6	M	M	6	6	M	6	4.5	5.5
TLB314	6	6	6	M	6	M	6	M	6	M	2	6	6	6	6	M	1	6	4	6	5	M	M	6	6	5	5	5.25	5.3125
TLB315	6	6	6	6	6	6	6	6	6	6	6	6	6	6	6	6	6	6	6	6	6	6	6	6	6	6	6	6	6
TLB316	6	M	6	6	6	6	6	6	6	6	6	6	6	6	6	6	M	6	6	6	6	6	6	6	6	6	6	6	6
TLB317	4	M	6	6	4	6	2	1	0	1	0	M	3	6	2	6	6	6	3	4	3	4	M	3	5.2	0.8	4.83333	3.4	3.55833
TLB318	6	6	2	0	M	6	0	2	0	0	6	3	M	0	6	0	6	0	0	0	0	M	0	1	4	1.83333	2.4	0.2	2.10833
TLB319	1	2	2	3	2	2	0	1	M	M	2	1	1	1	3	M	M	2	0	2	M	M	1	6	2	1	1.75	2.25	1.75
TLB320	1	M	1	1	0	0	0	0	M	0	0	2	1	5	M	0	6	1	0	0	1	1	2	0	0.6	0.4	2.6	0.666667	1.06667
TLB321	6	6	5	5	6	6	6	4	3	3	5	2	6	6	6	0	M	5	5	6	6	5	5	6	5.66667	3.83333	4.6	5.5	4.9
TLB322	1	1	2	1	6	M	1	1	2	1	0	1	1	1	1	0	0	0	0	0	0	0	0	0	2.2	1	0.5	0	0.925
TLB323	6	1	6	M	3	5	5	1	6	2	M	0	M	M	M	M	M	1	3	2	3	3	M	0	4.2	2.8	M	2.2	3.06667
TLB324	5	6	6	6	6	6	2	0	6	5	0	5	6	1	M	1	M	6	2	5	3	4	M	4	5.83333	3	3.5	3.6	3.98333
TLB325	6	6	M	6	6	6	6	6	M	M	6	M	6	6	6	6	6	6	6	4	M	5	M	M	6	M	6	M	M
TLB326	3	6	2	2	6	2	2	2	1	0	1	0	1	3	M	1	2	M	4	3	1	1	1	2	3.5	1	1.75	2	2.0625
TLB327	1	2	0	0	6	6	0	M	0	1	0	2	1	1	1	1	0	0	2	M	3	2	1	1	2.5	0.6	0.666667	1.8	1.39167
Note: "M" represents missing value.
