# Supplementary material for: Reassessment of QTLs for Late Blight Resistance in the Tomato Accession L3708 Using a Restriction Site Associated DNA (RAD) Linkage Map and Highly Aggressive Isolates of Phytophthora infestans
Source: PLoS One. 2014 May 2;9(5):e96417. doi: 10.1371/journal.pone.0096417 (PMC4008630; doi:10.1371/journal.pone.0096417)
Supplement: Table S5 — RAD marker information and genotypes. (XLSX) [file pone.0096417.s005.xlsx]

## Sheet: 工作表1
Table S5 RAD marker information and genotypes
marker name	strand	sequences & SNPs	TLB201	TLB202	TLB203	TLB204	TLB205	TLB206	TLB207	TLB208	TLB209	TLB210	TLB211	TLB212	TLB213	TLB214	TLB215	TLB216	TLB218	TLB219	TLB220	TLB221	TLB222	TLB223	TLB226	TLB227	TLB228	TLB229	TLB230	TLB231	TLB232	TLB233	TLB234	TLB235	TLB236	TLB237	TLB238	TLB240	TLB241	TLB242	TLB243	TLB246	TLB247	TLB248	TLB249	TLB250	TLB252	TLB253	TLB254
01g00506943	+	TGCAGAAGTTGAAGCATATGTTCAGGTTTTTTTGGCTTTGGCATTCCAACATTGTCAGCACCTAAGATCATGGGGA[A/C]GTAATTTATAAA[T/C]AGTCA	H	B	H	H	H	A	H	A	B	B	H	A	B	A	H	A	A	H	H	B	A	H	H	H	H	B	A	A	A	H	B	A	H	A	B	A	H	B	H	H	-	B	H	A	A	B	H
01g01004020	+	TGCAGCGACGGCTC[C/T]GGTCCCCCTCTTGACGCCATTATATTCAACTTTCACACCTTTATATCTTCACTTTAAGAGGCTGAATATAAACATAATTG	H	B	B	H	H	A	H	A	B	B	H	A	B	A	H	A	A	H	H	B	A	H	H	H	H	B	A	A	A	H	B	A	H	A	H	A	H	B	H	H	B	B	H	A	A	B	H
01g01247117	-	TGCAGCTAGCCGGGCTGCAAGCTTCTGTTTTTCCTTGAGCCGCTTGAGCTTGACACGGTCCTTCCACATCCGTCTCTCCAATTC[T/G]TTTGGCTCAA	H	B	B	H	H	H	H	A	B	B	H	A	B	A	H	A	A	H	H	B	A	H	H	B	H	B	A	A	A	H	B	A	H	H	H	A	H	B	H	H	B	B	H	A	A	B	H
01g01445930	-	TGCAGACTGTTCACATAAATGATAAGTAGCATGCAAGATTCGAAATTTCAATTCGACTCACTTCTATT[C/T]CATGCTTGAACATTATTTACCATTCT	H	B	B	H	H	H	H	A	B	B	H	A	B	A	H	A	A	H	H	B	A	H	H	B	H	B	A	H	A	H	B	H	H	H	H	A	H	B	-	H	B	B	H	A	A	B	H
01g01702923	+	TGCAGACTC[A/G]ATGTAGTTCGTGGTAAAGAAAGAGGATCGAGAATGCAATCGTCATCTNATTATCTTTGATGACACCAGTTGAGCGGGTAAGTAGG	H	B	B	H	H	H	H	A	B	B	H	A	B	A	H	A	A	H	H	B	A	H	H	B	H	B	A	H	A	H	B	A	H	H	H	A	H	B	H	H	B	B	B	A	A	B	H
01g01999569	+	TGCAGGAGAATTTAATCTGTATAAATCATACTTGATCAACTGTGGGCCTGAGGGTTAAAATTTACACTTGGAGGAATC[T/C]AGATTGCAGAACCACA	H	B	H	H	H	H	H	A	B	B	H	A	H	A	H	A	A	H	H	B	A	H	A	B	H	B	A	H	A	H	B	A	H	H	H	A	H	B	H	H	B	B	B	A	H	B	H
01g02110084	+	TGCAGCCCTCATAAAGGTTCGTGATGATTTAATACCTATGTCGGAAAAAAGTATTCCACAATTCTGGTTTAAACTATTGTGTAAGAC[T/C]GCTTGTT	H	B	H	H	H	H	H	A	B	B	H	H	H	A	H	A	A	H	H	B	A	H	A	B	H	B	A	H	A	H	B	A	B	H	H	H	H	B	B	H	B	B	B	A	H	B	H
01g02451917	-	TGCAGAATCCATTTCCTGATCAATGTAATCC[A/G]ATTCCTGTCTTCCTGCAAGAACTGGGGAAAAACAAATCTTTTGAACATTGATCTAAGACCCAC	H	B	H	H	H	H	H	A	B	B	H	H	H	A	H	A	A	H	H	B	A	H	A	B	H	B	A	H	A	H	B	H	B	H	H	H	H	B	B	H	B	B	B	A	H	B	H
01g02640790	-	TGCAGTGAAGGGGACACTTAATGTTCTTGGATCAGTTGCGAAGACAACGACTGTTA[G/A]GAGAGTGGTTTTGACATCATCTATTGCAGCAGTTTCTT	H	B	H	H	B	H	H	A	B	B	H	H	-	A	H	A	A	H	H	B	A	H	A	B	A	H	A	B	H	H	B	H	B	-	H	H	H	B	B	H	B	B	B	A	H	B	H
01g02924714	+	TGCAGGTGTTGTGCGCCTTGTTGAGTACTTGTCTCGGGATCATCTATTTGGGA[T/A]AGATCAGCAGTTAAAAATTATTATAGATGCTGGAACAGGAA	H	B	H	H	B	H	H	A	B	H	H	H	H	H	H	A	A	H	H	B	H	H	A	H	A	B	A	B	H	H	B	H	B	H	H	H	H	B	B	B	B	H	B	A	H	B	H
01g03303945	-	TGCAGTCCTG[C/A]CATTTGCAATAATTCTACGTTTTAACTACAAGGGTCTGAGCGAATCTGTTTTTTTTGGGTGCAATTACTCTCTTCCAAGA[A/T]AAT	H	B	H	H	B	H	H	A	B	H	H	H	H	H	H	A	A	A	H	B	H	H	A	H	A	B	A	B	H	H	B	H	B	H	H	H	H	B	B	B	B	A	B	H	H	B	H
01g03911850	+	TGCAGTGCAGCTAACCTCTTTAAGTTCAGC[T/A]GATGTTAATACATCAAAATCTTTTGGAGTTCTGTCCAGTATAAGATCTCTAACACAACCCCCAA	H	B	H	H	B	H	H	A	B	H	H	B	H	H	H	A	A	A	A	B	H	A	A	H	A	B	A	B	B	H	B	H	B	H	H	B	H	B	B	B	B	H	B	H	H	H	H
01g04573350	-	TGCAGTGATTTCCCCTA[C/T]GTTGTTGCCGAATGTGGGTATAAAGAAGCAAGAGAAGCAGTTTCTTATCTTGCTAAACAGGGACATTTACCTTCTTC	B	H	H	H	B	H	H	A	B	H	B	B	H	H	H	A	A	A	A	B	H	A	A	H	A	B	A	B	B	A	B	H	B	H	H	H	H	B	B	B	B	H	B	H	H	H	A
01g05197120	+	TGCAGGAAAAGCTA[T/A]TCGATAAGAATAATCAGAATATTTCACTATCAATTAAGAGAAGTAGAGGAATATGGAAATATCCATGAATGCATTGCTTT	B	H	H	H	B	H	B	A	B	H	B	B	H	H	H	A	A	A	A	H	H	A	A	-	A	-	A	B	B	A	B	H	B	H	H	H	H	B	B	B	B	H	B	H	H	H	A
01g69193610	-	TGCAGGGCAGATGC[C/A]ACCTGTTGCATCCTTGCCGATGCAACTCAATGCTTTTCCAGCTCCTCCTGCACTGAATCCCCTTGTAGGTGTTCCAGGTG	B	H	H	H	B	H	B	A	B	H	H	B	H	H	H	A	A	A	A	H	H	A	A	H	A	B	A	B	B	A	B	H	B	A	H	H	H	B	B	B	B	A	B	H	H	A	A
01g69832633	-	TGCAGGCTTACAAATTTATGTGTGTCTGGAAGGAAGAATAACTGAAGAACTA[T/C]GCTAGATGCCGAATAGGGAAAAAGAAAACAATGAACAAAGTA	H	H	H	H	B	H	B	A	H	H	H	B	H	H	H	A	A	A	A	H	H	A	A	H	A	B	A	B	B	A	B	H	B	A	H	H	H	B	H	B	B	A	B	H	H	A	H
01g70197812	+	TGCAGAATTATCTATGTCAAGCAAGCGCTTCTGACTACCAACTAT[C/G]TAAGTATATTACTTGGTGCTATGTTCTTCCAAACACTGTTTCACAACAA	H	A	H	H	-	H	B	A	H	H	H	H	H	H	H	A	A	A	A	H	H	A	A	H	A	B	A	B	B	A	B	H	B	H	H	H	H	B	H	B	B	A	B	H	H	A	B
01g70997963	+	TGCAGTACGTCTCAAGTTTCTTTGCTGGAAGAATATTGAATTCTAAAGGGGTTGAAACTTGGAAC[A/G]TTTAAGGGCATGATATAACACAATAAAAA	-	A	H	H	B	H	B	A	H	H	H	H	H	H	H	A	A	A	A	H	H	A	A	H	H	B	A	B	B	H	B	H	B	H	H	H	H	B	H	B	B	A	B	H	H	A	B
01g71269516	+	TGCAGGGAAGCAATTGATATACGTGGGGAAGAAGAAAAGAAAATTCTCTGTCT[A/G]CTTTAA[T/C]TCTTGCTTGTCTCTCCATTTAACATCAGTCCTCT	H	A	A	H	H	H	B	A	H	H	H	H	H	H	H	A	A	A	A	H	H	A	A	H	H	B	A	B	B	H	B	H	B	A	H	H	-	B	H	B	B	A	B	H	H	A	B
01g72319507	-	TGCAGTTGGTGACTGCAAGTACAACAAGGTTATACCACAAGGAAGTGGTGGATTTCTCGACTCAGA[T/C]ACTCTTTACGGATTATCTCGTTCTTTGC	H	A	A	H	H	H	B	A	H	H	H	H	H	H	H	A	A	A	A	H	H	A	A	H	H	B	A	B	H	H	B	H	B	A	H	H	B	B	H	B	B	A	B	B	H	A	B
01g72686889	-	TGCAGAAGCGGCACAAGAAGAAAAAAGAAAGCAGTCCATAGGAAATGGTCAACG[C/T]CGGCCACCTGTAGCATATGCCTCGGTTGCTCCATTTCCTT	H	A	A	H	H	H	B	A	H	H	H	H	H	H	H	A	A	A	A	H	H	A	A	H	H	-	H	B	H	H	B	H	B	A	H	H	H	B	H	B	B	A	B	B	H	A	B
01g72869196	-	TGCAGAGGA[A/C]TTTATTAGATTGGGGTCATCACCACCATCAAGAATGCATCGGAGCCGTGAACTAAGAGAATCAACGGCGGACAATATCTCGGAAA	H	A	A	H	H	H	B	A	H	H	H	H	H	H	H	A	A	A	A	H	H	A	A	-	H	H	H	H	H	H	H	H	B	A	H	H	H	B	H	B	B	A	B	B	H	A	B
01g73382283	-	TGCAGGGGTGCTTCATCACATGTTATTTCACCGATATGGAGTTATGTCGATGAATGG[T/A]TCATAGTACCATTGCACATGCACTCTGGGACAGGGTA	H	A	A	H	H	H	B	A	H	H	H	H	H	H	H	A	A	A	A	H	H	A	A	-	A	A	H	H	H	H	A	A	-	A	H	H	H	B	H	B	B	A	B	B	H	A	B
01g73728387	+	TGCAGTATGAAACACAC[T/A]GCTCAGAAGACTGTTTCGTCATACTACTTCTTGGACGAA[C/T]GGTTAAAAAATGGCCTGAACTTCAGAGTAGCCAACAT	H	A	H	H	H	H	B	A	H	H	H	H	H	H	H	A	A	A	A	H	H	H	A	H	A	H	H	H	H	H	A	A	H	A	H	H	A	B	H	B	B	A	B	B	H	A	B
01g74377376	+	TGCAGCCTTAGCCAGTTGCTTTGAACTCAGGTCAA[T/C]TTCACTTGTTTCTTCAACCATCTTTCTCAAAAT[C/T]TCAATTCTTGCTTCTTCCTAGTACA	H	A	H	H	A	H	H	-	H	H	H	H	H	H	H	H	A	A	A	H	H	H	A	H	A	H	H	H	H	H	A	A	H	A	H	H	A	B	B	B	B	A	B	B	A	A	B
01g75186317	+	TGCAGCAAAGAGATCTTCAAGAACAAAAACAGAGACTCAAACAACTAAAGAAACTGATTCGAATAAAGCTGTAC[T/G]AAATGGAACGGTTGCAGTCG	B	A	H	H	A	H	H	A	H	H	H	H	H	A	H	H	A	A	A	H	H	H	A	H	A	H	B	H	H	H	A	A	H	A	H	H	A	B	B	B	B	A	H	B	B	A	B
01g75883477	-	TGCAGCAGAAAAGGATAGGTCAACTATAGCAGCAAAGTTGGATTACAAACACTAAAGGCATAACTATTATAATAATGTCCAATCGT[T/G]TAAAGCCA	H	A	H	H	A	H	H	A	H	H	H	H	H	A	H	H	A	H	A	H	H	H	A	H	H	A	H	H	H	H	A	A	H	A	H	H	A	B	B	B	B	A	H	B	H	A	B
01g77296133	+	TGCAGCCATATACTGATGATACCT[A/T]CAGTTTTACATTAATGTTAAAGCTAATTAGGTCAAGTAAAATGACTTTCGAAAAAACAAAAGAAAAGACG	H	A	H	H	A	H	H	A	H	H	H	H	A	A	H	H	A	H	H	H	H	H	A	H	H	A	H	H	H	H	A	A	H	A	H	H	A	B	B	B	B	A	H	B	H	A	B
01g77683344	+	TGCAGCAAATGTTCTCTTCCAACAGGCAAATGGAGCAGT[G/A]TGGATGGAGAACATTAGTTGATCATTCTCACCTTTAAATTAGTCTTAGTCTCCTA	H	A	H	H	H	H	H	A	H	H	A	H	A	A	H	H	A	H	H	A	H	H	A	H	H	A	H	H	H	H	A	A	H	A	H	H	A	B	B	B	B	A	H	B	H	A	B
01g78051958	+	TGCAGAAATTTATTTTGTAGATAGG[T/C]GTATCATTGCTATTAGTTCTCTTTGGTTTCCATGGTCCTGTTTCTTTTTCATGATTTATAGTTTGTATC	H	A	H	H	H	H	H	A	A	H	A	H	A	A	H	H	A	H	H	A	H	H	A	H	H	A	H	H	H	H	A	A	H	A	H	H	A	B	B	B	B	A	H	B	H	H	B
01g79615530	+	TGCAGCTGCTTCCTCTTGAGTGCCTTCAGTAAAGAAAGAAGTAACAAGGATTATGATATATTCGTTTGTTCATTTCAGATAA[C/T]GTTATACTGCAC	H	A	H	H	H	H	H	A	A	H	A	H	A	A	H	H	A	H	H	A	H	H	A	H	-	A	H	H	H	H	A	A	H	A	B	H	H	B	B	B	B	H	H	B	H	B	B
01g80021862	-	TGCAGCTTATTGGGTAAATTTCTTCTTTTTATTCTTCTTTCCCCAGTAGAGCACTGACTA[C/T]ATCCTAATCGCGCGCTA[T/C]AGGGCCATGTGGGTTG	H	A	H	H	H	H	H	A	A	H	A	H	A	A	H	H	A	H	H	A	H	H	A	H	H	A	H	H	H	H	A	A	H	A	B	H	H	B	B	B	B	H	H	B	H	B	B
01g80742575	-	TGCAGACCCTAAACAAACATTGGAGATCAATAAGAAATCTTGGAC[C/T]CACCAGCAATGGAGTAATTAACAGA[G/A]CTAGTACAACCACTTCGTGCCAA	H	A	H	H	H	H	H	A	A	H	A	H	A	A	H	H	A	H	H	A	H	H	A	H	H	A	H	H	H	A	A	A	H	A	B	H	H	B	B	B	B	H	H	B	H	B	B
01g81052557	-	TGCAGAATCAAGAACGTAGCT[C/A]ATATGAATTTTAGTTAGGCCTG[A/G]AAAGGCATTTTCCCCTTTGTCCACTAGAAGCCACAAATACATCACAATTC	H	A	H	H	H	H	H	A	A	H	A	H	A	A	H	H	A	H	H	A	H	H	A	H	H	A	H	H	H	A	A	A	H	A	B	H	H	B	B	B	B	H	H	B	H	B	B
01g81604535	-	TGCAGCATCTAGTGGATATTTTAGTTGCCAAATGAAACCTAAAACTTG[T/G]ATTAACCTAAATTTATCAAAAGATCAACTTG[A/T]ATTCGTTGGTCCAT	H	A	A	H	H	H	H	A	A	H	A	H	A	A	H	H	A	H	H	A	H	H	A	B	H	A	H	H	H	A	A	H	H	A	B	H	H	B	B	B	B	H	H	B	H	B	B
01g82073474	+	TGCAGATTAGATGTAAGGATTGCTTGGCCAATCAAAGAATGGTCCTCAAGGGGAGCTAGACAATTCAAATT[G/T]TTATAAACAC[T/C]ACGCTTAAAGTC	H	A	A	H	H	A	H	A	A	H	A	H	A	A	H	H	A	H	H	A	H	A	A	B	H	A	H	H	H	A	A	H	H	A	B	H	H	B	B	B	B	H	H	B	H	B	B
01g83189279	-	TGCAGTTATCCGCTCTACCAATGCCACTTCATAACTATATACATCACTTC[C/A]GCTCTAGCAATGCCACTCCATAACTATATACATCACTTTTCTCG	H	A	A	H	H	A	H	A	A	H	A	H	A	A	H	H	A	H	H	A	A	A	A	B	H	H	H	H	H	A	A	H	H	A	B	H	H	H	B	H	B	H	H	B	H	B	B
01g84007151	-	TGCAGAAGAAAAGAAGATTGATTTGTGAATTGTGTTCTGCTGAAGGGGGTTGCCGAAATAAACACCTTATTCGATAGACTGTCCGTGTC[G/C]TTCCA	H	H	A	H	H	A	H	A	A	H	H	A	A	A	H	H	A	H	H	A	A	A	A	B	H	A	H	H	B	A	A	H	H	A	B	H	H	H	B	H	B	H	H	B	H	B	B
01g84891954	+	TGCAGGAAATCTCCAAGTTGACTCTCTGCTTCTCCAATTCCAGTAATTTGCCCTGAATCAGTAGCTTTTGTTCTTCCATTTTCTGTAAGC[G/A]AAGG	H	H	A	A	H	A	H	A	A	A	H	A	A	A	H	H	A	H	H	A	A	H	A	B	H	A	H	H	B	A	-	B	H	A	B	H	H	H	B	A	B	H	H	B	H	B	B
01g85032480	-	TGCAGCTGATGCC[A/G]TAGTGTTGGTAATGGGATCAGATCAAACTATTGAAAGAGAGAGCAAAGACAGATTTAATATAACTCTCCCTGGACAACAAT	H	H	A	A	H	A	H	A	A	A	H	A	A	A	H	H	A	H	H	A	A	H	A	B	H	A	H	H	B	A	A	B	H	A	B	H	H	H	B	A	B	H	H	B	H	B	B
01g85191477	-	TGCAGGTTTTCACGAATGAGTTCGAAAACTCATGTCATTCC[G/A]AGGGTTTTAATTCCGAAACACCAGACAAATCAATGTAACAAGTTAACAAGATG	H	H	A	A	H	A	H	A	A	A	H	A	H	A	H	H	A	H	H	A	A	H	A	B	H	A	H	H	B	A	A	B	A	A	B	H	H	H	B	A	B	H	H	B	H	B	B
01g86188091	-	TGCAGTCCCCAGC[T/C]CTTTGATTGGCGTAATTTTGGGCAAAGGCCGCTAGCCTATTGTCCCATGTCATAGGACCGACTCCAACTTGTCTACGAGCT	H	H	A	A	H	A	H	A	A	A	H	A	A	A	H	H	H	H	H	A	A	H	A	B	H	A	H	H	B	A	A	B	A	A	B	H	H	H	B	A	B	H	H	B	H	B	B
01g87082175	+	TGCAGTGCACGGGATAGAGGTGAGTCGAGCTCCAGTGCCAATTTTCATGAGATTGGACAT[A/G]GTAGTCATTTGAAAATAGGACATGATTGGCCTTC	H	H	A	A	H	A	H	A	A	A	H	A	A	A	H	H	H	H	H	A	A	H	A	B	H	-	H	H	B	A	A	B	A	A	B	H	H	H	B	A	B	H	H	B	H	B	B
01g87242247	-	TGCAGCAAATCAACAAG[T/G]TTTACATAAATTCAACTCAACGTTATACTAAATGCTAACTATTTAACATTAGAAGTCACAAATTGAAGAGAATACGT	H	H	H	A	H	A	-	A	H	A	H	A	A	A	H	H	H	H	H	A	A	H	A	B	H	A	H	H	B	A	A	B	A	A	B	H	H	H	B	A	B	H	H	B	H	B	H
01g88272575	+	TGCAGTCAAATCATCAAGCTCACATTTGCT[T/A]ATTCTAACATAAAACACTCTCAAATCTAACCACTGTAGAGATAACTTAAATCCTGGCTGATAAG	H	H	H	A	B	A	H	A	H	A	H	A	A	A	H	H	H	A	H	A	A	H	A	B	H	A	H	H	B	A	A	B	A	A	B	H	A	H	B	A	B	-	B	B	B	B	H
01g88579868	+	TGCAGAAAAAAGAGATGAGAAGAAGAACAAGAAGGAAGGTAAAAAGCTAGGAGGC[A/G]CAAAACAGAAGCTAAACGATAATCAAGAAGGAAAAAGGC	H	H	H	A	B	A	H	A	H	A	H	A	A	A	H	H	H	A	H	A	A	H	A	B	H	A	H	H	B	A	A	B	A	H	B	H	A	H	B	-	H	H	B	B	B	B	H
01g88914033	+	TGCAGGTTCTACTTTAATGACCTAATAGTTTGA[T/C]AGGTCATTTTGAGTTCAACTCAAGTCCCACTCGTTTAAACTTGAACTAGTGGAGCAGATTA	H	H	H	A	B	A	H	A	H	A	H	A	A	A	H	H	H	A	H	A	A	H	A	B	H	A	H	H	B	A	A	B	A	H	B	H	A	H	B	A	H	H	B	B	B	H	H
01g89027757	-	TGCAGCTTGTGATAGCTTATTTGATATTCTGATAGCCATTTCTGTATGTTTTAA[G/A]GAAGTGCTTGTAAGTAGTAAGGTGGTGTTTGGCATAGAGA	A	H	H	A	B	A	H	A	H	A	H	A	A	A	B	H	H	A	A	A	A	H	A	B	B	A	A	H	B	A	A	B	A	B	B	H	A	H	B	A	H	H	B	B	B	H	H
01g90097882	+	TGCAGCAAAATAGCTGTCGGTGAGCGAGTTCCAGTTGGTCACCCCATGTGCCGACATCTTCAATTTTGTTATGGTCATAGCTCATACATACA[A/G]CA	A	H	H	A	B	A	B	A	H	A	H	A	A	A	B	H	H	H	A	A	A	H	A	B	B	A	A	H	B	A	A	B	A	H	B	H	A	B	B	A	H	H	B	B	B	H	H
02g28826464	+	TGCAGGCAAGACAAAATAACAGACCTTGAGAGCGGCAATCCTATCTGCATGCAACTTTTCCAGCTCAGGATCCTGTTAAAAG[A/C]ATGATGAGCAAG	H	H	A	B	H	B	H	H	H	H	B	H	H	H	H	B	B	A	B	H	A	B	H	H	H	A	A	A	A	H	A	A	B	H	A	H	H	A	H	H	H	H	B	H	A	A	H
02g29006901	-	TGCAGCTGCCATTGCTGCCATTGAAGACAACTTCGAAGCTGCCATTATTAACAAAGCAA[C/T]TTCTTGCTCGAATCAAAAGAAGATCGAATACAACA	H	H	A	B	H	B	H	H	H	H	B	H	H	H	H	B	B	A	B	H	A	B	H	H	H	A	A	A	A	H	A	A	B	H	A	H	H	H	H	H	H	H	B	H	A	A	H
02g30013706	+	TGCAGATCATGATCATTTTCATCTTAGTTGAAACTGA[A/T]AGCATAATTTACCTTCAAAGGCTCTGTTTTACGTGTCTTATTGTTTAATTTCCTCTT	H	H	A	B	H	B	H	H	H	H	B	H	H	A	H	B	B	A	B	H	A	B	H	H	H	A	A	A	A	H	A	A	B	H	A	H	H	H	B	H	H	A	B	H	A	A	B
02g30527779	-	TGCAGTAAAATTTATGATTAGATGTAAGTCTAACATTATTATTGCAAACCATCAGTTCACTAATATTTCACCTGGTCATAAACA[A/G]AATATTGAAC	H	A	A	B	H	B	H	A	H	H	B	H	H	H	B	B	B	A	B	H	A	B	H	H	H	A	A	A	A	H	A	A	B	H	A	H	H	H	H	H	-	A	B	H	A	A	B
02g30827526	-	TGCAGTATCA[G/A]CTCTGTTTCCACTGTTTAGAGGCTTCTATTCTAGAAGTGATCCTGCTTTTATTCTTCGCCCTTTCTATTTTTCTCAGTATGTAG	H	A	A	B	B	B	H	A	H	H	B	H	H	H	B	B	B	A	B	H	A	B	H	-	H	A	A	A	A	H	A	A	B	H	A	H	H	H	H	B	H	A	B	H	A	A	B
02g31512134	+	TGCAGCTACAATCTTTTTTGAGCTCATACGCGGTCTTATCCTTAAAAGGGTCTTGGTTAATTGTTTTGACATGTT[C/A]TATTGTAACCAGTTAACTT	H	A	A	B	B	B	H	A	H	H	B	H	H	H	B	B	B	A	H	H	A	B	H	H	H	A	A	A	A	H	H	A	B	H	A	H	H	H	H	B	H	A	B	H	A	H	B
02g31866487	-	TGCAGTTCCACTTGGATCCTGAACTCCATCTTTGCTCAAGCCATCTATCTTGAGATATTTCTCATGATA[T/C]TCTTTGTACTTATGTTTGCTATCCA	H	A	A	B	B	B	H	A	H	H	B	H	H	H	B	B	B	A	H	H	A	B	H	H	H	A	A	A	A	H	H	A	B	H	A	H	H	H	H	B	-	A	B	H	A	H	B
02g32145951	+	TGCAGGTTGAAAGAACAGAAAAATAGAAAGTCAGCAGCAACTCGTTGTAAACACT[A/G]CGATGAAATTAGCTGTTGATGCATATTTAGTACAGCCTT	B	A	A	B	B	B	H	-	H	H	B	H	H	H	B	B	B	A	A	H	A	B	H	H	H	A	A	A	A	H	H	A	B	H	A	H	H	H	H	B	H	A	B	H	A	H	B
02g32474575	-	TGCAGGTATAGGGATTAGCGACAAAATGAAGAGTCGTAAAAGGTT[G/A]ATCTAAATTTAAAGTGCTTCATTACATACAATGTGCCTGCAATGACAAG	B	A	A	B	B	B	H	A	H	H	B	H	H	H	B	B	B	A	A	H	A	B	H	H	H	A	A	A	A	H	A	A	B	H	A	H	H	H	H	B	H	A	B	H	A	H	B
02g32627528	+	TGCAGCTGTGTTAACTTTGCTTTCACTATTTCCCCCAAGTATTTTTCTTCAAGTC[C/T]ATGTCAATGACCAATGGAGCAGACAACCTTTTCCTCAGT	B	A	A	B	B	B	H	A	H	H	B	A	H	H	B	B	B	A	A	H	A	B	H	-	H	A	A	A	A	H	H	A	B	H	A	H	H	A	H	B	H	A	H	H	A	H	B
02g32751605	-	TGCAGAAGGAGCTGTGAGGGTGAAAAGGAGACGAGGTCCTCGTAGGGGAGAGGACTTTACTTTAGTCCAGGCTTTAATAAAA[T/G]CAGATTTCTGGC	B	A	A	H	B	B	H	A	H	H	B	A	H	H	B	B	B	A	A	H	A	B	A	H	H	A	A	A	A	H	H	A	H	H	A	H	H	A	H	B	H	A	H	H	-	H	B
02g33033652	+	TGCAGGGGTTAAGTATGACAAAGATGAGAC[G/A]ATAGATATTACTC[A/T]TTCATTTTCGTTCGATATTCGTTATTTATATTATAATTTGATTAATTTGA	B	-	A	B	B	B	H	A	H	H	B	A	H	H	B	B	B	A	A	A	A	B	A	H	H	H	A	A	A	H	H	A	H	H	A	H	H	A	B	B	H	A	H	H	H	H	H
02g34373425	+	TGCAGTAATTTCAT[C/T]ATACCAATTACTTCCGCATAGTTGTTTGGTGATAAACGACCTGTTTGACTACTTTCTACTTGCTTTGATAGATACACACC	B	A	A	B	H	H	H	A	H	H	B	A	H	H	B	B	B	A	A	A	A	B	H	H	A	H	A	A	H	A	H	A	-	H	A	H	A	H	B	B	H	A	H	H	H	H	H
02g35830223	+	TGCAGTTTCTTAAAACCCTGCATCCATAATTAATTAGCTTAAGGAAAGCAAGAATGCTTAATAGCACA[A/C]TATAACTGTGCAACAGTTTCCACATA	B	A	A	B	H	B	H	H	H	H	B	A	H	H	H	B	B	A	A	A	A	B	H	H	A	H	A	A	H	A	H	A	H	B	A	H	A	H	B	B	H	A	H	H	H	H	H
02g36195947	+	TGCAGAAAGAAGTAAGATTACATTAGACGAAATATTGAAAGAACTAACATTCTGAAATCATGTGGTTACATATTATTCCATACCC[A/G]TCAGGCTAN	B	A	A	H	H	H	H	H	H	H	B	A	H	H	H	B	B	A	A	A	A	B	H	B	A	H	A	A	H	A	H	A	H	B	A	H	A	H	B	B	H	A	H	H	H	H	H
02g36539229	+	TGCAGATATAT[G/A]TATATTAGAACTAAAACTCAGAAAACTATCCAAAAGCAACAAAAGAATTCTTCCCTACAAAAATCAAATGCGTAGTTAAGCAC	H	A	A	H	H	H	B	H	H	H	B	A	A	H	H	B	B	A	A	A	A	B	H	H	A	H	A	A	H	A	H	H	H	B	A	H	A	H	B	B	H	A	H	H	H	H	H
02g36795087	-	TGCAGCTTCTAACTTGCTTTATTTCCAGGTTTACA[G/A]ATTTCACTTATCATGATCTATAGGTCGGTGTATATAAGTTAAATCTTTTCTAATTAATA	H	A	A	H	H	H	A	H	H	H	H	A	A	H	H	B	B	A	A	A	A	H	H	H	A	H	A	A	H	A	H	H	H	B	A	H	A	H	-	B	H	A	H	H	H	H	H
02g36978177	-	TGCAGGTGTAAATATGCATTATAC[T/A]CTTCTTCTGCATTTGTCATCCACCTCTGTTGACTTCTCAAGTCTTTGGATCACTAACAGTCACCAGCTGC	H	A	A	H	H	H	A	H	H	H	H	A	A	H	H	B	B	A	A	A	A	H	H	H	A	H	A	A	H	A	H	H	H	H	A	H	A	H	B	B	H	A	-	H	H	H	H
02g37308920	+	TGCAGAATGATCTCAAAG[A/C]GTCTAGCAAGGAGGGTTTGAACTGGCTACCTGCTGAACTCCTAAGAGTGGTAGGACATTGTGATAAAATTTTGTAA	H	A	A	H	H	H	H	H	H	H	H	A	A	H	H	B	B	A	A	A	A	H	H	H	A	H	A	A	H	A	H	H	H	H	A	H	A	H	B	B	H	A	H	H	H	H	H
02g37527875	+	TGCAGGGTTATCATAGAGA[T/C]GTTCTTGAGCGCTGGCCTCCCCCACCTGCATCTGGTGCTATTGCGGTTGTTCATCCTCCAGCACCTGTAATTGAT	H	A	A	H	H	H	H	H	H	H	H	A	A	H	H	B	B	H	A	A	A	A	H	H	A	H	A	A	H	A	H	H	H	H	A	H	A	H	B	B	B	A	-	H	H	H	H
02g37977831	+	TGCAGGTTGCAACAAAAGACATGAAAA[T/C]TGAATATTCAAACACAGAAATGGTCCTATATATATAG[G/C]GTAAGTCAACTTCATAAGTATGGGCTGAA	H	A	A	H	H	H	H	H	H	H	H	A	A	H	H	B	B	H	A	A	A	A	H	H	A	H	H	A	H	A	H	H	H	H	A	H	A	H	B	B	H	A	-	H	H	H	H
02g38057564	-	TGCAGATCAGTTGAACAGCAC[T/C]TCTAAATCACAGAAAATATTGCTAGTCCAGGTGGCTAAGGTGTTCCCTCTA[A/T]TGTGAATAAATCTGCCCGTGT	H	A	A	H	H	H	H	H	H	H	H	A	A	H	H	-	B	H	A	A	A	A	H	H	A	H	H	A	H	A	H	H	B	H	A	H	A	H	B	B	H	A	H	H	H	H	H
02g39192001	+	TGCAGCAGAATTTTATCGTTAGT[G/C]ATACACGTTCCCATGGTTTCTGTTGCAGAAGCTAACTGGAGTTGTTCAGGAAAAGTGAAACTGCAAAAGGA	-	A	A	A	H	H	H	B	H	H	H	A	A	H	H	B	H	H	A	A	A	A	H	H	A	H	H	A	H	A	H	H	H	H	A	H	A	H	B	-	H	A	H	H	H	B	H
02g39736801	-	TGCAGAAGCTGGAATATCCAACTACATGTTAGCAACAAACAGCTGCATACTAATGATAGGCATTCAAATGTCTGTTATGTTCAGAA[A/T]ACAGAGAA	H	A	A	A	H	H	H	B	H	H	H	A	A	H	H	B	H	H	A	A	A	A	H	H	A	H	H	A	H	A	H	H	H	H	A	H	A	H	B	B	H	A	H	H	H	B	H
02g40063264	-	TGCAGTTGGTCCAGATTGCTCT[C/A]CACGCTCCTTCACTTGCAGCAAGGGACTATTTTCATCATTAAATAACATACACAATGGATTTTCTTCTGCAC	H	A	B	A	H	H	H	B	A	H	H	A	A	H	H	B	H	H	A	A	A	A	H	H	A	H	H	A	H	A	H	H	H	H	A	H	A	H	B	B	H	A	H	-	H	B	H
02g40478450	-	TGCAGTAAGAACAACAGACACCTGATAGTCCATACAATTTAATAATGGG[C/T]TTATTACATCTGAATCCATCAGGAGCACAAT[G/A]TCCTTTCTAGCAA	H	A	B	A	H	H	H	B	A	H	H	A	A	H	H	B	H	H	A	H	A	A	H	H	A	H	H	A	H	-	H	H	H	H	A	H	-	H	B	B	A	A	H	H	H	B	H
02g41000201	-	TGCAGAAATCCTAAGATATTAGAATGAAGTGTGGTACTTAAAAAGATCCATA[T/C]GATTTACCACAAGAAGATAA[C/T]TGGAAACCTACTTCACATTAG	H	A	B	A	H	H	H	B	A	H	H	A	A	H	H	B	H	H	A	H	A	A	H	H	A	H	H	A	H	A	A	H	H	H	A	H	A	H	B	B	H	A	H	H	H	B	H
02g41169975	+	TGCAGAAGCTGTTTACAGGGGTCTAATTGGTTTGGGAGAGGTGCATAAGTGCATGATTGATCTCTTAAAC[A/T]TGCCTCTGACACTTCAATCCCTTT	H	A	B	A	H	H	H	B	A	H	H	A	A	H	H	B	A	H	A	H	A	A	H	H	A	H	H	A	H	A	A	H	H	H	A	H	A	H	B	B	H	A	H	H	H	B	B
02g42062138	+	TGCAGTTTGTAATCTCAAACGGAAGAGCACCTTCAAATGAGTTATTTGTCATTCTCAGTTCCTCCAATCTCCACAAGTTCC[C/T]GATGGCACTTGGG	H	A	B	A	H	H	H	B	A	H	H	A	A	H	H	B	A	H	A	H	A	A	H	H	A	H	-	-	H	A	A	H	H	H	A	B	A	H	B	H	H	A	H	H	A	B	H
02g42937635	-	TGCAGGTAAAACAAGCTTAAACTGTCATAGCAAGTAACTCAACT[C/A]TGCACGGACTGGTCACTAAATACAAATGACTGGTCATTGCT[C/G]TAGGGACG	B	A	B	A	H	H	H	B	A	H	H	A	A	H	H	B	A	H	A	H	A	A	H	H	A	H	H	A	H	A	A	H	H	H	A	B	A	H	B	H	-	A	H	H	A	B	A
02g43273391	+	TGCAGATTCAGAATTATTTTTCCCAGTTTCACTGTTTTCCTCTTTCTGCCCACTCTTTTTCTCTTTCCCTTT[A/C]TCTGGCTGAGGTCCGAAATCCG	B	A	B	A	H	H	H	B	A	H	H	A	A	H	H	B	A	H	A	A	A	A	H	H	A	A	H	A	H	A	A	H	H	H	A	B	A	H	B	H	B	A	H	A	A	B	H
02g43899892	-	TGCAGAAGAGGATTTCTTAAAATGAGTTATACTGGACGCTAAAGACAGTT[C/G]TGTCATATTTTGTAAGATAATTCAGGAATTGCTTGTGGTTATGT	B	A	B	A	H	H	H	B	A	H	H	A	A	H	H	B	A	H	A	H	A	A	H	H	H	H	H	A	H	A	A	H	H	H	A	B	A	H	B	H	H	A	H	A	H	B	H
02g44065325	-	TGCAGAGAGAAAGTCATGGGAAAAAAAAAAGAAGCTATTATAGATGGACACAC[T/A]CAAAAACTTTAGCTCAGGAGAAATTTCTTTGCATAGAGCAT	B	A	B	A	H	H	H	B	A	H	H	A	A	H	H	B	A	H	A	H	A	A	H	H	H	A	H	A	H	A	A	H	H	H	A	B	A	H	B	H	H	A	H	A	H	H	A
02g44205129	-	TGCAGGTAAGTAAGTTTTTTAATCACTTATTGTA[C/A]GTATTTCTCACTAGTTTTACATTGGATGTCAACCTCGTCTTTGCTCATATTTTTGGCAGT	B	A	B	A	H	A	H	B	A	H	H	A	A	H	H	B	A	-	H	H	A	A	H	H	H	A	A	A	H	A	A	H	H	H	A	B	A	H	B	H	H	A	H	A	H	B	A
02g44818642	+	TGCAGAGAACATCACCACAAAAAAACATAATGATTAAAGGAGTGGGCCGGTGGGATTAGTAAGATCGAAACACAAAATATGAAAAA[T/A]GGAAGCAN	B	A	B	A	H	A	H	B	A	H	H	A	B	H	A	B	A	H	H	H	A	A	H	H	H	A	H	H	H	A	A	H	A	H	A	B	A	H	B	H	H	H	H	A	H	B	A
02g45808427	-	TGCAGCCTACAGTCTTGTACAGTGCCC[G/A]CTGAAGTTATGTCTTACATACGAAATGATGTATAAACAGCAAATTCAGCTTGGATTGGCTTCAGTTC	B	H	B	A	H	A	H	H	A	H	H	H	B	H	H	B	A	H	H	H	A	A	H	H	H	A	H	H	H	A	A	H	A	H	A	B	A	H	H	H	H	H	-	A	H	B	A
02g46831122	-	TGCAGGAAACTAATCCAATTTAGTAACCACC[A/C]CAAAAAGCATACATTTCACCTGGTCATGCCTGCATGATAAGGGGGCATGGTAACTCC[T/C]CGGCT	H	H	B	A	H	A	H	H	A	H	H	H	B	H	B	B	A	H	H	H	A	A	H	H	H	H	A	H	H	A	-	H	A	H	A	B	A	H	A	H	H	H	H	A	H	B	A
02g47118833	+	TGCAGGCTTTTACCAAGACATGGTTTACAAGGCAATGCAGACTTATTTGCTGA[G/T]TTTGCCTCTAAAGAAGAGGTAACAGAATTACTGGCAGTGAC	H	H	B	A	H	A	H	H	A	H	H	H	B	H	B	B	H	H	H	H	A	A	H	H	H	H	A	H	H	A	A	H	A	H	A	B	A	H	A	H	H	H	H	A	B	H	A
02g48228722	+	TGCAGATATATTGCAGCTCGGAGAAGCATTGACA[A/C]AAGCTAACGGATAATGCATTTTTCTCCCTTGGCAGAAGACCAACGATGGTTTCTACAACA	H	H	B	A	H	A	H	H	A	H	H	H	B	H	B	B	H	H	H	H	A	A	H	-	H	H	A	H	H	A	A	H	A	H	A	B	A	H	A	A	H	H	H	-	B	H	A
02g48634919	-	TGCAGTTCTCAGACATACTGTGTCAGACTAGGATATATTCATGTAAATTAGCAATCTTGTAGGAGAATAGTGAAACTTGGCC[T/G]TTTAAGACATTG	H	H	B	A	H	A	H	H	A	H	H	H	B	H	B	-	A	H	H	H	A	A	H	H	A	H	H	H	H	A	A	A	A	H	A	B	A	H	A	A	H	H	H	A	B	H	A
02g49732175	+	TGCAGAATGGAGCCATCCATGTAAGGAATCCCAACAAAGAT[G/T]AGCCTTCCAGGTGGTTCTTTCACTTAAACTGCACACAGCAGCCAATTGCTGCA	H	H	B	A	H	A	H	H	A	-	H	H	B	H	B	B	A	H	H	H	A	A	H	H	H	H	H	H	A	A	A	A	A	H	A	B	A	H	A	A	H	B	H	A	B	H	H
03g00775646	+	TGCAGT[G/A]TCACCTGATTTTTTTGTCACTTGCACAACATGGAAAGCTGGAGTTATCTCAAATATCTCTGCATCAATTGCTAATTGCCCTTTTCTCC	-	H	A	H	A	H	B	H	H	H	H	B	A	H	H	H	H	A	H	H	A	A	A	B	B	H	B	A	H	A	A	A	H	A	A	B	H	H	A	H	B	A	A	A	H	H	H
03g01219582	-	TGCAGATT[C/T]TCTTCGTTGGTGTCGTTGA[G/A]ACGAAATTGACATCACCAGAGTTTGATAAAGTGACTCTTTTTCGCCCAATTGAGGTACTCCTCACA	H	H	A	H	A	H	B	H	H	H	H	B	A	H	H	H	H	A	H	H	A	A	A	B	B	H	B	A	H	A	A	A	H	A	A	B	H	H	A	H	B	A	A	A	H	H	H
03g01616941	+	TGCAGACCATGATAACTCTGTAAGTACATTAGTTTTTGTCAAGTAAATTGATGTAGTGTTTAATCAGTTTTCCTTAATATCACA[A/G]TCAATTCTAA	B	H	H	H	A	H	H	B	H	H	A	B	A	H	H	H	H	A	H	B	A	A	A	B	B	B	B	A	H	H	A	A	A	A	A	B	A	H	A	H	B	A	A	A	H	H	H
03g01813069	-	TGCAGTAGTAAGGTTTTCTGTCAGTAGCTAGGTTAT[A/T]ATTTTTATTTTTATTTTAATTCTTAATTAGTATGTGATTTTGGTTACCATTTTGAAGG	B	H	A	H	A	H	H	B	H	H	A	B	A	B	B	H	H	A	H	H	A	A	A	B	B	B	B	A	H	H	A	A	A	A	A	B	H	H	A	H	B	A	A	A	H	H	H
03g02475227	-	TGCAGGGAACACA[A/C]ACACCTAGTATATTTTGATTTTCCCACTGCACTGTTACGTAAGCTAATATTTCATTACCATTAGTTGCCAAGCACTCAAGA	B	H	A	H	H	H	H	B	H	H	A	B	A	H	B	H	H	A	A	H	A	-	A	B	B	B	B	A	H	H	A	A	A	H	A	B	H	H	H	A	B	A	H	A	H	H	H
03g07224484	-	TGCAGAAAAGATAATCATGATACAGTTAAAAGAAGGAACTTGTCACAAACAAGACAAGAACAG[A/G]GTTCTCAAAACGATAAAGGATGGTTAAAAAA	B	H	A	H	H	H	H	B	A	H	A	B	A	H	B	H	H	A	H	H	A	A	H	B	B	B	H	A	A	H	A	A	A	H	A	B	-	A	H	H	B	A	H	A	H	H	H
03g07856637	+	TGCAGTCCCCAGTTGGATTGATTCCCACTTGTAA[T/A]AGGTTGCACAAACACCATTGCAAAAGTGGCGAGTAACGCGTCGAGCAAGCATCGCAATAC	B	H	A	H	H	B	H	B	A	H	A	B	H	H	B	H	B	A	H	H	A	H	H	B	B	B	H	A	A	H	A	A	A	H	B	B	H	A	H	H	B	A	H	A	H	A	A
03g08426563	+	TGCAGAAATTA[A/G]AATCTAGCTTCCATTCTCACCTTCTATCTTTGCATTTCCATATTATTATAAATCTACTAATGTGTTTCTTCATCCCCTTAGTG	B	H	A	H	H	B	H	B	A	H	A	B	B	A	B	H	B	A	H	H	A	H	H	B	H	B	H	A	H	H	A	A	A	H	B	B	H	A	H	H	B	A	H	A	B	A	A
03g08645675	+	TGCAGAAAAATGAACTCTGGTGTAAGTTAGCTGTAAAGTCAACGACTTAATAACACGTTGAGACGACT[C/A]GACATGTTCATGGAGTACTATATTAT	B	H	A	H	H	B	H	B	A	H	A	B	B	A	B	H	B	A	H	H	A	H	H	B	A	B	H	A	H	H	A	A	A	H	B	B	H	A	H	H	B	B	H	A	B	A	A
03g08902113	+	TGCAGAAGAAACATATGTATCATAATACTTCTACTATATCCCCTAGTGGCGGAACCA[G/A]CATTTTTTCTAAGAGGGTTCAAAATATGAAGAAGTAA	B	H	A	H	H	B	H	B	A	H	A	B	B	A	B	H	B	A	H	H	A	H	H	B	A	B	H	H	H	H	A	A	A	H	B	B	H	A	H	H	B	H	H	A	B	A	A
03g09214145	+	TGCAGCGAAGTGC[A/G]AGTTGACATAATAAAGAGGTTCAACTGACGTAACCTGACATAATTCTCTTTAACATCTTCCATCAGCTTATGAACTCCAAA	B	A	A	H	H	H	A	B	A	H	A	B	B	A	B	H	B	A	H	H	A	H	H	H	A	B	H	H	H	H	A	A	A	H	B	B	H	A	H	H	B	B	H	A	B	A	A
03g09514249	-	TGCAGCACATAAATTCTTTCAAAATGGGAAGTTTATGGAAGT[C/T]CATGCCACTTAGGGAAGCTGTAAATGATGTGCAATTTCAACATGTTCTCTTC	B	H	A	H	H	H	A	B	A	H	A	B	B	A	B	H	B	A	H	H	A	H	H	H	A	B	H	H	H	H	A	A	A	H	B	B	H	A	B	H	B	H	H	A	B	A	A
03g10213259	-	TGCAGAGGAACCAAACTGCCCCTTTTGGTCATGGATCAAA[G/T]AGCTCTGT[T/G]CTTTCAAGGCAACAATATTTTCTTGGAGGATCAAGAGTCATTACA	B	H	A	H	H	H	A	H	A	H	A	B	B	A	B	H	B	A	H	H	-	H	H	A	A	B	H	H	H	H	A	A	A	H	B	H	H	A	H	H	B	H	H	B	B	A	A
03g46712654	+	TGCAGGTGACTGGCAACTTGCATCCTAGTAAGATCAGGCAAGTTCATTGCTTGTAGGATCTCCTTAGGGTAACACCCTACATAATTCGTAA[A/C]GAA	B	B	A	H	H	A	A	H	A	H	A	B	B	H	B	H	B	B	H	H	A	A	H	A	A	A	A	H	H	H	A	A	A	H	B	H	H	A	H	H	B	H	H	B	B	A	A
03g46736350	+	TGCAGAGTTAAATTGACGGAAATGTGAACGAGGTCACTGTCAGAAGCAGAGTTAGCTCCAGGATA[A/G]TTAATCAGCGAATTGAGACAGAGAGATGG	B	B	A	H	H	A	A	H	A	H	A	B	B	H	B	H	B	B	H	H	A	H	H	A	A	A	A	H	H	H	A	A	A	H	B	-	B	A	H	H	B	H	H	B	B	A	A
03g49163524	-	TGCAGCAGATCATTCGCA[A/C]TTCTTCCTTTCAAGTACGAACCATAGAATGTTCTAC[T/G]AACTGAAATGTGTACTTGAGACATTAATCATAACTTGAG	B	H	A	H	H	A	A	H	H	H	A	B	B	H	B	A	B	B	H	H	A	H	H	A	A	A	A	H	H	H	A	A	A	H	B	A	B	A	H	H	B	H	H	B	B	A	A
03g52640831	-	TGCAGGATGCATCCTTGGAGGGCTTTCCTGAATCTCCCAAATCCGTCGTACTGATTACTGGTAAATCT[T/G]ACTACAACAGAGTTTCTTTAAATAGT	B	H	A	H	H	A	A	H	H	H	A	B	B	H	B	A	B	B	H	H	A	H	H	A	A	A	A	H	H	H	A	A	A	B	B	A	B	A	H	H	B	H	H	H	B	A	A
03g53554727	+	TGCAGCGTTGTGAATTGTATCTTCAATTCATTGTAGCA[T/A]GAGGAGCTCTAGAGAACATTTTCTTTGTGATAAGTTAAAATAATTTTATTGATGAT	B	H	A	H	H	A	A	H	H	H	A	B	B	H	B	A	B	B	H	H	A	H	H	A	A	A	A	H	H	-	A	H	A	B	H	A	B	A	H	H	H	H	A	H	H	A	A
03g54213026	-	TGCAGATTTTTCCCACAT[T/A]TTCTGCCGCTTCAAGTGCTGAGATACCACTGATTATTCAACTTAATGAGCTAAATCATGCNATACATTATGAAACA	B	A	A	H	H	A	A	H	H	H	A	B	B	H	B	A	B	B	H	H	A	H	H	A	A	A	A	H	H	H	A	H	A	B	H	A	B	A	H	H	H	B	A	H	H	H	A
03g55733254	-	TGCAGAAAGGAAATGAACAGAGATATTACATCAATT[T/C]CCTTTCTGTTTTCAATTCAATCAGCACAAAAATCTTAAATTAGAAAGCACAAGAACTA	B	H	A	B	H	A	H	H	H	A	A	B	B	H	B	A	B	B	H	H	A	H	H	A	A	A	A	H	H	H	A	H	A	B	H	A	B	A	B	H	H	A	A	H	H	H	A
03g56301748	+	TGCAGACCATAAAGAGAAGA[T/C]TTTAGCAGTCGGAATGACAATGTAAAATTATAACAAAATTATTTACTATCTTCTTCAGCTTAAAATCATATAAC	B	H	A	B	H	A	H	H	H	A	A	B	B	H	B	A	B	B	H	H	A	H	H	A	A	A	A	H	H	H	A	H	A	B	H	A	B	A	B	H	H	A	A	H	H	H	A
03g56636181	+	TGCAGGAACAGATACAACCTCCACTCTTTTAGAATGGACAATGAATGAACTCATCAGAAATCCAAATACGTTAC[G/A]AAAATTAAGAGATGAGGTGA	B	H	A	B	B	H	H	H	H	A	A	B	B	H	B	A	B	B	H	H	A	H	H	A	A	A	A	H	H	H	A	H	A	B	A	A	B	A	B	H	H	A	A	H	H	H	A
03g57256305	+	TGCAGCCAAAGATGCAGATCTGGTATG[C/G]TGCTCCTTTCTTTAATACACTAAAAGATGTGACTATCTCATTGAGAAAATAAGTGCAACTTACTGAG	H	H	A	H	B	H	H	H	H	A	A	B	B	H	H	A	B	B	H	H	A	H	H	A	A	A	A	H	H	H	A	H	A	B	A	A	B	A	B	H	H	A	A	H	H	H	A
03g57553792	-	TGCAGTGACATATCACATG[A/C]CAGAGATTTCAGGAGAAGAGACAAGGAAAAAGAAAAAGAACAGAAACTTTTGTTAAGAATCAACACGTTAAAGCT	H	H	A	B	B	H	H	H	H	A	A	B	B	H	H	A	B	B	H	H	A	H	H	A	A	A	A	H	H	H	A	H	A	H	A	A	B	A	B	H	H	A	H	H	H	H	A
03g57899411	+	TGCAGCGGTCATGATCTTGACCCCTGTTGGGCCACTTCCTGTAAATGCAATCTGCTCTCCCCAAAGAAGTAAAAATGCATTC[A/G]TCACATGAACTT	H	H	A	B	B	A	H	H	H	A	A	B	B	H	H	A	B	B	H	-	A	H	H	A	A	A	A	H	H	-	A	H	A	B	A	A	B	A	B	H	H	A	H	H	A	H	A
03g59175079	-	TGCAGACAATTGACAAGTAC[A/G]TGCAGATTAAGAACTCGGTT[T/A]ACGAAAGTCATTCGTCAAATCATCCTGACTGTTTAGTTTGCATCAAAAGTATT	H	B	H	B	B	H	H	H	H	A	A	H	H	H	H	A	B	B	H	H	A	H	H	A	A	H	A	H	H	H	A	H	A	B	A	A	B	A	B	H	B	A	H	H	A	H	A
03g60024323	-	TGCAGTGCAATCATTGACTGCTTCTAATCGAACTCAGACTTAACACGTGTATTAAATGCCCCAGGTACTTAGAGCAT[A/G]CAATAGAGGAATGTGGA	H	H	H	B	B	H	H	H	B	A	A	H	H	H	H	A	B	B	H	H	A	H	H	A	A	H	A	H	H	H	H	-	A	H	A	A	B	A	B	A	H	A	H	H	A	H	A
03g60256792	-	TGCAGAGGAACGGCTCAAAAAAGGCTGAAAAGCGCTTGCAAGAGGCCC[A/G]AAGCCGAGCAGGACAGGTGGAAAGGTCTGTCAGAGTTCTTGAAACA	A	H	H	B	B	H	H	H	B	A	A	H	H	H	H	A	-	B	B	H	A	H	H	A	A	H	A	H	H	H	H	H	A	B	A	A	B	A	B	A	H	H	H	H	A	H	A
03g60745180	+	TGCAGTCAACATTTTTCCAACATAACATAACTGCTAAAATTTCAAATTCCTTTTAGTAGAAAACATCTCATTTTGTAAATGGA[G/A]GGAAAA[C/G]AAAA	H	H	H	B	B	H	H	H	B	A	A	H	H	H	H	A	B	B	B	A	A	H	H	A	A	H	A	H	H	H	H	H	A	B	A	A	B	A	B	A	H	H	H	B	A	H	-
03g60993836	+	TGCAGCATTTGAGTTGAAAACATTAG[T/C]ACATCTGGACAAAGACAATTCATAGAACAAACACTCAGATGATTAACAAATATACATATGATATACGG	H	H	H	B	B	H	H	H	B	A	H	H	H	H	H	A	B	B	B	A	A	H	H	A	A	H	A	H	H	H	H	H	A	B	A	A	B	A	B	A	-	H	H	H	A	H	A
03g61812358	+	TGCAGTAGTAGATTCAACCATACTGGAAGCAGAGGGGACAGTTCTACTCTTTTTCTTCACCAGTGAACTGGTACTCCTCCTCCTCCT[T/C]TTGCAGA	H	H	H	B	B	H	H	H	H	A	H	H	H	H	H	A	B	B	B	A	H	H	H	A	A	H	A	H	H	H	H	H	A	H	A	A	B	A	B	A	H	H	A	H	A	H	H
03g62466353	+	TGCAGCCTGG[T/C]TGTTTTCGAGTTGAGCTTCTGTACTCACTTCCGAAGTAGACAGTGAAGATCCTTCCTCAGTATTTTCTCCTGCAAGAAACTCTG	H	B	H	B	B	H	H	H	H	A	H	H	H	H	H	A	B	B	B	H	H	H	H	H	H	H	A	H	H	H	H	H	A	H	A	A	B	A	B	A	H	H	H	H	A	H	H
03g63234064	-	TGCAGCGGCAAAATTGATAATAACCCTGTCTGACCAAGTAGCGGTTTCTCTGGCTTTTGCAGGTATGA[C/T]GTGGGCTCATTTCTCAACTTCAGAGT	A	B	H	B	B	H	H	A	H	A	H	H	H	H	H	A	B	B	B	H	H	H	H	H	H	H	A	H	H	H	H	H	H	H	A	A	B	A	B	A	A	H	H	H	A	H	H
03g63711702	+	TGCAGAAAAAATGATCAGATTGCAGTCCAAC[A/T]AGAGACATGATTATGACCAAAAGACACAGCAAATGATTTAGTAGCAACCGTAGAAATGAAAAT	A	B	H	B	B	H	H	A	H	A	H	H	H	H	H	A	B	B	B	H	H	H	H	H	H	-	H	H	H	H	H	H	H	H	A	A	B	A	B	A	A	H	H	A	A	H	-
03g64336247	+	TGCAGCACC[C/T]ATCAACGGTACCATGTTCATGAACGAATCTATAGGTTGCTGCAATTGCTCCCCATTTGTTATGGCTAAAATGGGCTGAGGTGAAG	A	B	H	B	B	H	H	A	H	A	H	H	H	H	H	A	B	B	B	H	H	H	H	H	H	H	H	H	H	H	H	H	H	H	A	A	B	A	B	A	A	B	H	A	A	A	H
04g00005290	+	TGCAGCATTATTTGTTGCAACTCCTAAACCTTCACGTAGCCTACAGATCTTTTATTTGGAAGGCT[A/G]TAAATTATAAGTTTGATGAACAAGGGAAA	H	B	H	H	H	A	A	A	B	H	B	H	A	H	B	B	B	H	H	H	A	B	H	H	H	A	A	H	A	H	H	H	H	H	H	B	B	B	H	B	A	H	B	B	A	H	H
04g00795814	+	TGCAGGGGACGACTTGGACATCGAGCTTGCTGGAAGCCAGGGGTCATCAGACAAATAGCTAACTGGAGTATTGTCATTTTGAAATAAG[C/G]CTAGGT	H	B	B	H	H	A	A	A	B	H	H	H	A	H	B	B	B	H	H	H	A	B	H	H	H	A	A	H	A	A	H	H	H	H	B	B	B	H	H	B	A	B	B	B	A	H	H
04g01121253	-	TGCAGTTACAGT[A/G]AGTGCATTTCAATTAGAACCTTCATTGGGTCATGTGTTTGTTTGTTTAGCCACAATTTGTCTGCATTTCTTGTGTTCCATTA	H	B	B	H	H	A	A	A	B	H	H	H	A	A	B	B	B	H	H	H	A	B	H	H	H	A	A	H	A	A	H	H	H	H	H	B	B	H	H	B	A	B	B	B	A	H	H
04g01538234	+	TGCAGCTCAGGAGAGACAATTGGTAAGCCCTTGAAGTTCAATTCTTAAAGGTTGCTTTTTTTAACTG[G/C]AAGGGTACTGAATCTGGTCCTTGGGGT	H	B	B	H	H	A	A	A	B	H	H	H	A	A	B	B	B	H	H	H	A	B	H	H	H	A	A	H	A	A	H	H	H	H	B	B	B	A	H	B	A	B	B	B	A	H	H
04g01858274	-	TGCAGATGTTGACATTACCCAACAATCTCTAAATCAAGTTCAAATCACCTCGCCTTGTGTACC[G/T]TCTTCCAGTCCTACAAGCCATCTATAATGCC	A	B	B	H	H	H	A	A	B	H	H	H	A	A	B	B	B	H	H	H	A	B	H	H	H	A	A	H	A	A	H	H	H	H	H	B	B	A	H	B	A	B	B	B	A	-	H
04g01957563	+	TGCAGATTTCGGAATATTTGACACTGCATATATTAGTGTTCTTAAGGAATCTCGAAAGTGATTTTTCTTCATAGTAAATATCTTATAA[C/G]GCCTCG	A	B	B	H	H	A	A	A	B	A	H	H	A	A	B	-	B	H	H	H	A	B	H	H	H	A	A	H	A	A	H	H	H	H	H	B	B	A	H	B	A	B	B	B	A	H	H
04g02022505	+	TGCAGAAAACACTAAAGGTCAACAAATATCAGTTCTTTAATTCAATTAAGTCGAACGTATCTCAAAGGCATAAATGTGTCTTTTGATTT[G/A]GCCTT	A	B	B	H	H	A	A	A	B	A	H	H	A	A	B	B	H	H	H	H	A	B	H	H	H	A	A	H	A	A	H	H	H	H	H	B	B	A	B	B	A	B	B	B	A	H	H
04g02073506	-	TGCAGAAATTTGGTACTTCACGAGTGAGCTTCCTCTTGTCTCCTATCATGGGTGCATGGACTCTTACCACTCCTCTC[A/G]TTGGGATATACAGTATC	A	B	B	H	H	A	H	A	H	A	H	H	A	A	B	B	-	H	H	H	A	B	B	H	H	A	A	H	A	A	H	H	H	H	H	B	B	A	-	B	A	B	B	B	A	H	H
04g02209070	-	TGCAGTAGTCAAGAAAAGGATGCCAGCAAGTAATAATAGGTTGTAACTGATGTTTGTGTCAAATCTTACCAGTGTGGCATAC[G/A]CAACTAAAAGTT	A	B	B	H	H	A	H	A	H	A	H	H	A	A	B	B	H	H	A	H	A	B	B	H	H	A	H	H	A	A	H	H	H	H	H	B	B	A	H	B	A	B	B	B	A	B	H
04g02256779	-	TGCAGCTCATTGAATAAGTCAAGTGTTTCATCCACCTGCAATGGAGCCAGTTTTAAGGGTAAGGGCATGTCA[T/C]TCGAAAGTAAGCATAGATAGAT	A	B	B	H	H	A	H	A	H	A	B	H	A	A	B	B	H	H	A	H	A	B	B	H	H	A	H	H	A	A	H	H	B	H	H	B	B	A	H	B	A	B	B	B	A	H	H
04g02494042	+	TGCAGTTGGTACAATAGTGAATCTTTCTCCTCCG[A/G]CATACAAGTCATTCGGTGTCCAACCTCCAATACAAGAAGCAATGCTTGCTGGTGCACCTA	A	B	B	H	H	A	H	H	H	A	H	H	A	A	B	B	B	H	A	H	A	B	B	H	A	H	H	H	A	A	H	H	H	H	B	H	B	A	H	B	A	B	B	B	A	H	H
04g02832410	-	TGCAGACAGGCAAGGCTCCCGGAGACGAGGCATCTTTAAAGAAGCCTAGATACAAAGGGA[C/A]ACAGGAACTCAAGGGGCTCACCTCTTTTGATGTT	A	B	B	H	H	A	H	H	H	A	H	H	A	A	B	B	H	H	A	H	A	B	B	-	A	H	H	H	A	A	H	H	H	H	H	H	B	A	H	B	A	B	B	B	A	A	H
04g03283650	-	TGCAGTGGAATTGGCATACATTTCTAAGTCTC[A/G]GAAGGTTTCTTACGAGCTGTAGGATACCAATATTTGGAGTTCTTGCATTTTTCCATAAATAA	A	B	B	H	H	A	H	H	H	A	H	H	A	A	B	B	H	A	A	A	A	B	B	H	A	H	H	H	A	A	H	A	H	H	H	H	-	A	H	B	A	B	B	B	A	A	H
04g03584738	-	TGCAGCACAGCATGTAGATTTTGACACTGTGGCAGGAGCTGATAAGTTTGGGAATATCTACTTTGCGCGATTATC[T/C]CAGGACGTTTCAGATGAGA	A	-	B	H	H	A	H	H	H	A	H	H	A	A	B	B	H	A	A	A	A	B	B	H	A	H	H	H	A	A	H	A	H	H	H	H	H	A	H	B	A	B	B	H	A	A	H
04g04053580	+	TGCAGCTGCCGTTTCTCTTTGCTTCTTTAGTTCCCTGTTGCCGACCA[T/G]TTGTTTGGTCGAAATTCCATTTAGTTGCTTCTTACAGAGAATAAAAC	A	B	B	H	H	A	B	H	H	A	H	H	A	A	H	B	H	A	A	A	H	B	B	-	A	H	H	H	A	A	H	A	B	A	H	H	H	H	H	B	A	B	B	A	A	A	H
04g04184975	+	TGCAGCG[T/A]CGCATGATAAATCATAATTCTTGTTCACCAAATTCATGTCTGATGTGTCACCATTGAACTTGCACCATCTATTTGGCATTTTCACAA	A	B	B	H	H	A	B	H	H	A	H	H	A	A	H	B	H	A	A	A	A	B	B	H	A	H	H	H	A	A	H	A	B	A	H	H	H	H	B	B	A	B	B	H	A	A	H
04g04692457	-	TGCAGCTCTAAGACTATCTTCAAGCAAACCATTCTGCCATGGCAAATTCTTGGTTCTGTGGAAAGACTGAAGCAAGAATG[T/C]CCAAAAGATATCCA	A	B	B	H	H	A	B	H	H	A	H	H	A	A	H	B	A	A	A	A	A	B	B	H	A	H	H	H	A	A	H	A	B	A	H	H	H	-	B	B	A	B	B	A	A	H	H
04g06829659	+	TGCAGTTCCACCAAACAATGTGCCTTTGTACACAGAGTCAGAGCTTTCGTCACCAATTAAATTGAATTCATCAAAATTATTTGTCG[C/T]TCATCGAA	A	B	B	A	B	A	B	-	H	A	H	H	A	A	H	B	A	H	A	A	A	B	B	H	A	H	H	H	A	A	H	A	B	A	H	H	H	H	B	B	A	B	B	A	A	H	H
04g54468722	-	TGCAGGCGACTCTTTTGAATAACAAAATTAGGTACAACTCGTACTCAAAGTTTCACTTGCAGATGACCATCACTTCAATACCAT[A/G]TTAGCTATTG	A	B	B	A	B	A	B	H	H	A	H	H	A	A	B	B	A	H	A	H	A	B	B	H	H	A	H	H	H	A	H	H	H	A	H	H	H	H	B	B	A	B	B	H	A	H	H
04g55538138	-	TGCAGTAATGAGAAATCGAGAAAAGGAAGTAAAACTAAGATGTAGAACTCTG[G/T]TTTTAGACAGAACATTACTCAACAAGATCCAACATCAGTATA	A	B	B	A	B	A	B	H	H	A	H	H	A	A	B	B	A	H	A	H	H	B	B	A	H	A	H	H	H	A	B	H	H	-	H	H	H	H	B	B	A	B	B	H	A	B	H
04g55806646	-	TGCAGATTTGACATCCCTGGATTTGGTAA[G/A]AGAACTCAAAAGGGCATTATAGGCTCCAGTGTCTGGTTGAAAATTTCTCTTGAATAGTTCATTGA	A	B	B	A	B	A	B	H	H	A	-	H	A	A	B	B	A	H	A	H	A	B	B	A	H	A	H	H	B	A	B	H	H	H	H	H	H	H	B	B	-	B	B	H	A	B	H
04g56307006	+	TGCAGTACAAGAAACTACAATTTTACAATTTGGGAAAATTGGAAAAGA[C/T]ATCTTCACCATGGATTACTGCTACCCGCTCTCCGCCTTCCAAGCTT	A	B	B	A	B	A	B	H	H	A	H	H	H	A	B	B	A	B	A	H	A	B	B	A	H	A	H	H	B	H	B	H	H	A	H	H	H	A	B	B	A	B	B	H	A	B	H
04g56755145	-	TGCAGAAATGCAGGGTAAGGTTGCGTACAATAGACCTTTTTGGTTCAAGCTTAGTGACACGTCAAATTGAGTTA[A/G]CCCTTCTTTTTTCCAGGATA	A	B	B	A	H	A	B	H	H	A	H	H	H	A	B	B	A	H	H	H	A	B	B	A	H	A	H	H	B	H	B	H	H	A	A	H	H	A	B	B	A	B	B	H	A	B	H
04g57018066	-	TGCAGCATTCAACGCTTCCATACTAGCAGTTGCAGTATCATAA[A/G]CCTCCACAGCTACCAAACACATATTCCCTAGTTTTGCCACAGCTAATTATT	A	B	B	A	H	A	B	H	H	A	H	H	H	A	B	B	A	H	H	H	A	B	B	A	H	A	H	H	B	H	B	H	H	A	H	H	H	H	-	B	H	B	B	H	A	B	H
04g57167629	+	TGCAGTTGCAAAACACATTTCAACATCTCAGACAAGAGTA[G/A]CATGTTCGAGGTCTGTAGTTTATGTCTAATTTTCATCTTCATTTTAATTGCAGA	A	B	B	A	H	H	B	H	H	A	H	H	H	A	B	B	A	H	H	H	A	B	B	A	H	A	H	H	B	H	B	H	B	A	B	H	B	H	B	B	H	B	B	H	A	B	H
04g57226855	+	TGCAGCAGCTTCCATTTCTATGCAGATAGCTTCATTTAATCG[T/C]CTAACCAGATCATCCTTCAAACCTTTTGTCGTTAAGTTCCTCCTCTTAAGCT	A	B	B	A	B	H	B	H	H	A	H	H	H	A	B	B	A	H	H	H	A	B	B	A	H	A	H	H	B	H	B	H	H	A	B	H	B	H	B	B	H	B	B	H	A	B	H
04g57421948	-	TGCAGAGATTTGTAGTCAAGAGCATCAAGATCTGTCCCTTGAAGCAGCAAAAAATGG[C/G]ATTGTCCTTCT[G/A]AAGAATTCTGCCAAACTCCTTCCAC	H	B	B	A	H	H	B	H	H	A	H	H	H	A	B	B	A	H	H	H	A	B	B	A	H	A	B	H	B	H	B	H	B	A	B	H	B	H	B	B	H	B	B	H	A	B	H
04g57693362	-	TGCAGTGACCATTTCTTGTTGATCAACATCAAATGTTAGCCATGAAGGTGAACGATTGATTAAACCTTTAGACTCA[C/T]AATTATCTTTTTTCATGA	H	B	B	A	H	H	B	B	H	A	H	H	H	A	B	B	A	H	H	H	A	B	B	A	H	A	B	H	B	H	B	H	-	A	B	H	B	H	B	B	H	B	B	H	A	H	H
04g57872986	+	TGCAGATGGAAGGCCCAACACCTGGTCTCCTGTAAA[T/C]AGAGGCAACTCTTTATAGTCACACAATCATTGCTTACATGCCACTTGATCAAAGATAT	H	B	B	A	H	H	B	B	H	A	A	H	H	A	B	B	H	H	H	H	A	B	B	A	H	A	B	H	B	H	B	H	H	A	B	H	B	H	B	B	H	B	B	H	A	H	H
04g58014238	-	TGCAGGCAGCAGCCTAGTAAGAGCTGAAGGAGCTGTGAAATTGAATA[A/C]TCCAGCTGGATCTAGCTATCACGTGACAACTGTTATTTCCTATTTTG	H	B	B	A	H	H	H	B	H	A	A	H	B	A	B	B	H	H	H	H	A	B	B	A	H	A	B	H	B	H	B	H	H	A	B	H	B	-	B	B	H	B	B	H	A	H	B
04g58710974	-	TGCAGTCCTTGTCTTGGTCTTGTTTCTCTTAGGACGGATTAGCTTTGGATTATAATACAAGTACGGGCGACCATACAATGTTGGCCTTCG[T/C]CGAA	H	B	B	A	H	B	H	B	H	A	A	H	B	A	B	B	H	H	H	H	A	B	H	A	H	A	B	H	B	H	B	H	H	A	B	H	B	H	B	B	H	B	B	H	A	B	B
04g58851453	-	TGCAGTACTTTGTGTCAACCCTAATGGTCTA[C/A]TCTCATGTTAGGTATGTTAAAACTAAATGAGGAACCAGTAATGCATTGATTTATATAGCGAAG	B	H	B	A	H	B	H	B	H	A	A	H	B	A	B	B	H	H	H	H	A	B	H	A	H	H	B	H	B	H	B	H	H	H	B	H	B	H	B	B	H	B	B	H	A	B	B
04g59681156	+	TGCAGTCAGTATTCCGTAACATATTTGATAGCACATTTGATAATCAACTTCTTGAATAACTTCAAGAACAACAACTTTGTAAG[A/C]ACATATCTGTC	B	H	B	A	H	B	H	B	H	A	A	H	B	A	B	B	H	H	H	H	H	H	H	A	H	A	B	H	B	H	B	H	A	H	B	H	B	H	B	B	H	B	-	H	A	B	B
04g59948250	+	TGCAGCAGACACAAATACAAACATGAGAAATGCGAAAAACAGACAGACTAACATC[C/T]TTTTTTTTCTCTTCAAGAGAGTAAATTAACCAGAATTGA	B	H	B	H	H	B	H	B	H	A	A	H	B	H	B	B	H	H	H	H	H	H	H	A	H	A	B	H	B	H	B	H	A	B	B	-	B	H	B	B	H	B	B	H	A	B	B
05g00639840	+	TGCAGGTCTATATGCAAAAGGCTCTTTAATTCATCCAACTGTATAATCATCACT[G/T]TGGCCAAACTAACCTATGCAAGGACTAAAGTACCAAATAA	A	B	H	A	H	A	H	B	H	H	H	B	B	A	B	H	A	H	H	H	B	A	H	A	H	-	B	B	H	H	B	B	H	H	H	A	B	B	H	A	A	H	H	H	A	H	A
05g00820254	-	TGCAGCGCCAAGGATGA[A/T]CAAAAGCTTCACAAGATTTGACCCCTTATAATATGTGCAAGAAGTCAAAGAATCCACTGGGAAGTCATCTCACAAGC	A	B	H	A	H	A	H	B	H	H	H	B	H	A	B	H	A	H	H	H	B	A	H	H	H	H	B	B	H	H	B	B	H	A	H	A	H	B	H	A	A	H	-	B	A	H	A
05g01269115	+	TGCAGTCTCCTCCATTAACAAGTGTACTAAGTTCTT[T/A]AGTTCCCCAATAGAATCTGGCAGTTTGTGCAGACGCTTACATTTGGTCAATCTCAATA	A	B	H	A	B	A	H	B	H	H	H	B	H	A	B	H	A	H	H	H	B	A	B	H	H	H	B	B	B	H	B	B	H	A	H	A	A	B	H	A	A	H	H	H	A	H	A
05g01424163	+	TGCAGTACATCGAGCTCTTAATGACACTGTTGGTTCCATTCTGCCATCCGCACTTCAAAGGACAATATTAGATGGAATATTCAGCATAGGT[T/C]GTG	A	B	H	A	B	A	H	B	H	H	H	H	H	A	B	H	A	H	H	H	B	A	B	H	H	H	B	B	B	H	B	B	H	A	H	A	H	B	B	A	A	H	-	H	A	H	A
05g01610957	+	TGCAGTACAAGGTAGCAGGACGAACTTTTATGCTTTATACATACTGACTAGGACTGCTAATCT[G/C]CACATTGAAACTCCA[G/A]CACAAAGTGATGGGA	A	B	H	A	B	A	H	B	H	H	H	H	H	A	H	H	A	H	H	H	B	A	B	H	H	H	B	B	B	H	B	B	H	A	H	A	H	B	B	A	A	H	H	H	A	H	H
05g02012978	+	TGCAGTAGATGGAAAAGGAAGATTATTCATACTATAATCAACCTA[A/C]ATAAGCTTTCTCAACCTTATTGTTTCCTGCTTGTGTAAACTCAGATAAA	A	B	H	A	B	H	H	B	H	H	H	A	H	A	H	H	A	H	H	A	B	A	B	H	H	H	B	B	B	H	B	B	H	A	H	A	H	B	B	A	A	H	H	H	A	H	H
05g02384711	+	TGCAGGTGTGTATCCATATTAACCTGCTTTGTATAAT[T/C]TCACAAGTCGAATTTGGGTTCNGGTGTACCTTACCCCTCCCTTTTGGGTGGAGAGAT	A	B	H	A	B	H	H	B	H	H	H	A	H	A	H	H	A	H	H	H	B	A	B	H	A	H	B	B	B	H	B	B	H	A	H	A	H	B	B	A	H	H	H	H	A	H	H
05g02537056	+	TGCAGCGAAAAGGGCAAGTCCACCTAATGTTGTAGCTGCCA[A/T]ACCTA[C/T]CAATTCTCTTCTTGAAACAGCAGTTGCGGTTGTCTCCTGCCGAGGTA	A	B	H	A	B	H	H	B	H	H	H	A	H	A	H	H	A	H	H	H	B	A	B	H	H	H	B	B	B	H	B	B	H	A	H	A	H	B	B	H	B	H	H	H	A	H	H
05g02922964	-	TGCAGAACA[C/T]A[A/G]GATCAACTGATAGTTAAAGGCGGACACTATGTTTTCCAAGTTATTCACTACTAATCCTGAGTATCTAACAGCAACTTGCATAA	A	H	B	A	B	H	H	B	H	H	H	A	H	A	H	H	A	H	H	B	B	A	B	H	H	H	B	B	B	H	B	B	H	A	H	A	H	H	B	H	B	A	H	H	A	H	H
05g03054546	+	TGCAGTTCTTCCCAGCTCCATACCATACTGAAGGTACTTCGAATTATTTTGTCGTATCCA[G/A]ACTAATACCATGTTAAGTTAAAGTCGTCAACCAA	H	H	B	A	B	H	H	B	H	H	H	A	A	A	H	H	A	H	H	H	B	A	B	H	H	H	B	B	B	B	B	B	H	A	H	A	H	H	B	H	B	H	-	-	A	H	H
05g03197253	-	TGCAGTTTTTTT[A/T]AAATTTAGTCTTTCTTCTACAAAGCCATCATTCACTATCATTTATTACCAAACAGGATACATACTCTTCATGACTTGTCTTT	H	H	B	A	B	H	H	B	H	H	H	A	H	A	H	H	A	H	H	H	B	A	B	A	H	H	B	B	B	B	B	B	H	A	H	A	H	H	B	H	B	A	H	H	A	H	-
05g03518672	-	TGCAGCTGAATCAGCTGACCCCTCTGCTGCTTAAGTCAAAAACTTATGTTAGCCACACAATTTTTTTTNGTTTGATGTTTTCTCTCTA[A/C]GAAAGG	H	H	B	A	B	H	H	B	H	H	H	A	B	A	H	B	A	H	H	H	B	A	B	-	H	H	B	B	B	B	H	B	H	A	H	A	H	H	B	H	B	H	A	H	A	H	H
05g04165211	+	TGCAGTAAAACATGAAACATCATTACAAGCAAGTAAGCTTCTTGTCCGGTTACAAAAGGTGCCTTACA[A/T]ATCAATCTAAATACTCAAGTTGATAN	H	B	B	A	B	H	H	B	H	H	H	A	B	H	H	B	A	H	H	H	B	A	B	H	H	H	B	B	H	B	H	B	H	A	H	A	H	-	B	B	B	H	H	H	A	H	H
05g04430241	+	TGCAGTTTGAATCAAGCAAATGACTTGAATTCCCTTAAACCTTTGTTGGCAAGTCAGTAAGCAATATAATCACT[T/C]CTTGCCTATTTCTATCGTCA	H	H	H	A	B	H	H	B	H	H	H	A	B	H	H	B	A	B	H	H	B	A	B	H	H	H	B	B	H	B	H	B	H	H	H	A	H	H	B	B	B	H	H	H	A	H	H
05g04710180	+	TGCAGAAACTTCAAAAGCAAACCAAGTTCTTCCGTTTCCAAGTTTGACAC[G/A]CATCTCATTAACTTCTTCCGAGCAACCAATTCCTCCATAACAGC	A	H	H	A	B	H	H	B	H	H	-	A	B	H	H	B	A	B	H	H	B	A	B	H	A	-	B	B	H	B	H	B	H	A	H	A	H	H	B	B	B	H	H	H	A	H	H
05g05590791	-	TGCAGACGCTGTTCAGGTTCGTGCATTTATCAA[T/C]CAATTATACTTTTACTATACATCAACTGCGCCTCATTTCGTTGACTATATGAATCCACTTT	H	H	H	A	B	H	H	B	H	H	H	A	B	H	H	B	A	B	H	H	H	A	B	H	H	H	B	B	H	B	H	B	H	A	-	A	H	H	H	B	B	A	H	B	A	H	-
05g06261481	+	TGCAGTACTAAGTTGAGATTGGACCTTG[T/G]AGCCAACTAAAGGCCAACAAGTACTAAGCTCCATCCGATTCAATTTGTTTGTCTTACTTTCCTTTT	H	H	H	A	B	H	H	H	H	H	H	A	B	H	H	B	A	B	H	H	H	H	B	A	H	H	B	B	H	B	H	B	H	A	H	A	H	H	H	B	B	H	H	H	A	H	H
05g06399450	-	TGCAGTCAAG[G/A]TAATCAAAGTAACTTGGAAACCACCAGACACATGATAGATTAAAGTGAATCCAGACGGAGTGTCTAAAGGTAACCCATGAAGGA	H	H	H	A	H	B	H	H	H	H	H	A	B	H	H	B	A	B	H	H	H	H	B	H	H	H	B	B	H	B	H	B	H	H	H	A	H	H	A	B	B	H	H	H	A	H	H
05g06873599	-	TGCAGCT[G/A]TATCTCATTGGGCCTGTTTGGTCAAATTTTTGGGAGCCCAAAATTGTTTATTTTTTAAGAAAAACAAAATGGTGTTTGTCGAACTTT	H	A	H	A	H	B	H	H	B	H	H	A	B	H	H	B	A	B	H	H	H	H	B	H	H	H	B	B	H	B	H	B	H	A	B	A	-	A	H	B	B	H	H	H	A	H	H
05g07438136	-	TGCAGTGAAGATAGTGGCTCATTGAAGTACACAGGAAGGCACACACCAGACAGATCTTTCCC[A/T]ATATTATCCTTGATTATTGACCACAAACCAAC	H	A	B	-	H	B	H	H	B	H	H	H	B	B	H	B	A	B	H	H	H	H	B	H	H	H	B	B	H	B	H	B	H	A	H	H	H	A	H	B	B	B	H	H	A	H	H
05g59820927	+	TGCAGCATACGTTCACACTTTACTTGCATGA[C/A]ATGTTTATTATA[C/A]CCCGCCCCTCGTATAATCACTCACTAAGCAGGTGCGGAGGTAGGGATGCA	H	H	B	H	H	B	B	H	B	H	H	A	B	B	H	B	A	B	H	H	H	H	H	H	-	H	B	B	H	B	H	H	A	H	H	H	H	A	H	B	B	H	H	A	A	H	H
05g60018930	-	TGCAGCAAGATGAACTTGTATTTGAGTGGTCAATCCA[T/A]GTTGGCTAAGCAGGTTACAGACAAT[C/G]AAGAAACTTGAATAAGGCATTTTCAAGATGA	H	H	B	H	H	B	B	H	B	H	H	A	B	B	H	B	A	B	H	H	A	H	H	B	B	H	B	B	H	B	H	H	-	A	H	H	H	A	H	B	B	H	H	H	A	H	H
05g60643378	-	TGCAGTTTAATTCCTTTATGATACAAATAGCCATGTTTGC[C/T]TCGACAAACAATGTCCCATAAAAAGAAAAAATAAAATCTGAGAATTAACATTGA	H	H	B	H	H	B	B	H	H	H	H	A	B	B	H	H	A	B	H	H	A	H	H	H	B	H	B	B	H	B	H	H	A	A	H	B	H	A	H	B	H	-	H	H	A	H	H
05g60999629	+	TGCAGTCGATTGCTAGATCAATCCGATCTAAGTTTG[A/G]TCAATGAACAAGAGGCCAAGTTCTTTCATTCAATCCAAATATCTAAAT[C/T]GAGTGCAGC	A	H	B	H	H	B	B	H	H	H	H	A	B	B	H	H	A	B	H	H	H	H	H	H	B	H	H	B	H	B	H	H	A	A	H	B	-	A	H	B	H	H	H	H	A	H	H
05g61318654	-	TGCAGTCTCACTTGGTCTAATAATTTTCACGACCTGGCCACGTTTTAGCCCGTAGTATCTAGCAATTGGGTC[A/G]GTGATCTGAATCCGAGGAAGCT	H	H	B	H	H	B	B	H	H	H	H	A	B	B	H	H	A	B	H	H	H	H	H	H	B	H	H	B	H	B	B	H	A	A	H	B	H	A	H	H	H	H	H	H	A	H	A
05g61849076	+	TGCAGGGATTATCCCAAAAGGAACAACTAAATATTAAAATTGAATC[C/A]AAATCATTCGAGCATGGTGTAACAGTAAGGAGAACCAAAGTGGAGCTA	H	H	B	H	H	B	B	H	H	H	B	A	B	B	H	H	A	B	H	H	H	A	H	H	B	B	H	B	H	H	B	H	A	A	H	B	-	A	H	H	H	H	H	H	A	H	H
05g62184477	-	TGCAGATGAAGAAGACCACATTATAATTAATGCGCATG[G/C]CGTCCATGGAAATAAATGGGCCGCAATTGCAAAATTGCTCCCTGGTAGAACAGACA	B	H	B	H	H	B	B	H	H	H	B	H	B	B	H	H	A	B	H	H	H	H	H	A	B	B	H	B	H	H	B	H	A	H	B	B	H	A	H	H	H	H	H	H	A	H	H
05g62357543	-	TGCAGGGCTGGAAGGGTCGTATTGCATCTGCACT[T/C]TCAATGTGGAAGGCAGCATATTGAATTTGTTCTCATTCAAGGAGCACATTCAGCAGCCAT	B	A	B	H	H	B	H	A	H	H	B	H	B	B	H	H	A	B	H	H	H	H	H	A	B	B	H	B	H	H	B	H	A	H	H	B	H	-	H	H	H	B	-	B	A	H	H
05g62623703	-	TGCAGTCAGTTTTTTTCTTTTGTAATGCTTTTAAGTGACTACATAAGGTGTTACTTGAGTAGATAATGCTAATAACGGCTTT[A/G]TAACTTGTCACC	B	H	B	B	B	B	H	A	H	H	B	H	B	B	H	H	A	B	H	B	H	H	H	H	B	B	B	B	H	H	B	H	A	H	A	B	H	A	H	A	H	B	H	B	A	H	H
05g63018864	-	TGCAGGAGGCCTGAATGTACTGGACATTTCACTCTAATATAGTCCAGCAGTCTGTCA[C/T]TCTGGAACTTATGTACGAAGGAAGGATAAGTTGTGGG	B	H	H	B	B	B	H	H	H	H	B	H	B	B	H	H	A	B	H	B	H	H	H	A	B	B	H	B	H	H	B	H	A	H	A	B	H	A	H	A	H	B	H	B	A	-	H
05g63239210	-	TGCAGTAGGCATGAGAAGCGACTCTTACGAAAGAGCAAAAGCTTCTCAGAACAACAATAAATATG[T/G]CCAGACCACTATTAGCTTTGGAATGACCA	B	H	H	B	B	B	H	A	H	H	B	-	H	B	H	H	A	B	H	B	H	H	H	A	B	B	H	B	B	H	B	H	A	H	A	B	H	A	H	A	H	B	H	-	A	H	H
05g63468118	+	TGCAGCACAAGAAACAATTCAAATCAAACACTAAT[G/A]AACTTCACAGAAACCCCCCCTACTGAACTAAGCAACAAGAACAATGTAGCTAATCAGAA	B	H	H	B	B	B	H	A	H	H	B	H	H	B	H	H	H	B	H	B	H	H	H	A	B	B	H	B	B	H	B	H	A	H	A	B	B	A	H	A	H	B	H	H	A	H	H
05g63702036	+	TGCAGTCCCTGCTTCATTAAAAGACTCATTTGTCGCTTCTGATATGCCAACATCACCTTGGTCATTGGCAA[C/A]ACTCTTCAAATGACCTGATTTAC	B	H	H	B	H	B	H	A	H	H	B	H	A	B	H	H	H	B	H	B	H	H	H	A	B	B	H	B	B	H	B	H	A	A	A	B	B	A	H	A	H	B	H	H	A	H	H
05g64189086	-	TGCAGCTTGTAC[T/C]GATATGGGGATTGGATGGAACATTGTCTGTAACTCCATTCGTGGAGGGAATATCAACTTCCTGGAATTTGTTTGCATGATTT	B	H	H	B	H	B	H	A	H	H	B	H	A	H	H	H	H	B	H	B	H	H	H	A	B	B	H	B	B	H	B	H	A	H	A	B	B	A	H	A	H	B	H	H	A	H	H
06g00993782	+	TGCAGTTGCCAT[G/T]TAATAGGTTAGTAAAACCTGTCAAAAGGAGCTCTCGAGGTGGGAAGACATAATATAAGTAGGTGCTTCAGTGGGAAGAAACG	A	B	H	A	H	B	H	A	B	H	H	H	B	H	H	A	B	H	H	H	H	A	B	H	A	H	H	H	B	H	H	H	H	A	B	A	A	H	A	A	A	B	B	B	A	H	H
06g01645366	-	TGCAGAACTGAAGGCAAGGTATTTTCAG[C/T]AAGGATAATGTTCCTAAAACTCATGGG[G/A]TCATTGCCAAGAGTAAGTTGGAGAAAACTAATCTGTAG	A	B	H	A	H	B	H	A	B	H	H	H	H	A	H	A	B	H	H	H	H	A	B	H	A	H	H	H	B	H	H	H	H	A	B	A	A	H	A	A	A	H	B	B	A	A	A
06g01822708	+	TGCAGCCATAAAACTTCCTTTTTGCATATAAGCCCAACCCAAATTACCCTACAAAAGCACAATTTATTTCAAAGTGTATCCGATTTT[G/A]ACGTCGT	A	B	H	A	H	B	H	A	B	H	H	H	H	A	H	A	B	H	H	H	H	A	B	H	A	H	A	H	B	H	A	H	H	H	B	A	A	-	A	A	A	H	B	B	A	A	A
06g01955977	+	TGCAGTATCTCTAAGCAAAGCATCTC[A/G]AAAGTCATTCACATAATCCTCCCTTCCAATTTCAGCAAAGATATCAAGAACATTCTTCAATAATGCTC	A	H	H	A	B	H	H	A	B	H	H	A	H	A	H	A	B	H	H	H	H	A	B	H	A	H	A	H	B	H	H	H	H	H	B	A	A	H	A	A	A	H	B	B	A	H	A
06g02227613	+	TGCAGCATCCTATAGATTAACTTGTTT[T/C]TTTGTACTGGTAAAAAATCTATGTTTGGTTCTCTAGTATTGTCAAAATGGAAGCTTAGTTTTATGAG	A	B	H	A	B	B	H	A	B	H	A	A	H	A	H	A	B	H	H	H	H	A	B	H	A	H	H	H	B	H	H	H	H	H	B	A	A	H	A	A	A	H	B	B	A	A	A
06g32134780	+	TGCAGCCTAACAATCAGCCCCGC[G/A]TAGTTAGAGAGGCTTAACAATTTAACTATCAATGATCATCATAAATTTAGATGAGCAAACTTAGTTCATCA	A	B	H	A	B	H	H	A	B	H	A	A	H	A	B	A	B	H	H	H	H	A	B	A	A	H	H	H	B	H	H	H	H	H	B	A	A	H	A	A	A	H	B	B	A	A	A
06g32593676	+	TGCAGCATTTGCTTGCACATGGAAAAATGTGCAGATATATGTATCTTCAGCCTTTTTCTCA[C/T]GTATAACATAAGACTATTGGTTTTGATTTGCCT	A	B	H	A	B	H	H	A	B	H	A	A	H	A	B	H	B	H	H	A	A	A	B	H	A	B	H	H	B	H	H	H	B	H	B	A	A	H	A	A	H	B	-	B	A	A	A
06g32958269	+	TGCAGAAAAAGTGCACTCCAAATTTAGTTTCATATCTTATACTTG[C/T]ACTTTCAGCAGGAAGGCAGGGCTAAAAGATTATAAGTCATTAGTGTAGG	A	B	H	A	B	H	H	A	B	H	A	A	H	A	B	H	B	H	H	A	A	A	B	H	H	B	H	H	B	H	H	H	H	H	H	A	A	H	A	A	H	H	H	B	A	A	A
06g33367407	+	TGCAGATAT[C/T]TATGTGCTTGGGTATGAGCTTTCAGAGTTGTTTCTCATCTATTCCTTTACAAAATTTTTCATATGCCACAGTTGACTGAAACATT	A	-	H	A	B	H	H	A	B	H	H	A	H	A	H	H	B	A	H	A	A	A	B	H	H	B	H	H	B	H	H	H	H	H	H	A	A	H	A	A	H	H	H	B	A	A	A
06g34052806	+	TGCAGCTACTCTTCCCAAAACCAATTATG[C/T]CCTGAAGAGATTGATAACCTCTTGGAGGGAACTATACCCTGACTACATCAAACAGAAATGAGGAC	H	H	H	A	B	H	H	A	B	H	H	A	H	A	H	H	B	A	H	A	A	A	B	B	H	B	H	H	B	H	H	H	H	H	H	A	A	H	A	A	H	H	H	B	A	A	A
06g35479088	-	TGCAGCCTCTTCAACCTTTCTCCTCTTTGTGTCTGA[T/C]ACAGGGTTCTCATCCCCTGTGTCCATGTGCTAAGATGGTTATATATGTGGATGTGAGT	H	H	H	A	B	H	H	A	B	H	H	A	H	A	H	A	B	A	H	A	A	A	B	-	A	B	H	H	B	H	H	H	H	H	H	B	A	H	A	A	B	H	H	B	H	A	A
06g35892835	+	TGCAGTTGATGACAC[C/T]GAGGACAAGCAAACAAGGAAGGTGTTAGCTAGTTACTATTATATACACTAGCAATATTTTAAGTATTCTTTTTCTAATC	H	H	H	A	B	-	H	A	B	H	H	A	H	A	H	H	H	A	H	A	A	A	B	B	A	B	H	H	B	H	H	H	H	H	H	B	A	H	H	A	B	H	H	H	H	A	A
06g36675204	+	TGCAGTTTCTCCTGGTGGACTTGCGGTGCCATGGTGATTCAGCATCCCTCAAGAAGAGAGGCACACATACAGT[C/T]GCGTCAGCTGCTCTTGATGTC	H	H	H	A	H	H	H	A	B	H	H	H	H	A	H	H	H	A	H	A	A	A	B	B	A	B	A	H	B	H	H	H	H	H	H	B	H	H	H	A	B	A	H	A	H	A	A
06g37357258	+	TGCAGAAATAGTTTGTATTGTGTATACCTTGGCATTCTTATGTTTTGATGATAGATATGTAATAGAAAATCACTCCTATTGTAT[G/A]AAAGATACTA	H	H	H	A	H	H	H	A	B	H	H	H	H	A	H	H	B	A	H	A	A	A	B	B	A	B	A	H	B	H	H	H	H	H	H	B	H	H	H	A	B	A	H	A	H	A	A
06g37538087	+	TGCAGGGTTAAATTCCAAACAAATTT[A/T]TAGAAGAAAAA[A/G]GATCTCCTATCTAGAAGTCAATGACCCACTTTAAAGAAAAAGGGGAATAACAGCCA	H	H	H	A	H	H	H	A	B	H	H	H	H	A	H	H	H	A	H	A	A	A	B	B	A	B	A	B	B	H	H	H	H	H	H	B	H	H	H	A	B	A	H	A	H	A	A
06g37858002	-	TGCAGTGCTTCTCAATCGTTGAAAGAAGAGGAGAAATTTCTCAGTTCTAGTCGGCCTTCGATTCGATGATGCCTA[T/A]CTAGTTGTGGTAGAATAGT	H	H	H	A	A	-	B	A	B	H	H	H	H	A	H	H	H	A	H	A	A	A	B	B	A	B	A	B	B	H	H	H	H	H	H	B	H	H	H	A	B	A	-	A	H	A	A
06g38351192	+	TGCAGGGTGTTTACTGTGATTAAGTGATTTAATGTAGTAAAAATATTCATTAATTAATC[AC/CT]GGTCAAGTGATAAAAGTGTGCATTCAAACACATG	H	H	H	A	A	H	B	A	B	H	H	H	H	H	H	H	H	A	H	A	A	A	B	B	A	B	A	B	B	H	H	H	H	H	H	B	-	H	H	A	B	A	H	A	H	A	A
06g38899783	-	TGCAGGCTGCAATATCCTCGTACTGCAAGTAATATACAAAGCAAAGAATAATCTTAGTAATCTATGTTT[C/T]GGT[C/T]AGCAATATGAAAAATACGATA	H	H	H	A	A	H	B	A	B	H	H	H	H	B	H	H	H	A	H	A	A	A	B	B	A	B	A	B	B	H	H	A	A	H	H	B	H	H	H	A	B	A	H	A	B	A	A
06g39107814	+	TGCAGTAGCTAACC[A/C]AATGTATAATATTGAAGAACCAAGAATGGACAATGTTGATCAAGCTAATTCTTTGACTTGTGAAGAACCAATCATCAATC	H	H	H	A	A	H	B	A	B	H	H	H	H	B	H	H	H	A	-	A	A	A	B	B	A	B	A	B	B	H	B	A	A	H	H	B	H	H	H	A	B	A	H	A	H	A	A
06g39469518	-	TGCAGTGAGCTTTAGAAGTTAAACAACCAATTTCTCAGGGAATAAATACATTTTGGAGTTCAATATCCCTCATAATTTTTGC[G/C]AAAATCATTTAT	H	-	H	A	A	H	B	A	B	H	H	H	H	B	H	H	H	A	H	A	A	-	B	B	A	B	A	B	B	H	B	A	A	H	H	B	H	H	H	A	B	A	H	A	H	A	A
06g40440629	+	TGCAGCTTGTGGTGCAAAAGTAGCCAAGGTTGACAGAGTTATTCCTTCTCAATGCATATTTCATTTCATTGTAAAATTG[A/T]GTATTTTTAAGGCTG	H	H	H	H	A	H	B	A	B	H	H	H	H	B	H	H	H	A	H	A	A	B	B	B	A	B	A	B	B	H	B	A	A	H	H	B	H	-	H	A	B	A	H	A	A	A	A
06g41552817	+	TGCAGGTTATGCAAAA[C/T]TCAAAAGCTATGATATATATAACATAGTTGCAACTTGGGATTTAACAATTTTCACTCAAAAGATAACGAGAACAGAAA	H	H	A	A	A	H	B	A	B	H	H	H	H	B	H	H	A	A	B	A	A	B	B	B	A	B	H	B	B	H	B	A	A	H	H	B	H	H	H	A	B	A	H	A	A	A	A
06g41679936	+	TGCAGAAATCATTCTTCAACAAGCCGCGGATCTTTCCCTGGTTGATGCATGTGCTGAGT[T/C]TATTATCGCCAAGGTACTGCACAATCCAAGTCTTC	A	-	A	A	A	H	B	A	B	H	H	H	H	B	H	H	A	A	B	A	A	B	B	B	A	B	H	B	B	H	B	H	H	A	H	B	H	H	H	A	B	A	H	A	A	A	A
06g41797474	+	TGCAGTTTTGATGATTTTGCTCATTTTGTTTCTCTAGTTTTTGGTGTTATTCTTGTAATTGTATTGCTCATTGCTTTACACTTTATT[G/A]GTGACCA	H	H	A	A	A	H	B	A	B	H	H	H	H	B	H	H	A	A	B	A	A	B	B	B	A	B	H	B	B	H	B	H	H	H	H	B	H	H	H	A	B	A	H	A	A	A	A
06g42309102	-	TGCAGCTGTGTGCAAAGGGGTTTCTACAAATTCTAACGCGTCAATCTCTTTAAGAA[T/C]TGATGGATTTTCTTCAATTATTCCGTAAAAAGCATTAA	H	H	A	A	A	H	B	A	H	H	H	H	H	B	H	H	A	A	B	A	A	B	B	B	A	B	H	B	B	H	B	H	H	A	H	B	H	H	H	A	B	A	H	A	A	A	A
06g43510160	+	TGCAGTC[T/C]TGAGGCATATATACATATGTTACAAACCTTTATTTATGCAGGTTTAATGTCGAAGTACCAGAGGACAAGCCATATCTTCAAGTAGAA	H	H	A	A	A	H	B	A	H	H	H	H	H	B	H	H	A	A	H	A	A	B	B	B	A	B	H	B	B	H	B	H	H	-	H	B	H	B	H	A	B	A	A	A	A	A	A
06g44200102	-	TGCAGGTCAATATTTGCTCATTACAACCAGGACTATTAAAGAAAGTGAGGATATACCTGT[T/C]GTAACTCTCTTCCTTTGTCCACCTGAAACTCCTC	H	H	A	H	A	H	B	A	H	H	H	H	H	B	H	H	A	A	H	H	H	B	B	B	A	B	H	B	B	H	B	H	H	H	H	B	H	B	H	A	B	A	A	A	A	A	A
06g44592816	+	TGCAGTTTTCCCGAATCCATTATCAGGATGGTG[C/T]CCTTCACTCTCACTGGCAGCTTGTGACAGTAAAGAGTTGCCCAAGCTCTCGAGCCTATTCT	H	H	A	H	A	H	B	A	H	H	H	H	H	B	H	H	A	H	H	-	H	B	B	B	A	B	H	B	B	B	B	H	H	A	H	B	H	B	H	A	B	A	A	A	A	A	A
06g44981516	-	TGCAGCTTTCACGAAAACCTTACCTAGAGCTTTCAGTTGCTT[A/C]AAAAGCGCCGTTGATTTTTCATCTTTGAACCCTTCTGTCTGAGAACTGTCAA	H	H	A	H	A	H	B	A	H	H	H	B	H	B	H	H	A	H	H	H	A	B	B	B	A	B	H	H	B	B	B	H	H	H	H	B	H	B	H	A	B	A	A	A	A	A	H
06g45275991	+	TGCAGAAA[T/C]ATATTTCAAGCTCCATTCACAATAGAATCATTTGCAGATCATGTATATCCAGGCAACCTCTACAAATATTACCCATGATGTAACAT	H	A	A	H	A	H	B	A	H	H	H	B	B	B	H	H	A	H	H	H	H	B	B	B	A	B	H	H	B	B	B	H	H	A	H	B	H	B	H	A	B	A	A	A	A	A	H
07g01028873	+	TGCAGTTGACTGGAAAAATTCTTCCAAATCCTTCCCTTG[C/G]TCTGCATTACAAAGATAAGTAACATTAGCTCAAAAAAAAAATTAAATGCAACTTN	H	-	H	A	A	H	H	H	B	B	B	B	H	B	A	H	B	B	H	H	A	A	H	H	B	H	H	B	B	B	H	H	A	B	B	B	A	H	H	H	B	H	H	H	H	B	H
07g01525995	-	TGCAGTCTTACTTCCACTAGACGAAAATCGCCCTATGGAAGC[A/T]GAAATCATGGTTTGTGGAGGTGCCCCTCGTCGTGCATATAGATATGCAGATA	H	A	H	A	A	A	B	H	H	B	B	B	H	B	A	H	B	A	H	H	A	A	H	H	B	H	H	B	B	B	B	H	A	B	B	B	-	H	-	H	B	B	A	H	H	B	B
07g01692054	+	TGCAGTTAGAAGTA[G/C]AACTGCAAGATTTTAGCAAGAGAACCTCTGATCTTATTTGATCTGTTCATTCTAAGAGTTGCCTACTTCTTTTATAATAC	H	A	H	A	A	A	B	H	H	B	B	B	H	B	A	H	B	A	H	H	A	A	H	H	B	B	H	B	H	B	B	H	A	B	B	B	A	H	H	H	B	B	H	H	H	B	H
07g01934651	-	TGCAGAGTACTTGATTCTACTTGCCC[A/G]TCTTCGACATCCTTGAATCTT[T/C]CGTCTTTACTTCTAGTCCTGTTTTCAATAAACACAACGAATAAGTA	H	A	H	H	A	A	B	H	H	B	B	B	H	B	A	H	B	A	H	H	A	A	H	H	B	H	H	B	H	B	H	H	A	B	H	H	A	H	H	H	B	B	H	H	H	B	H
07g02136657	+	TGCAGA[T/A]ATAAAACAGTTGGCTAACAATGTAGAATGGTTTTGCTTTAGTCAGTTCTTTTTGGCAGATAACAAATGT[C/A]TTCCACTTACCCGAAAAC	H	A	H	H	A	H	B	H	H	B	B	B	H	B	A	H	B	A	H	H	A	A	H	H	B	H	H	B	H	B	H	H	A	B	H	H	A	H	H	B	B	B	H	H	H	B	H
07g02348269	-	TGCAGTATTTGTATCTTCTCTCCACGCCTCCAATCTTGCTTAAAATAATCATTCTCCATGATTCTTCAACCAGGCAAACA[T/C]CATCATTA[G/A]GCTTC	H	A	H	H	A	A	B	H	H	B	B	B	H	B	A	H	B	A	H	H	A	H	H	H	B	H	H	B	H	B	-	H	A	B	H	H	A	B	A	H	B	B	H	H	H	B	H
07g02467166	+	TGCAGAGATGAAAGAAATGGAGTTAATTAGTTGTTTCTATAGC[A/T]ATGAGAGAATTACTTTTATGTTGTTTCATAGACCAGCTCCCTTTATGAAAT	H	A	H	H	A	A	B	H	A	B	B	B	H	B	H	H	B	A	H	H	A	H	H	H	B	H	H	B	H	B	H	H	A	H	H	H	A	B	A	H	B	B	B	H	-	B	-
07g02853797	+	TGCAGAAGAGGACATTAAAATGCAGAAATCTGCTATGGTTGTTTCATATTCTTTGTTAACTAGGATAGCTAAGAATATGCTCGGG[C/A]ATCCGTTAT	H	A	H	H	A	A	B	H	A	B	B	B	H	B	H	H	H	A	H	H	A	H	A	H	B	H	B	B	H	B	H	H	H	H	H	H	A	B	A	H	B	B	B	H	H	B	A
07g03123970	+	TGCAGCTCTTCTGGAGAAGTCTTTTGCTAACCAAATATCTGTTTGTAAAGTTATTTTTGAAA[CA/TG]TTGTTGCAGGTTACCTGTCCCTAGGCCAGGA	-	A	H	H	A	A	B	H	A	H	B	B	H	B	H	H	A	A	H	H	H	H	B	H	B	H	H	B	H	B	H	H	H	H	B	H	A	B	A	H	B	B	B	B	A	H	H
07g03344025	+	TGCAGACAAAACCAAGCATTTGAATAAAGCAGAAACATAGACATAGTTGCTTATTATTCTATAATATATTGG[A/T]ACCAAGTTACTCTAGAAGAATC	H	A	H	H	H	A	B	H	A	H	B	B	H	B	H	H	A	A	H	H	H	H	B	H	B	H	H	B	H	B	H	H	H	H	H	H	A	B	A	H	B	B	B	H	A	H	H
07g03835398	+	TGCAGCCCAACAGATGCCAGTTTGGTGGTAACAGGTGGTGGAGATGATAGAGGATTTATGTGGAA[A/G]ATTGGTCAAGGTGATTTTGCTTTTGAGTT	H	A	H	H	H	A	B	H	A	H	B	B	H	B	H	H	A	A	H	H	H	B	B	H	B	H	H	B	H	B	H	H	H	H	H	H	H	B	A	-	B	B	B	H	A	H	H
07g54593521	+	TGCAGGATTCCCTATTCCACTTGAAGAAG[C/A]GCTTCTTAAAAGGCTACCTTCCAATGATGGATGTTACAACCCTGAGGATGTGGAGCACCATGCTA	H	A	H	-	H	A	B	H	A	H	H	B	H	B	H	H	H	A	H	H	B	B	H	H	H	H	H	B	H	B	H	H	H	H	H	H	H	B	A	B	B	B	B	H	A	H	H
07g56198502	-	TGCAGCATGGTGGTACTTTACTTTGTTACAGTCCTCTAACAAAAACACTGCGC[A/G]AACTTCGTATTTCTGGAATGCCA[C/T]GGTCCTTCAAGGCTGTT	H	A	H	A	H	A	B	H	A	-	H	B	H	B	H	H	H	A	H	H	B	B	H	H	H	H	H	B	H	B	H	H	H	H	H	H	H	B	H	B	B	B	B	H	A	H	H
07g56399694	-	TGCAGAGTTTTATACCTCATACC[A/G]AACGAACTATTCGACCACATTCCTTTTCATTTCAATGTACTGCTA[C/A]ATGTTCCACGCTCCTCAATTTCAAT	H	A	H	A	H	A	B	H	A	H	H	B	H	B	H	H	H	A	H	H	B	B	H	H	H	H	A	B	H	B	H	H	A	H	A	H	H	B	A	B	B	B	B	H	A	-	H
07g57913617	-	TGCAGC[A/T]ACACCATCCGAGGTTGCCCGATCGTCCAGGAAACGTCTG[A/G]AGGCTGTGTCTAGAAATCTCTCTAACGGTAAAAATGGTAGCATAGAAA	H	H	H	A	H	A	B	H	A	H	H	B	H	B	H	H	H	A	H	H	B	B	H	H	H	H	H	B	-	B	H	H	A	H	A	H	H	B	A	B	B	B	B	H	A	H	H
07g58646385	+	TGCAGGTGTTGGTGCAGGAATGCTACTCGAAGCATGGATCAA[T/C]AAGAAGGTAAAAGGTAATCATATACTGCTTTGATTCAGATCA[A/G]ATTTTATTG	H	H	H	A	H	H	B	H	A	H	H	B	H	B	H	H	H	A	H	H	B	B	H	H	H	H	H	B	H	B	H	H	A	H	A	H	H	B	H	B	B	B	H	H	A	H	H
07g59104543	-	TGCAGCTAATGTGAACATTTCCACCAACCAACAGAAAATTAATGGAGGAAGGAACGGATCCTCTAGGG[A/G]CCATGATTTTCCAATAGATGCATCAN	H	H	A	A	H	H	B	H	A	H	H	B	H	B	H	H	H	A	H	H	B	B	H	H	H	H	H	H	A	B	H	H	A	H	A	H	H	B	H	B	B	B	H	H	A	H	H
07g59701447	+	TGCAGAAGACAGTT[C/T]AAAAAAAACTGTTAGTAAGCCCAAGGTAGCCTACCCAGCTAAGTAGAAACTCTGGGGGTAATGTTGTTGTGTTTCACATA	H	H	A	A	H	B	B	H	A	H	H	B	H	B	H	H	H	A	H	H	B	B	H	H	H	H	H	H	A	B	H	H	A	H	A	H	H	B	H	B	B	B	H	H	A	B	H
07g59982194	+	TGCAGCATATCCTAGTATTGTTTATGACATATTTGGGGTTTGGTTTGTTCACTGGATTAAACTCACATCCATCTAACTGTAAAGTCTTAAA[T/C]CTT	H	H	A	A	H	B	B	H	A	H	H	B	H	-	H	H	H	A	H	H	B	B	A	H	H	H	A	H	A	B	H	H	A	H	A	A	H	B	H	B	B	H	H	H	A	B	H
07g60513077	+	TGCAG[A/G]ATAAAGACAACCAACTTCTTCACATATTCAAATCATACAGAAATTGGCATGCATATTAGCAGAATCTGAATGCCATGAAATAACATTTG	B	H	A	H	H	B	B	H	A	H	H	B	H	B	H	H	H	A	H	H	B	B	A	H	H	A	H	H	A	B	H	H	A	H	A	A	H	B	H	H	B	H	A	H	A	B	H
07g61018522	+	TGCAGAGCTAAAATAACTAGAATTTAAGTTGTGAAACAAAAACAGTAGCAATTTTTCTGGC[C/T]AGACCTCCCCATTCGCTGCTTTTCTGCTCAAAG	B	H	A	A	H	B	B	H	A	H	H	H	H	B	A	A	H	A	H	B	B	B	H	H	H	A	H	H	A	B	H	H	A	H	A	A	A	B	H	H	H	H	H	A	A	B	B
07g61114721	-	TGCAGGGACTTCAAAGGCTTTCTCAACGACTTTAATGAATTTAATTGACATAAATAATGGGGAATATTTC[G/C]TTTGATCAACAAACAAAACAGAAC	B	H	A	A	H	B	B	H	A	H	H	H	H	B	A	A	H	A	H	B	B	B	H	H	H	A	H	H	A	B	A	H	A	H	A	A	H	B	H	H	H	H	H	A	A	B	B
07g61551387	-	TGCAGGAAAACAAAGAATCATCAAAATTATGATAACCCACATGAAATGATTAGTCCACTTACTGATGCCAA[C/A]AGGACTGGTCAGTGCCCCATTTA	B	H	A	A	H	B	B	H	A	H	H	H	H	B	A	A	H	A	H	B	B	B	H	H	H	A	H	H	H	B	H	H	A	H	A	H	H	B	H	A	-	H	H	A	H	B	B
07g61725262	-	TGCAGACACATTAGTGATAAAATTAGGGAGGAGTCAGCTTGCTGAATTGAGCAGTAAAAATCACTTCCAAAATGGTGAA[A/C]TGCATTGCCCAATCC	B	H	A	A	H	B	B	H	A	H	H	H	H	B	A	A	H	A	H	B	B	B	H	H	H	A	H	H	H	B	H	H	A	B	A	H	A	B	H	H	H	H	H	A	H	B	B
07g62283687	+	TGCAGCGCCTCGAAG[C/T]GCATCCCAGATTTCTGTTACAAAGTTAATAAACAAAAGTCTATAAACTCGTGTCTTATCTGCTTTTGTATCATGTTGAT	B	H	A	H	H	B	B	H	A	H	H	H	H	B	A	A	H	A	H	B	B	B	H	H	H	A	H	H	H	B	B	H	A	H	A	H	H	B	A	H	H	H	H	A	A	B	B
07g62792116	+	TGCAGCCAAAGCTTGGTAAGATCTACT[A/G]ATAGCTAAGGGCCATATAGTGAGTTGCGATGGATGTTATAGTACGGTACAAAGGCATTCATTTTCTT	B	H	A	H	H	B	B	H	A	H	H	H	B	B	A	A	H	A	H	B	B	B	H	H	B	A	H	H	H	B	B	H	A	H	A	H	H	B	H	H	H	H	H	A	H	B	B
07g62869385	+	TGCAGCTCGTATGT[A/T]CTTTCTGTGTGTTACGATTTAGTATTTGTGTCAATCAGTCTCCTTT[C/T]TCTTGTTGAATTGAGATGGTATTAAGTTTTATC	B	H	A	H	H	B	B	H	A	H	H	H	H	B	A	A	H	H	H	B	B	B	H	A	B	A	H	H	H	B	B	H	A	H	A	H	H	B	H	H	H	H	H	A	B	B	B
07g63430124	-	TGCAGATAAAATTGAATTGGGGCGCGTTGTTCTTGAATCCAGCTACACG[C/T]AGCACATCGCCTACACGATACCTATAAAGCCCTGGAAGAAAACAT	B	-	A	H	H	B	B	H	A	H	H	H	H	H	A	A	H	H	H	B	B	B	H	A	H	A	H	H	H	B	B	H	A	H	A	H	H	B	H	H	H	H	H	A	H	B	B
07g63538611	-	TGCAGAGATAACTGGAAAAAATATTCTAAATGAAATCATCACATTAATAATTGATATG[A/G]AAGTGTATCAAATGTGAAACTGAAATAGTTGAAACA	H	H	A	H	H	B	B	H	A	H	-	H	B	H	A	A	H	H	H	B	B	B	H	A	H	A	H	H	H	B	B	H	A	H	A	H	H	H	H	H	H	H	H	A	H	B	B
08g00420703	+	TGCAGCTCGAGTCATCGTGGAAGAATCTGGAACGTAAAGGTCCGTT[A/G]AGAGTTACTTGACTTGTTTGTACAAAAGTTGTGCCCTTTCTAGCTTGT	H	B	H	H	B	H	B	B	H	B	H	H	A	A	H	B	H	B	H	B	H	B	H	A	H	H	B	H	H	B	H	H	A	B	B	A	A	H	B	B	B	H	H	B	H	H	B
08g00877840	-	TGCAGGAGCTTCTGGTAA[T/G]GAAAAGATCTTCACAGGTGAAGTTTGGGTTTTGAGTGGGATGTGTGAAGAACCAAGTAACTCCTTCTCCTTCTGAA	H	B	H	H	B	H	B	B	H	B	H	H	A	A	H	B	H	B	H	H	H	B	H	H	H	H	H	H	H	B	H	H	A	-	B	A	A	H	B	B	B	H	H	B	B	A	B
08g01227380	-	TGCAGTCGGAGGAAATTTTGAAACCAGTCCAAGCTCGGTATTTAGGTCACCAGAC[T/C]GGTTTCTTTATAGACTGGTTATCCAGATTTTGCTTTACC	H	B	H	H	B	H	B	B	H	B	H	A	A	A	H	B	B	B	A	H	H	B	H	H	H	H	H	H	A	B	H	H	A	B	B	A	A	H	B	B	B	H	-	B	B	A	B
08g01358928	+	TGCAGTATAAACATAGATCTAAAAGAAGTCAGTTATCATAAGAT[G/A]AAGTAAATAAATCAAGTGATAAAGTAGATGAAACCGACCGCAAAAGGGGA	H	B	H	H	B	H	B	B	H	B	H	A	A	A	H	B	B	B	A	H	H	B	H	H	H	H	H	H	A	B	H	H	A	B	B	A	A	H	B	B	B	H	H	B	B	A	B
08g01607484	-	TGCAGCATGGTCAATTATGTACTTAGAACAACATCCTGAGTTCTTACAAAAAGCAAAGGTAACATAACAAGTCATTTGTAATCCTAACAC[G/A]TGTT	H	B	H	H	B	H	B	B	H	B	H	A	A	A	H	B	B	B	A	H	H	B	H	H	H	H	H	H	A	B	H	H	A	B	B	A	A	H	B	B	B	H	H	B	B	A	B
08g01947580	+	TGCAGCCATTACTGCAAAAGGTAAAATATATTTTTTAATTTATAGTATTAAAGTCTAAAGATTATGA[A/G]GTGTTCTTTTATAAAGGGGAAATGTTT	H	-	H	H	B	H	B	B	H	B	H	A	A	A	H	B	B	H	A	H	H	H	H	H	H	H	H	H	A	B	H	H	A	B	B	A	A	H	B	B	B	H	B	B	B	A	B
08g02153753	+	TGCAGGTAATGGTGGTCCATCCCATAGCACTTTATCAAACGAAGCTCC[G/A]TGGATTCTGACAGTAGGTGCAAGCACTATTGACAGGGAGCTTAAGG	H	B	B	H	B	H	B	B	B	B	H	A	A	A	H	B	B	H	A	H	H	H	H	H	H	H	H	A	A	B	H	A	A	B	B	A	A	H	B	B	B	H	B	B	B	A	B
08g02603195	+	TGCAGGAAAAG[G/A]TGCCTACCTAGACATTATCGTCGAGATAATTGTCGAAGAATTGCTTGGTTCAGTGTTAAAATCTAATGTGGTGCAGAAGCTGC	H	B	B	H	B	H	B	B	B	B	H	A	A	A	H	B	B	H	-	H	H	H	H	H	H	H	H	A	A	B	H	A	A	-	B	A	A	H	B	B	B	H	B	H	B	A	B
08g02850578	+	TGCAGTAGAATGTTTTTGTCCA[T/C]AATACAATTCGATT[T/A]TTCAGAAATACCAGTGACAATATTTGGAAATATACAAGTAACAAAGGTTTATCCCGT	H	B	B	H	B	H	B	B	B	B	H	A	A	H	H	B	B	H	A	H	A	H	H	H	A	H	H	A	A	B	H	A	A	B	B	A	A	H	B	B	B	H	-	B	B	A	B
08g03265604	+	TGCAGAGCCTGGCAAACATGACTTGTTTCCAAATCAAAATTTGGCCTCTCCTTCACAGTAACTAATTCTAATACTGCACAACACAGTGTATC[G/A]TA	A	B	B	H	B	B	H	B	B	B	H	A	A	H	H	B	B	H	A	H	A	H	H	-	H	A	H	A	A	B	H	A	A	B	B	A	H	H	B	H	B	H	B	B	H	A	B
08g03968038	+	TGCAGTACACATTGTCTAATCAAATCCAATCCAATTCTCTCTCGATCTATATGTTCCTCAATAAT[T/C]CGACTCAGGGCAGATTGTTCTCCCAACTA	A	B	B	H	B	H	H	B	B	B	H	A	A	-	H	B	B	H	A	H	A	H	A	H	H	H	H	A	A	B	H	A	A	B	B	A	H	H	B	H	B	H	B	H	H	A	B
08g53072077	+	TGCAGATAATATGCTCGTGTTGTTTTCTTTATCTCTTAAGACGGCTGAAGCTGATTTCTTTTCATTTGAGTGA[A/G]TCGCTGGCTACGCCTGACAAT	A	B	B	H	B	B	H	B	H	B	H	A	H	H	H	H	B	H	A	H	A	H	A	H	H	H	A	A	A	B	H	A	H	B	-	A	H	B	H	H	B	H	B	H	H	A	B
08g54103411	+	TGCAGCACTTCTTGAGTTAAGCAGGC[C/T]CTTTTAATGACTAACCAAGTGAAGCATTTCACTTTGGTGGGGATCAGTCCTCTCCAATACTCTTCCAG	A	B	B	H	B	B	H	B	H	B	H	H	H	H	H	B	B	H	A	H	A	H	A	H	H	H	A	A	A	B	H	A	H	B	H	A	H	B	B	H	B	H	B	H	H	A	B
08g54619144	-	TGCAGATTGATTTCTCGATCAAA[A/C]GAAACTAGAATATAAGATCCATAGTTCTCCAGAACAAACATTAATAGATTATGAACCATGGATTACTAAGC	A	B	B	H	B	B	H	B	H	B	H	H	H	H	A	B	B	H	A	H	H	H	A	H	H	H	A	A	A	B	H	A	H	H	H	A	H	B	H	H	B	H	B	H	H	A	B
08g55338006	+	TGCAGCTCCTGCTGGACAT[A/G]AGAACTTGCCACAAAATCTACCTCCATTCTGTCCTCGGGGTTGGTCAAGGAGAATAGCTCCTCTTTGGCACCAAT	A	B	B	H	B	B	H	B	H	B	H	H	H	H	A	B	B	H	A	H	H	H	A	H	B	H	A	A	A	B	H	A	H	H	H	A	H	B	B	H	B	H	B	H	H	H	B
08g55863291	-	TGCAGATACATTTGGCAACAGGACGGAAGTCCAGTGAACAGTACTTTTC[A/G]TGTGGCATTTGCTTTTTGTTTTTTTAGGGTCCGGTCTTTGCAATT	A	B	B	H	B	H	H	B	H	B	H	H	H	-	A	B	B	H	A	H	H	H	A	H	B	H	A	A	A	B	H	A	H	H	H	A	H	B	B	H	B	H	B	H	H	H	B
08g57017924	+	TGCAGACATCAAAGACATGTCCCCAAAAATACATAGTTTAAAAAAGGAAATCAATTGCAGAACTCAAAG[T/C]AGATCAAGAAAGAATTGACTACTTG	A	B	B	H	H	H	H	B	H	B	H	H	H	H	A	B	B	H	A	H	H	-	A	B	B	H	A	A	H	B	H	A	H	H	H	A	H	B	B	A	B	H	B	H	H	H	B
08g57680859	-	TGCAGCTGAGCAAACAGTTAGTAGCGCTGGATCAGCCATTATGAAAAATCGGTATGTTCT[G/T]ACTGGGTCCACTTGGGTAGCCGGCGCTTTTAGTA	A	B	B	H	H	H	H	B	H	B	H	H	H	H	A	B	B	H	A	H	H	H	A	H	B	H	A	H	H	B	H	A	H	H	H	H	H	B	B	H	B	H	B	B	H	H	B
08g58187098	-	TGCAGGTCCATAAAT[A/T]TACATCTCTTCCTAATCCGTTTTACAGATATAAATTATTGTAAAAAGCACTTTAATCAATTGCAGTGAAATAAAACTTT	A	B	B	H	H	H	H	B	H	B	H	H	H	A	A	B	B	H	A	H	H	H	H	H	B	H	A	H	H	B	H	A	H	H	H	H	H	B	B	H	B	H	B	B	H	H	B
08g58278782	+	TGCAGGAATTTCAAAGCTTATATAAATCTCTTAACTCTTTCAACTCGACTTCAAGTC[T/C]GAAAAAAGAAGAAGCAAACCACCATGTAACTGATTGA	A	B	B	H	H	H	H	B	H	B	H	H	H	A	A	H	B	H	H	H	H	H	H	H	B	H	A	H	H	B	H	A	H	H	H	H	H	B	H	H	B	H	B	B	H	H	B
08g58562157	+	TGCAGACATGAATGGAAAGAGAAATCACGTTAATAAGGCAAATAACACGCGATGAACCTGGC[A/G]TAACTAGAAGCAAGAGCTGTAAATAATGCATT	A	B	B	B	H	H	H	B	H	B	H	H	H	A	A	H	B	A	H	H	H	B	H	H	B	H	A	H	H	B	H	A	H	H	H	H	H	B	H	H	B	H	B	B	H	H	B
08g59221983	+	TGCAGCATGTTTTCTGGG[C/T]TATTCTTGCTAAACTTCTAGCTTGTTTCACACAACTATTTTTGAAGTTTCAGGCTCATTCTGCAATTGCATTTTAC	A	B	B	B	H	H	A	B	H	B	H	H	H	A	A	H	B	A	H	H	H	H	B	H	B	H	A	H	H	B	H	A	H	A	H	H	H	H	H	H	B	H	H	B	H	H	B
08g59700433	-	TGCAGTAAGATATCTCTACCCCATTCACCTCTAAAAAACTATCATACCCCTTTCGAGCCTGTTGGGCTCCCAAACTGAGAGAAACGGA[G/A]TGGGAT	H	B	B	B	H	H	-	B	H	B	H	H	H	A	A	H	B	A	H	H	H	H	B	H	B	H	A	H	H	B	H	A	H	A	H	H	H	H	H	H	H	H	H	B	H	H	B
08g59966362	+	TGCAGTGACGTGCTCACCGGTATAGTCCTACCATAATCATCTTATCAAATGTGAGACTACTG[A/C]TGGCTAAAAGAAAGAAATGAATAACGTACCCT	H	B	B	B	H	H	A	B	H	B	H	H	B	A	A	H	B	A	H	H	H	H	B	H	B	H	A	H	H	B	H	-	H	A	H	H	H	H	B	H	H	H	H	B	H	H	B
08g60238981	-	TGCAGAAACCATCTGGTTTAACTACTCTGCTAATAAATCTGATTACTATCTATACTGTCACAATATCCTTTTTCT[A/G]TTCCTAATCTTCTCTTGTG	H	B	B	B	H	H	A	H	H	B	H	H	B	A	A	H	B	A	H	-	H	H	B	H	B	H	A	H	H	B	H	A	H	A	H	H	H	-	H	H	H	H	A	H	H	H	B
08g60646277	-	TGCAGAGATGGGCATTCTGACTCGTAGTGTACAGACGTTGTC[G/A]TAGTTTTTCAGTAGTTCCTCCACCTGAAAACGATGATCAGCTCAAGTAAGAA	H	B	B	B	H	H	A	H	H	H	H	H	B	A	A	H	B	A	H	A	H	H	B	H	B	H	A	H	H	B	H	A	H	A	H	H	H	H	H	A	-	H	A	H	B	H	B
08g60820860	+	TGCAGAAGAAAAATGTAAATCCAACAAAATCTGATTGAATTCACATTGATGTGAATAGTGAAGCAAACTAGTCGTAAT[A/G]TTGATGCTTAATAATC	H	B	B	H	H	H	A	H	H	H	H	H	B	A	A	H	B	A	H	A	H	H	B	H	B	H	A	H	H	H	H	A	H	A	A	H	-	H	H	H	H	H	A	H	H	H	B
08g61356568	-	TGCAGAGTCTCCTCCATGACAGATCTACCATGCATCCAGAAAATCGGAAAGCAAAAGATTTCGTCAACTATTTACAGAA[T/C]GTGTATGGTTGGATT	H	B	B	H	H	H	A	H	B	H	H	H	B	A	H	H	B	A	H	A	H	H	B	H	B	H	A	H	-	H	H	A	H	A	H	B	H	H	H	H	H	H	A	H	H	H	B
08g62038499	-	TGCAGTGAAATTTGATCAAAATTGATTCCTCTTGTTTTATTAGAGATATATTAACTATATGCTAAATTAT[T/C]AATCGAATAAAAAGAATCTAATCA	H	B	B	H	H	H	A	H	B	H	H	H	B	A	H	H	B	A	H	A	H	H	B	H	B	H	A	H	H	H	H	A	H	A	H	B	H	H	H	H	H	H	A	A	-	H	B
08g62277799	-	TGCAGATGTGCCACTGAGATCTAAATCTGACATCATTCTCATATATGGCAGAAAACAGAACGAATTAAG[A/G]GATGAATTTGAAAGATCCAGATGAG	H	B	B	H	H	H	A	H	B	H	H	H	B	A	H	H	B	A	H	A	B	H	B	H	B	H	A	H	H	H	H	A	H	A	H	B	H	H	H	H	H	H	A	A	H	H	B
09g00945619	-	TGCAGGAGCTGGTGTCAAAGCTAGTCCTTAACTTGCT[A/T]GACCTTTGGATCGCAGAAGATGATGATGATACAGAAGACCACTCACTAATAGAACTA	A	B	H	A	A	H	H	H	B	H	H	B	B	B	H	H	H	B	H	H	H	H	A	B	A	H	B	B	B	H	B	H	A	A	B	H	H	H	H	H	H	B	B	A	H	B	H
09g01221025	+	TGCAGCACANCAACTCATGTTTC[A/G]AAATAACATTTTAAGAAAACAATCAATAATCTTAAACGAAAATCCCATTAGCTTATTAATGTATGTCTTGT	A	B	H	A	A	H	B	H	B	H	H	B	B	B	H	H	H	B	H	H	H	H	A	B	A	H	B	H	H	H	B	H	-	A	H	H	H	H	H	H	H	B	B	A	H	B	H
09g01606774	-	TGCAGTTCGAAAATGTAAAAAGATTCGATTTTTACGACAAGGTTAGTA[T/C]GAATTAACTTGCTGTC[A/G]AAGAAGTCGAAAATCTTGTAATCCTGTTA	H	B	H	H	A	H	B	H	H	H	H	B	B	B	H	H	H	B	H	H	H	H	A	-	A	H	H	H	H	H	B	H	A	-	H	H	H	H	B	H	B	B	B	A	B	B	H
09g02024286	+	TGCAGATGCTCCATAGAAATC[G/A]TGGCTTTTGTATTATATGACGATGGGCTTGAAACAGTTTGATCATCGATGAGATGATCGTTCTGAGGTGAAGT	H	B	H	H	A	H	B	H	H	H	H	B	B	H	H	H	H	B	H	H	H	H	H	H	A	H	H	H	H	H	B	H	A	H	H	H	H	H	B	B	B	B	B	A	B	B	A
09g02223497	-	TGCAGAAACCAAACAAACAAACTA[A/G]TCAGTCTCCCATTTCAAAAGATGCACAAAGCCACATTGGCAATATAAGCTTAGTTAATACGCACCGAAGA	H	B	H	B	A	H	B	H	H	H	H	B	B	H	B	H	B	H	H	H	H	H	H	H	A	H	H	H	A	H	B	H	A	-	H	H	H	H	B	B	B	B	B	A	B	B	A
09g02533366	+	TGCAGAACAACATTAACTAC[A/G]AAAATGTACATATTGGTTCAACTTCAAGTATTTTCATCATGAAAAGTTCAGCAGAACTACGCTGAGTGCAATTC	H	B	H	B	A	A	B	H	H	H	B	B	B	H	B	H	B	H	H	H	H	A	H	H	A	H	H	H	A	H	B	H	A	H	H	B	H	H	B	H	B	B	H	A	B	B	A
09g02545464	+	TGCAGTTCCTTCACCTCGACATGGCCAGCT[T/A]CAATCTAAAGTTCTTTTTTTTTCTTATGTTGTCCACTTTTAGGTATTCACAGTACAAGAAAATG	H	B	H	B	A	A	B	H	H	H	B	H	B	H	B	H	B	H	H	H	H	H	-	H	A	H	H	H	A	H	B	H	A	H	H	B	H	H	B	H	B	B	B	A	H	B	A
09g02894081	+	TGCAGTTTTGAGTTTTTCCCCTTTACAAGTTGACCAAGGATAAATTCCGTAGCAAGA[G/T]CTTTTGCTTCGAGTTATCTGATTTGCTTTTTGTGATA	H	B	H	B	A	H	B	H	H	H	B	B	B	H	H	H	B	H	H	H	H	H	H	H	A	H	H	H	A	H	B	H	A	H	H	B	H	A	H	H	B	B	H	A	B	B	A
09g03239755	-	TGCAGGAGACCAATCAGGATGAAATGATTTAACATAAGCAGTGGCAGCAGCAGCATGTGGACAAGACAT[C/G]GAAGTGCCTGAATCAACATTATACT	H	B	H	B	A	A	B	H	H	H	B	B	B	H	H	H	B	H	H	H	H	H	B	H	A	H	H	H	A	H	B	H	A	H	H	B	B	A	B	H	B	B	H	A	H	B	A
09g03419420	+	TGCAGGAAAAAGAAGTTGCACCATCTGTTAATCAAGAAAACACT[T/C]GCTGACTAATGATTGAGCTATTGTATTAGTTTCATTGACACGTTTAGGTT	H	B	H	B	A	A	B	-	H	A	B	B	B	H	H	H	B	H	H	H	H	H	B	A	A	H	H	H	A	H	B	H	A	H	H	B	H	A	B	H	B	B	H	A	H	B	A
09g03882319	-	TGCAGCAACAAGCAAAGAGG[C/G]ACTTCCGCTGTCAAGTTCCTCCGACTTGTCTCTTCCATGAATCCTCAACAATCAATTCATCAACTCCCCAATCT	H	B	H	B	A	A	B	H	H	A	B	B	B	H	H	H	B	H	H	H	H	H	B	A	A	H	H	A	A	B	H	H	H	H	H	B	H	A	B	H	B	B	H	A	H	B	A
09g59752698	+	TGCAGAAAATGGACTAAGCACAGATAGTTATAGGTTTAATGCCATAACATCTTTAGACAGTTTACCATCTTAGAGTGACAAAAGAGTTCC[A/G]AAAG	H	B	H	B	A	A	B	H	H	A	B	B	B	H	H	A	B	H	H	H	H	B	B	H	A	H	-	A	A	B	H	H	H	H	H	B	H	A	B	-	B	B	H	A	H	B	A
09g61162029	-	TGCAGTATGCTCGTTCACCATGTTTTATGTATT[G/T]CCACTGCTGTAGGAGTGATTAATTATGTCTTTCCTGAATTGTGAATAGTGCTAAGTTAGAT	H	B	H	B	A	H	B	H	H	A	B	B	B	H	H	A	B	A	H	H	H	B	B	H	A	H	H	A	A	H	H	H	H	H	H	B	H	A	B	H	B	B	H	A	H	B	A
09g61617121	+	TGCAGAATTTTGATATCAGCAGTAACAGCAGCAAAGGCAGAATCCATGAGTACATCTACCTGCCAAAGAAAGAGGATGCTCCTCA[C/G]TCTCAGAAC	H	B	H	B	A	A	B	H	H	A	B	B	B	-	A	A	B	A	H	H	H	B	B	H	A	H	H	A	A	H	H	H	H	B	H	B	H	A	B	H	B	B	H	A	H	B	A
09g62677725	-	TGCAGACTCCTACAGTTCACCACCTGGAAACTGCTCGAGAGTTATTAGCTATTATCTGTGATTTTATTTGGTA[G/T]ATAGTGCCATTTGTTCTAAAC	H	B	H	B	A	A	B	H	H	A	B	H	B	H	A	H	B	A	H	H	H	B	B	H	H	H	H	A	A	H	H	H	H	B	H	B	H	A	H	H	B	B	H	A	H	H	A
09g62965100	+	TGCAGTTCAAGTAAAGCCAGCTGAACAGAAACAACCTGCGGGTGAGTAGTCTCATGATC[G/A]TCCTTTATTTACATTTCAGTTCCATTTTTCTAGGT	A	B	H	B	A	A	B	H	H	A	B	B	B	H	A	H	B	A	H	H	H	B	B	H	H	H	H	A	A	H	H	H	H	B	H	B	H	A	H	H	B	B	H	A	H	H	A
09g63349198	-	TGCAGCTGCAAGACTAAATGAA[A/G]AAAGTTCATAATTAAACTTGGCTTACAATGTGTATAATATTTTCTTCGTTAATTAGCTTTTTCCT[T/C]TTCTTG	H	B	H	B	H	A	B	H	H	A	B	B	B	H	A	H	B	H	H	H	H	B	B	H	H	H	H	A	A	A	H	H	H	B	H	B	H	A	H	H	B	B	B	A	H	H	A
09g63659663	-	TGCAGCGCGATTGCTGTACATAGTTGAA[C/G]AAAGAGAAAAGTATACAAGGAACAATAGTCAGTTTCACAAGCTAGATATAACGATAGAATAAGAAA	H	B	H	B	H	A	B	H	H	A	B	B	B	H	A	H	B	H	H	H	H	B	B	H	H	H	H	H	A	A	H	H	-	B	H	B	H	H	H	H	B	H	H	A	H	H	A
09g64049060	+	TGCAGTCCATTCAAGTTATGAATGTCCCATAAGTGCACAACTTAGTTCTGT[T/A]CTTGAGTTTTGAGCTTTGAGCTTTGGCAACGTCAATTATATGC	H	B	H	H	H	A	B	A	H	A	B	B	B	H	A	H	B	H	H	H	H	B	B	H	H	H	H	H	A	A	H	H	H	B	H	B	H	H	H	H	B	H	H	A	H	H	A
09g64606454	-	TGCAGAAAACGATCCCAGTAAC[T/C]GGTATAACGCCCCTGACTACTCAAACATGTCTTCTGGTAGTGTAAATGGCTATAGAGTATATAGGCCTCCAA	H	B	H	B	H	A	B	A	H	A	B	B	B	H	A	H	B	H	H	H	H	B	B	H	H	H	H	H	A	A	H	H	H	B	H	B	H	H	-	H	B	H	H	A	H	H	A
09g64835340	-	TGCAGCGAGCGATAGTAATCCTGTACACTGCAAGTAGATTCATCCCAGAGAGAT[C/T]GATAACAGATAATTAGTAAACGATAAGTTTGTTGTGTACT	H	B	H	B	H	A	B	A	H	A	B	B	B	H	A	H	B	H	H	H	H	H	B	H	H	H	H	H	A	A	H	H	H	B	H	B	H	H	H	H	B	H	H	A	H	H	A
09g65394697	+	TGCAGTTTTTTTCAAATGCTTCTCTATCGAA[G/A]AACATCCAAAGTTTCTCATTCTAACTCTAATTCAGGAAGCGGACGCATCAACACACCCTCTGA	A	B	H	B	H	A	B	A	H	A	B	B	B	B	A	B	B	H	H	H	H	H	B	H	H	H	H	H	A	A	H	H	H	B	H	B	H	H	H	H	B	A	H	A	H	H	A
09g65680681	+	TGCAGCTGTATCTGATATGGACGGAAATGCCGAGGAGGAGTACATGAGAATGATCAAAGAA[T/A]ATCCTCATCACTCCGTGCTTTTAAGAAACTATG	A	B	H	B	H	A	B	A	H	A	B	H	B	B	A	B	B	H	H	H	H	H	B	H	H	H	H	H	A	A	H	H	H	B	H	B	H	H	H	B	B	A	H	A	H	H	A
09g65908841	-	TGCAGGAGAAACCAGCAATAGTACAGCAGCCAACAAAGCACTTATCCAAATTAGAAAAACCAAACCACTTCTTGATTCAAAATCTCCAG[A/G]CATCA	A	B	H	B	H	A	B	A	H	A	B	A	B	B	A	B	B	H	H	H	H	H	B	H	H	H	H	H	A	A	H	H	H	B	H	B	H	H	H	B	B	A	A	A	H	H	A
09g66166580	+	TGCAGTGAAGGCAAATGAGGACAGCCCTTAAA[T/G]TCCTGATATGCAGTTTAGGATCCAATGGCGCATCTGTTCCACTTGTCCT[T/C]GTGCTAAGTTTC	A	H	A	B	H	A	B	A	H	A	B	A	B	B	A	-	B	H	H	H	H	H	B	H	H	H	H	H	A	A	H	H	H	B	H	B	H	H	-	B	B	A	H	A	H	H	A
09g66536514	+	TGCAGCAAAACAAGAAACTACAGGAGCAATACTACGACTACTT[A/G]TAGTAAAACTACACGAGAGAAGAACAACGAACAGGACAGCATTTACGTACA	A	H	A	B	H	A	B	A	H	A	B	A	B	B	A	B	B	H	H	H	H	H	H	H	H	H	H	H	A	A	H	H	B	B	H	B	H	H	H	B	B	A	H	A	H	H	A
09g66864250	+	TGCAGTTACAAATTTATGTCGAAAGCAATGAGATTCCAGATTGGTGCAACAATAAAGTAACAGCTTCATCTATTTGTTTGACTATGCC[C/G]ACAGTA	A	H	A	B	H	A	B	A	H	A	B	A	B	B	A	B	B	H	B	H	H	H	H	H	H	H	H	H	A	A	H	H	B	B	H	B	H	H	H	B	B	A	H	A	H	H	A
09g67494653	-	TGCAGGATGCTCATCATAAGGTTATTGATGATTCTGAAATAATAGTGGA[C/T]TACAACAGGCAAAGGTTAATGTCAGGCTGGATTCCAAGAAGATTA	A	H	A	B	H	A	B	A	H	A	B	A	B	H	H	B	B	H	B	H	H	H	H	H	H	H	H	H	A	A	H	H	B	B	H	B	H	H	H	B	B	A	H	A	B	H	A
10g00276007	-	TGCAGCCAAAGCAACAATGGGGAAAACAAATCAACAAAATTTCTAGGAATTAACTTCCTCAAATTCGTCTGTTGGCGTAAT[T/C]GTGGAGGTTAACA	B	H	H	H	B	B	B	H	H	A	A	H	B	H	B	B	B	B	H	A	H	B	H	B	H	H	B	A	A	B	H	H	A	B	H	A	H	H	A	H	H	A	H	H	H	H	A
10g00905649	-	TGCAGCTTTAGCAACTATCCGGAGTATG[C/A]AGGAATCAAAGTTCAGTTGATTTGTTCAT[C/A]GTTCCACATTCCAATTCCAGGATGAAGCAGGTACCA	B	H	A	H	B	B	B	H	H	A	A	H	B	H	B	B	B	B	H	A	H	B	H	B	H	H	B	A	A	B	H	H	A	B	H	A	H	H	A	H	H	A	H	H	H	H	A
10g01275941	-	TGCAGCATAATCTTTAAAAAAAAATTATTTTTTTTATGACAAGGAAAACCCGTAGCCGCTAC[C/T]CTATGGGTGCGCAGAGGGTAAAACCCCCACTN	B	H	A	B	B	B	B	H	H	A	A	H	B	H	B	B	B	B	A	A	H	B	H	B	-	B	B	A	A	B	H	H	A	H	H	A	A	H	A	A	H	A	H	H	H	H	A
10g01587108	-	TGCAGAGCATATGCCTCCTTCAGGTCTAAGCATATCAGTTCAACAGCCGATCCTCGCGTTCTTACCA[T/A]CTGCAAAGGTGCAAATTGGTCGAGAAG	B	H	A	H	B	B	B	H	H	A	A	H	B	H	B	B	B	B	A	A	H	B	H	B	H	-	B	A	A	B	H	H	A	B	H	A	A	H	A	H	H	A	H	H	H	H	A
10g01859117	-	TGCAGAAAGCCTTAGGCGACCTTAGAAAGATATGTTC[A/C]TTTGAATCTTGCTCGTCTTTGTGTTAGTTGCTAGTTAAATG[C/T]CTTCCCCTCAATACA	B	H	A	H	B	B	B	H	H	-	A	H	B	H	B	H	B	B	A	A	H	B	H	B	B	H	B	A	A	B	H	H	H	H	H	A	A	H	A	H	H	A	H	H	H	H	A
10g02031709	+	TGCAGTTAGTTCTTTTAAGCTGTTACTCTAGACACATACCTAAACAGATGACTAAGG[C/G]CCATTCCTCAAGCTAGGATAGTCAAAAAGAATATAGG	B	H	A	H	B	B	B	H	H	A	A	H	B	-	B	H	B	B	A	A	H	B	H	B	B	H	B	A	A	B	H	H	H	H	H	A	A	H	A	H	H	A	-	H	H	H	A
10g02346650	-	TGCAGTTTTTGTTGAAGAGATACGACAGCAGCATGAGCCATTCCTCTTCTTCCCTCCC[G/A]CAGATTGATTTTTTAATTTGAATGAGATTATTCTAT	B	H	A	H	-	B	B	H	H	A	A	H	B	H	B	H	B	B	A	A	H	B	H	B	B	A	B	A	A	B	H	A	H	H	H	A	H	-	A	H	H	A	H	H	H	H	A
10g02707281	-	TGCAGAGACACAAATTTGCGATTTAAGGGTTGTTGATTAAA[A/G]ATTCTTCTTGTCTCTTAACCGAGTGGAAATTACAAAAACAATGCCTTAGTCCC	B	H	A	H	B	B	B	H	H	A	A	H	B	H	B	H	H	B	A	A	H	B	H	B	B	H	B	A	A	H	H	A	H	H	H	A	H	H	A	H	H	A	H	H	H	H	A
10g03666540	-	TGCAGTAGAAACAAAGGAGCTAGCACACAAGAAACGCCCACTGAGTGAACCAACATTATTCATGAAGAACATATGAGCTTCACAC[T/A]CATCTTCAA	B	H	A	H	H	A	B	H	B	A	A	H	B	H	B	H	H	B	A	B	H	B	H	B	B	H	-	H	A	H	H	A	H	H	H	A	H	H	A	H	A	A	H	-	A	B	H
10g03695982	-	TGCAGAGACAAGTGAATCAGTTCCCGAGGTGGATGCTGCATCATCTAAAGT[A/T]GAAGCATCCGTTGAAACACTTTCACCATATCCTAATGTAAATT	B	H	A	H	H	A	B	H	B	A	A	H	B	H	B	H	H	B	A	B	H	B	H	B	B	H	B	H	A	H	H	A	H	H	H	A	H	H	A	H	A	A	H	H	H	H	H
10g05083987	-	TGCAGGTTAGACCTGTAGTGGAAACTGGATATGAAAATCTCTTACTTGTGAGGTTGCTCCTGGAGTCGA[T/G]AATCCCTTCTATTCGCAAGTCTTCG	B	H	A	H	H	A	B	H	B	A	H	A	B	H	B	H	H	B	A	B	H	B	H	B	B	H	B	H	A	H	H	A	H	H	H	A	H	H	A	H	A	H	H	H	H	H	H
10g57511563	-	TGCAGATCCCCTACTGTATCTAAAATTGCATGATGTGCATCAACATCCACTACAATAACCAGGTTTCACCAAAAAGCTAGA[G/A]AAAAAAAACATCT	B	H	A	H	H	A	B	H	B	A	H	A	H	A	B	A	H	B	A	B	H	B	H	B	B	B	B	H	A	H	-	A	H	H	H	A	H	H	A	H	A	H	H	H	H	H	H
10g58052898	+	TGCAGACCCCAAATCATGAGAAGCC[T/C]AAAGCTTTTGGAACTTCTATCTCAAACAGTGTTGGTGAAACAGCTTCCACTTCTCTGGGCAGTCAGATA	B	A	A	H	H	A	B	H	B	A	H	A	B	A	B	A	A	H	A	B	H	B	H	B	B	H	B	H	A	H	H	A	H	H	H	A	H	H	A	H	A	H	H	B	H	H	H
10g58510482	-	TGCAGAAAGAAGTGGCTTTGAGAAGTGGCCACAGCTCCAATTATAAATGGTTGATTGAGGAATAGAACTGC[A/G]TTCTGAAGCTCTAGAAGATCCAC	B	A	A	H	B	A	B	H	B	A	H	A	H	A	B	A	A	H	A	B	H	B	H	B	B	H	H	H	A	H	A	A	H	H	H	A	A	H	A	H	A	H	H	B	H	H	H
10g59177182	+	TGCAGAGGCAGAAGGAGGGTGCCTCAGAGATAAGTA[T/A]ATGTCTACATAAGAAGTGAAAGAGCCATAAGGATATAAAAGCAGCATAAAGGCAACCA	B	H	A	H	H	A	H	A	B	A	H	A	H	A	B	A	A	A	A	B	H	B	H	B	B	B	H	H	A	H	A	A	H	H	H	A	A	H	A	H	A	H	H	B	H	H	H
10g59762755	-	TGCAGCAATGACTGAGCTGGTGAGTGAAGCTGGAAGAAGGC[C/T]ACTTTTTGATATGCAGAATCAAAGAGGACGGGCTTATTGGAACTTGAGTTTGT	B	H	A	B	H	A	H	A	B	A	H	A	H	A	B	A	A	A	A	B	H	B	H	B	B	B	H	H	A	H	A	A	H	H	H	A	A	H	A	H	A	H	H	B	H	H	H
10g60177013	+	TGCAGGAACCAGATCACCGATAGATAAATGAACTACATCACCAACCACCAAGTCATAAATCGGAACCTTTTGC[A/C]TGGATCCATCTCTTGTGACCT	B	H	A	B	H	A	H	A	B	A	H	A	H	H	B	A	A	A	A	B	H	B	H	B	B	B	H	H	A	H	A	A	H	H	H	A	A	H	A	H	A	B	H	B	-	H	B
10g60605123	+	TGCAGGCAAGGGAAAGGCATCAGTCTCCAATGCAGATAATGTTCGTGAACACGTAGACAAAAGG[G/A]ATGCAGAAGATGACAGTTCGATGTTAAAAA	B	H	A	B	H	A	H	A	H	A	H	A	H	H	B	A	A	A	A	B	H	B	H	B	B	B	H	H	A	H	A	-	H	H	H	A	A	H	A	B	H	B	H	B	H	H	B
10g61127381	-	TGCAGAGT[G/A]AACTCCATAATTATTGAAAGAGAACTCTAAAATAGCATTTCAGCTTTGTATGTTAGAGATATTATACTAATCCAATAATGCAGGAC	H	B	A	B	H	A	H	A	H	A	H	A	B	H	B	A	A	A	A	B	H	B	H	B	B	-	H	H	A	H	A	A	H	H	H	A	A	H	A	B	B	B	H	B	H	H	B
10g61438851	+	TGCAGACTGTCAAAAAGAACAATAACTCAAAACCCGATTACTAGAGGAAAGCTCAAAACTACCAAGCAAGTGAAATAGCAAAAGATATAAAG[A/G]GT	H	H	A	H	H	A	H	H	H	A	H	H	B	H	B	A	A	A	A	B	H	B	H	B	B	B	A	H	A	H	A	A	H	H	H	A	A	H	A	B	B	B	-	B	H	H	B
10g61626114	+	TGCAGAATTAAATTTGTATTGTGCCCTGATAAATGAAATTGATAATTTCAGTTGTTTTCTTTCTTGTTTTTTTATATG[A/G]TCAATCATCAGTCTCT	H	H	A	H	H	A	H	H	H	A	H	A	B	H	B	A	A	A	A	B	B	B	H	B	B	B	A	H	A	H	A	A	A	H	H	A	A	H	A	B	B	B	B	B	H	H	B
10g61878463	-	TGCAGACGGAACGCAACTGGCATGGTGTACATGACGTTACGCAGGGTTAGC[G/T]CACCTGAACACCTCTGACCTGGTTCAAGTCGTATTGTAACCAC	B	H	A	H	H	A	H	H	H	A	H	A	B	H	B	A	A	A	A	B	B	B	H	B	B	B	A	H	A	H	A	A	A	H	H	A	A	B	A	B	B	B	B	B	H	-	B
10g62199932	-	TGCAGCAAGGACAAATACAGAA[A/G]AACTCGAAAAAATGTTCCATGAACAATACTTAAAAAGAATGTCGATAGTCATGAGTGTAAAACTAGCAAACC	H	H	A	H	H	A	H	H	H	A	H	A	B	H	B	A	A	A	A	B	B	B	H	B	B	H	A	H	H	H	A	A	H	A	H	A	A	A	A	B	B	B	B	B	H	A	B
10g62577729	-	TGCAGCACCAGTATCGATGAGGTTGATGGAATC[G/A]GCAGCTGCGAAGGAGGAAAAAGGGAATCAATAGGTTTTTGTTGTCCCCCTTTTATGTAAAC	H	H	A	H	H	A	H	H	H	A	H	A	B	H	B	A	A	A	A	B	B	B	H	B	B	H	A	H	H	H	A	A	A	H	H	A	A	A	A	B	-	H	B	B	H	A	B
10g62718297	-	TGCAGCTGATGGAGATGCAGGACAATCAGACAGAAGTTGCATTGA[T/C]AGAAACAATGTAGTCTCTAGTTCAAGTAATCGTGATGAAATTTCTCAGT	H	H	A	H	H	A	H	H	H	A	H	A	B	H	B	A	A	A	A	B	B	B	H	B	B	H	A	H	H	H	A	A	H	H	A	A	A	A	H	B	B	H	B	B	H	A	B
10g63051386	-	TGCAGATAAATAAAATAAGGACACAAGATCATATCAGCATT[T/A]GTATACACAACTAGGATGTGAATACATTACTTCAACAAGAAACATGAATGCTG	H	H	A	H	H	A	H	H	H	A	H	A	B	H	B	A	A	A	A	B	B	B	H	B	B	B	A	B	H	H	A	H	H	H	A	A	A	A	B	B	B	H	H	B	H	A	B
10g63277709	-	TGCAGCTGCAATGGGATCATAAAACCATGGTGCTTTGCTAGAATGAGCTGAATTTATAGTCAACCCGACATCATT[T/C]GGATTTTCTATCCTACAGA	H	H	H	H	H	A	H	H	H	H	H	A	B	H	H	A	A	A	A	B	B	B	H	B	B	H	A	B	H	H	A	H	H	H	A	A	A	A	H	B	B	H	H	B	H	A	B
10g63984398	+	TGCAGAC[C/A]AATGATTTTCAGTCGGACGATGGGAAAATCATGCTAGCTTGTTTACCACAAAGTCTATATCCCCATACTCATCCTTGACCAAAAAAA	H	H	H	H	H	H	H	H	A	H	H	H	B	H	H	A	H	A	A	B	B	H	H	B	B	H	A	B	H	H	A	H	H	H	H	A	A	A	H	B	B	H	H	H	B	A	B
11g00900647	-	TGCAGCTCGAACTCACTTATTTAATTCA[G/A]TACATACTTGCATTCCTTGAATTCCTTCATCTCCAGCATATTCTTTCCGGTTAATCATTTCTTTTG	H	H	H	B	A	H	H	B	H	B	A	H	B	H	H	B	H	H	H	A	B	B	H	B	H	B	H	A	B	H	A	B	A	B	H	A	H	B	B	H	A	A	H	B	A	A	H
11g01183984	+	TGCAGATTTACTTCCATGCTTTTTAATATTTATCTGCATCACCTCTTTA[A/G]TGAGAAAATAAATTTGTCCTTTCACTTTCAACAATTCTTCATAAA	H	A	H	B	A	H	H	B	H	H	A	H	H	H	H	B	H	H	H	A	B	B	H	B	H	B	H	A	B	H	A	B	A	H	H	A	-	B	B	H	A	A	H	B	A	A	H
11g01342749	+	TGCAGTCCGATTATCTATCCATCATCGCCAAATCACAGACTCCAATCCCCGATTTTCGATCACTCAAGGATG[AG/CC]TATGTTTATCTCGCCGATAAT	H	A	H	B	A	H	H	B	H	H	A	H	H	H	H	B	H	H	H	A	B	B	H	B	H	B	H	A	B	H	A	B	A	B	H	A	H	B	B	H	A	A	H	B	A	H	H
11g01935902	+	TGCAGGACCAGGACCTAAAATCCCTTTTTGCTCAGTTATCTTGCC[T/C]AACCCTATAGACGAATCAGTCTGTCCATTCTCCTCTTCATTCCACAAAA	H	A	H	B	A	H	H	H	H	H	A	H	H	A	H	B	H	H	H	A	B	B	H	B	A	B	H	H	B	H	H	B	A	B	H	A	A	B	B	H	A	A	H	B	H	H	H
11g02207680	-	TGCAGTAGCTATTTTATCATAGTTCTTTTATGTTGCCACCCTGGAAGTTCTAAAACCAAAGCTTAG[G/A]GCTTCTTTCCATTTAGTAAAAATTGTAT	H	A	H	B	A	H	H	H	H	H	A	H	H	A	B	B	H	A	H	A	B	B	H	B	A	B	H	H	H	H	H	B	A	B	H	A	A	B	B	H	A	A	H	B	H	H	H
11g02592573	+	TGCAGCATTCTCTCGGTTACGAGGAGAACCTGTCCTAATTACCTGAACTAAGACGGG[A/G]AGTGGCTCAGACTGAGCAATAGCTGCCTTACCCTCCT	H	A	H	B	A	H	H	H	H	H	A	B	H	A	B	B	H	A	H	A	B	B	H	H	A	B	H	H	H	H	H	B	A	B	H	A	A	B	H	H	A	A	H	B	H	H	H
11g02693616	-	TGCAG[T/C]ATTTGCATG[A/G]ATATATAACGGACTTCAAATCTTCAGAAACGATCCAAAAACCAAAAATTGGACTTACCACACCCTTTCGAAACTCTTCA	H	A	H	B	A	H	H	H	H	H	A	B	H	A	B	H	H	A	H	A	B	B	H	H	A	B	H	H	H	H	H	B	A	H	B	A	A	B	H	H	A	A	H	B	H	H	H
11g03073472	-	TGCAGGTAGAAAAAAGGGCATTATGCATAACCACAGAGCACAAACATGTCTCAAGGAAGAAGTCTCGGTCAACCATTTCACAA[T/C]AATAACACACC	H	A	A	B	A	H	H	H	H	H	A	B	H	A	B	H	H	A	H	A	B	B	H	-	A	B	H	H	H	H	H	B	A	B	B	A	A	B	H	H	A	A	H	B	H	H	H
11g03355589	-	TGCAGATTAGAGAATGGTCCAAAGTTTGAACTTTATGGGTTCTAGTTCGAGGTTCTACCACAACTCATTTAGTTTAT[T/C]GAGTCCAAAATCAATTG	H	A	A	B	A	H	B	H	H	H	A	B	H	A	B	H	H	A	H	A	B	B	H	H	A	B	H	H	H	H	H	B	A	B	B	A	A	B	H	H	A	A	H	B	H	H	H
11g03860366	+	TGCAGATCATTGGCGAGCATGATAACGTGAGGAATGCCCTT[T/A]TTCAACTTACTGGTAGGCTGAGGGAAATGGTCTTTTCCAGCTTGGTTTCTGAA	H	A	H	B	A	H	B	H	H	H	A	B	H	A	B	H	H	A	H	A	B	B	H	-	A	B	H	H	H	H	H	B	A	H	B	H	A	B	H	A	A	A	H	H	A	H	H
11g04570895	-	TGCAGTTAAAATAATTAGTTCTATGAA[C/T]AATATAAATTGAATTGACCAGACAGTGAACACACTGC[G/A]AACCACAACATCAAAAAGTGGAACACAGA	H	A	H	B	A	H	B	H	H	H	H	B	H	A	B	H	H	A	H	A	H	B	H	H	A	H	H	H	H	H	H	H	A	H	B	H	A	B	H	H	H	A	H	H	H	H	B
11g05089350	+	TGCAGCAAAAGCAGAATTTTTGCAAAGGAAATTCAAATATACAAAAAGTAAACATACAAAGTCCAAGTTATTCAATGTCTA[C/T]TATATATACATAA	H	A	H	H	A	H	B	H	H	H	H	B	B	A	B	H	H	A	H	H	H	H	H	H	A	H	H	H	H	H	H	H	A	H	B	H	A	B	H	H	H	A	-	H	H	H	B
11g05592450	-	TGCAGCTTGCTTCTCATTTTCTCTTGAGTTCTGACGCTATTTTCCTTAGTTCATCTTTTTGTTGCTAGAACAAACAATTAAAGAGG[A/G]TTATCAGA	B	A	H	H	A	H	B	A	B	H	H	B	H	A	B	H	H	A	H	H	H	B	H	H	A	H	H	H	H	H	H	H	A	H	B	H	A	B	H	H	H	A	H	H	H	H	B
11g07712470	-	TGCAGAATGCTGAAACTGTCAAAGCTTCCCTC[T/G]AAAATCACTCACATGTACTGTTTTCAAATATATTAACAACACCGACGTCTTAATCCCAAACA	B	A	H	H	A	H	B	A	B	H	H	B	H	A	B	H	H	A	H	H	H	B	H	H	A	H	H	H	H	H	H	H	A	H	-	H	A	B	H	H	B	A	H	H	H	H	B
11g08725957	-	TGCAGCAAAAAAGAAACTTAGCCAAAATCTAACCCTTCTAGACCTGTAGTGATCCTAATCACATCTAGAATAGATTCA[A/G]CCTCATCCGTTTATTG	B	A	H	A	A	H	B	A	B	H	H	B	H	A	B	H	H	H	H	H	H	H	H	H	A	H	H	H	H	H	H	H	A	H	B	H	A	H	H	A	B	A	H	H	H	H	B
11g47969793	+	TGCAGCTC[A/G]ACCCAATACTTTATTTCTGTCAAAGTATAATGTGAAAACTTACTTCACATATGGTACAACATTTGAACTCAAGGATAATGTCACGA	B	A	B	A	A	B	B	A	B	H	H	H	H	A	B	H	H	H	H	H	H	B	H	H	A	B	H	H	H	H	B	A	A	H	B	H	A	H	A	A	B	A	H	H	B	B	B
11g48544176	+	TGCAGTTAAGCAAATACCATCAGAAGAGAAG[T/C]TGAAATATGAGGGACGCATTCCAAGTTACTAACTTACTGTTGTATTAGTCAAGTCATTATCTA	B	A	B	A	A	B	B	A	B	H	H	H	H	A	B	H	H	H	H	H	H	B	H	H	A	B	H	H	H	H	H	A	A	H	B	H	A	H	H	A	B	A	H	-	B	B	B
11g48609503	+	TGCAGAAA[T/G]CTAGATTA[T/C]AAAAGCTGCATTACAGTGATGCAGACGATCGCAGTTTCAAAAACGAATTCTCTCCAAAGGTTAGATTGTACAGAAGA	B	A	B	A	A	B	B	A	B	H	H	H	H	A	B	H	H	H	H	H	H	B	H	H	A	B	B	H	H	H	H	A	A	H	B	H	A	H	H	A	B	A	H	H	B	B	B
11g49292546	-	TGCAGCACACAGTCTACCCTCCCCGAACACCACTTTGTGGGATTACACTGCCTGTTGTTGAAGTGTTT[T/G]TCACGTGTTGAAAATACTGGGTTCGG	B	A	B	A	A	B	H	A	B	H	H	H	B	A	-	H	H	H	B	H	H	B	B	A	A	B	B	H	H	B	H	A	H	H	B	H	A	H	H	A	B	A	H	H	B	B	B
11g49829225	+	TGCAGATTTTTAGGACAGCTCATACTCGAGGAGAAATATGATACTAGCAGTTAACAGTG[T/G]TATTTAAAACTAATGCTTTGTCACTTAAAGCGATG	B	A	B	-	A	B	H	A	B	H	H	H	B	A	H	H	A	H	H	H	H	B	H	H	A	B	B	H	H	B	H	A	H	H	B	H	A	H	B	A	B	A	H	-	B	B	B
11g50193298	-	TGCAG[A/C]GGTAGCTCCACAAGACAACGACAAGATGACAGCAGAAGTGTTTCCAAGTTATACAAAACACAAATGGAATCTGGTAACTTTTCAATACG	B	A	B	A	A	B	H	A	B	H	H	H	B	A	H	H	A	H	H	H	H	B	H	A	A	B	B	H	H	B	H	-	H	H	B	H	A	H	B	A	H	A	H	H	B	B	B
11g50825047	+	TGCAGTACGTGTGAATACATCACAAGAAATTACTTTTTCTAGATGTGCGGAAGAGCAGGA[T/A]GAAAAATCATGTTCCGAACCTCCATGCCAAGAGT	B	A	B	A	A	B	H	A	B	H	H	H	B	H	H	H	A	H	H	H	H	B	H	A	A	B	B	H	H	B	H	H	H	H	H	H	A	-	B	A	H	A	A	H	B	B	B
11g51019479	+	TGCAGC[G/C]GAGCAGCGAAGGAACAGCTCATCGACGTGGCATATTGATCCAGTTTGGAATAGTTCTGCTAGAATGTTTAGCTCTGGTGCTCTAGCAT	B	A	B	A	A	B	H	A	B	A	H	H	H	H	H	H	A	H	H	H	H	B	H	A	A	B	B	H	H	B	H	H	-	H	H	H	A	H	B	A	-	A	A	H	B	B	B
11g51190284	+	TGCAGTTTAGCAATGCAACAATGAAATCTCACTACACCTTAGAAATATGGAA[T/A]GTAGGTCAAAATAATATTGGAGGACTATTAACTCGCTATAAG	B	A	B	A	A	B	H	A	B	A	H	H	H	H	-	H	A	H	H	H	H	H	H	A	A	B	B	H	H	B	H	H	H	H	H	A	A	H	-	A	A	A	A	H	B	B	B
11g52004984	+	TGCAGAGATAAGAAATAATAACAGTTTCTCA[G/A]ACGAACTAACGCGATAGGGAGAAAGAGATAGGTATAGACTAGTAGTTCAAGAGTTGAAATAAC	B	A	B	A	A	B	H	A	B	A	A	H	H	H	H	H	A	H	H	H	H	H	H	A	A	B	B	H	H	B	H	H	H	B	H	A	A	H	B	A	H	A	A	H	B	B	B
11g52769785	+	TGCAGAAGTAGCAACCGCGATGCTATCAAATGGCAATAATGGGAAGTTCATGGAAAGAACCGGATCAATGGATAGTCCTTACAG[T/C]CCTTGCAAGA	H	A	H	A	A	B	H	H	H	A	A	H	H	H	H	H	A	H	H	H	H	H	H	A	A	-	B	H	H	B	H	H	H	B	H	A	A	H	B	A	H	A	A	H	B	B	B
11g52986114	+	TGCAGAGTTGATCACATGAATTGGGTCCTACAACTTTGTGGGCCATACCCTTGGAATTAAAAATTTTCAAATTAACCCAATTTTTTT[T/A]AAAAAAT	H	A	H	A	A	B	H	H	H	A	A	H	H	H	H	H	A	H	H	A	B	H	B	A	A	H	B	H	H	B	H	B	H	B	H	A	A	H	B	A	H	A	A	H	B	B	B
11g53133449	-	TGCAGTGTTTAACAGCAAACA[G/A]TAATAATATATTTAACAGTGATAGACAAAGTATAATTTCTCTCTCCCCAGCAAACAGTAATAATATATTTAAC	H	A	H	A	A	B	H	H	H	A	A	H	H	A	H	H	A	H	H	H	B	H	H	A	A	H	B	H	H	B	H	B	H	B	H	A	A	A	B	A	H	H	A	H	B	B	B
12g00483763	+	TGCAGCAATCACTGAGAGAATGAAAGACCATGAGGTAACCACGACAACAGAAAACGC[G/T]GCTGATTTGGGATGCCTTGCTCCTAGTTCATTGCTCA	A	H	H	H	A	H	B	B	H	H	B	A	H	B	B	A	A	H	H	A	A	A	A	H	H	A	B	A	H	H	B	H	A	H	A	A	A	A	B	A	A	A	B	H	H	H	A
12g00841340	+	TGCAGCTGCTGCTACTCTACAGCACCTGGTAATAAACATACACACTTCACATATCGGAGTTTCATCTTCACCATCATCTATTGAGTGGCCAC[A/G]CC	A	H	H	H	A	H	B	H	H	H	B	A	H	B	B	A	A	H	H	A	A	A	A	H	H	A	B	H	H	H	H	H	A	H	A	A	A	A	B	A	A	A	B	H	-	-	A
12g01325552	+	TGCAGCTTTATGCTAGTATATCACAAAGAAGCAATAAATGTGGACAAAAAAA[A/G]GTGAAAACTAAACGAAACTGAATTTATAACAACAACATACCC	A	H	H	H	A	H	B	H	H	A	B	A	H	B	B	A	A	H	H	A	A	A	A	H	H	A	H	H	H	H	H	H	A	H	A	A	A	A	B	A	A	A	B	A	H	H	A
12g01559381	+	TGCAGCGTGTACCTGAGAATTCAGTTTTCGTTATGGGTGATAATCGGAATAACAGCTATGATTCCCATGT[G/A]TGGTGAGTTTTCCGCTCTCTGAAA	A	H	H	H	A	H	B	H	H	A	H	A	H	B	B	A	A	H	H	A	A	A	A	H	H	A	H	H	H	H	H	H	A	H	A	A	A	A	B	A	A	A	B	A	H	H	A
12g01959620	-	TGCAGAAGAAATAACGAGTATGAGGCC[A/C]TAAAATAAAATCAGTATGGAAACAAACATTTCTAGTAGAAGACACACTTTTCCATGAGCTTGAAAAG	A	H	H	H	A	H	B	H	H	A	H	A	H	B	B	A	A	H	A	A	A	A	H	H	H	A	H	H	H	H	H	H	A	H	A	A	A	A	B	A	A	A	B	A	A	H	A
12g02276838	+	TGCAGGATCAGTTAGAAAAGTTACTGGCTG[G/A]ACATAAAGTCAAACAATAAAAGGTAACACGAGTTCAGACAAGTCATGAGAGCCAGAATTATTCT	A	H	H	H	A	H	B	A	H	A	H	A	H	B	B	A	A	H	A	A	A	A	H	A	A	A	H	H	H	H	H	H	-	H	A	A	A	A	B	A	A	A	H	A	A	H	A
12g02575747	+	TGCAGATATTTCTTTTGCAACATCCTGAAATATGAAAAACCAAAGTGCTAATACTTAGCAAAATGTTATCGGAAGCTAGACAAATACAAT[G/C]AAGC	A	H	H	H	A	B	B	A	H	A	H	A	H	B	B	A	A	B	A	A	A	A	H	A	H	A	H	H	H	H	H	H	A	H	A	A	A	A	B	A	A	-	H	A	A	H	A
12g03198702	+	TGCAGAAAACTTTAAATAATTTTGGGAGTATATA[T/C]TGACGATTAAAATCCTTGTTAAGCTATATATATATATATAGTACGACCTATACAATTTTG	A	H	H	H	H	H	B	A	H	A	H	A	H	B	B	A	A	B	A	A	A	A	H	A	H	A	H	H	H	H	H	H	A	H	A	A	A	A	B	A	A	H	H	A	H	H	A
12g03517491	-	TGCAGTTCAAACAGAAAATCATCA[G/C]ATTGATGGTAAACATAAGCAAACTCCTGAACAAGAAGAAT[T/A]CATAATAAACTACGGTACAATAGTTTTGA	A	H	B	H	H	H	B	A	H	A	H	A	H	B	B	A	A	H	A	A	H	A	H	A	H	A	H	H	H	H	H	H	A	-	A	A	A	A	B	A	A	A	H	A	H	A	A
12g03620523	+	TGCAGCTGTCTCATATATATGTTTTTTTTAAC[A/G]TAAACATCAACAACGTTAGGGGCTGTTCAAAATCGAATCGAAATTGATAA[T/C]CAGAATCGAAA	A	H	B	H	H	H	B	A	H	A	H	H	H	B	B	A	A	H	A	A	H	A	H	A	H	A	H	-	H	H	H	A	A	H	A	A	A	A	B	A	A	H	H	A	H	A	A
12g03977307	+	TGCAGAAGCACATAAAAAAGGTTT[A/G]GCAAAGTTAGATTAGTTCGTACATTAAGAAGTAGGGAAGATAGGTAATACTCACGCTTCTTCAGCTGTTG	A	H	B	H	H	H	B	A	H	A	H	H	A	B	B	A	A	H	A	A	H	A	H	A	H	A	H	H	H	H	H	A	A	H	A	A	A	H	B	A	A	H	H	A	-	A	A
12g04683338	-	TGCAGTAAAACACCAAATATCTCTGTTAGGAGAAACCTTCACTGAACAAATACTTTCAGCCTAAAAGTC[G/C]TTGTATTAATCTCCGGTCATCACCT	A	H	B	H	H	H	B	A	H	A	H	H	A	B	B	A	A	H	A	A	H	H	H	A	H	A	H	H	H	H	A	A	H	H	A	A	A	H	B	A	A	-	A	A	H	A	A
12g05558954	-	TGCAGCTTGCACAAACGTACATAAAAGCTGAAAGCTGAA[G/A]GATCTCAGCCATATCACCAAGATTCATAAGTATATAACTGCTCTGTTAACATTCA	A	H	B	H	H	H	B	A	H	A	H	H	A	B	B	A	A	H	A	A	H	H	H	A	B	A	H	H	H	H	A	A	H	H	H	A	A	H	B	A	-	H	A	H	H	A	A
12g05688682	-	TGCAGGTTGGTGAAGGCAGGTGGAGTGCTAATTTACAGCACATGTTCCATTGACCCTGAAGAGAA[T/C]GAGGAAAGAATTGAAGCTTTTCTTTCAAG	A	H	B	H	H	H	B	A	H	A	H	H	A	B	B	A	A	H	A	A	H	H	H	A	H	A	H	H	H	H	A	A	H	H	H	A	A	H	H	A	H	H	A	A	H	A	A
12g44204976	+	TGCAGAAGCCA[A/G]CACCAGCAGGGAGAATAACCAAAATGCTGCAATTATTTGCCACTCAATTTTACTAGAGCATCATAAAACCCTACATAGAGCTG	A	H	B	H	H	H	B	A	H	A	H	H	A	B	B	A	H	H	A	H	H	H	H	A	H	A	H	H	H	H	A	A	H	H	H	A	A	H	H	A	H	H	A	A	H	A	H
12g46429941	-	TGCAGAATAGATCGGTGCCACTAGAATACTTGGGAAATGAAAC[T/C]GTACTTAGCTAATATACACTAGCTTCTTCTTGAGGAAGATGTATTACTCCC	A	H	B	H	H	A	B	A	H	A	H	H	A	B	B	H	B	H	A	H	B	H	H	A	H	A	H	H	H	A	A	A	H	H	H	A	A	B	H	A	H	H	A	H	H	A	H
12g47119920	-	TGCAGCCATGAAGCTAATGATGCATAATGCTTTTCAGATGCTAATATGAATTTAAAAGCTATCCAGAAG[T/C]ATGAACTCAATTCACTGTTTTCCAT	A	H	B	H	H	A	B	A	H	A	H	H	A	B	B	H	B	H	A	H	H	H	H	A	H	A	H	H	H	A	A	A	H	H	H	A	A	B	H	A	H	H	A	H	H	A	H
12g47603581	+	TGCAGAGACATAACAAAGCTAGATGAGATAAGGAAGCTTCATGGAAGTCAAAAAGGA[A/T]AGTACACATACAACAACGAACACTCAAATTGCACTGA	A	H	B	H	H	A	B	A	H	A	H	H	A	B	B	H	B	H	A	H	H	H	H	A	H	A	B	H	H	A	A	A	H	H	H	A	A	B	B	A	-	H	A	B	H	A	H
12g47907770	+	TGCAGCAAGAGCATATGATGAAGCTGCATTGAGATTTCGAGGAAACAGAGCAAAACTCAACTTCCCTGAGAACGCCAGATTG[T/A]CATCGTTACCAC	A	B	B	H	H	A	B	A	H	H	H	A	A	B	B	H	B	H	A	H	H	H	H	A	H	A	B	H	H	A	A	A	H	H	H	A	A	B	B	A	B	H	A	B	H	A	H
12g48453666	-	TGCAGCCCATAGAAATGCACCATAGGCAATAACATGA[G/A]CACGATTGTGACGTGCAGCTAGATAAGCCGCGATAGGATAACACG[T/C]GGACTGGACCA	A	B	B	H	H	A	B	A	H	A	H	A	A	B	B	H	B	H	A	H	B	H	H	A	H	A	B	H	H	A	H	A	H	H	H	A	A	H	B	A	B	H	A	B	H	A	B
12g61885664	+	TGCAGC[A/G]TCATAATGTGCAAATTGTCAGACAATAATGCTTATGAAAGAGACTTTCATGAAGAGCAACAAAAATATATGGACCCCTCGATCGACAC	A	B	B	H	H	A	B	A	A	A	H	A	A	B	H	H	B	H	A	H	B	H	H	A	H	A	B	H	H	A	H	A	H	H	H	A	A	H	B	A	B	-	A	B	H	H	H
12g62243189	+	TGCAGCTTTCTGTTCTTTATGGTCATCGTTGTATCG[A/G]TATTTTGCCATTTGAAGGACATTCCTGTGTTTCATTTACGAGAAAGCTACGTCAATAC	A	B	B	A	H	A	B	A	A	A	H	A	A	B	H	H	B	H	A	A	B	H	H	A	B	A	B	H	H	A	H	A	H	B	H	A	A	H	B	A	B	B	A	B	H	H	H
12g62656797	+	TGCAGCACAGGCAAGTCATTCAGATTAAGAGAGAATTGTGCTA[T/A]AACTAACTGAATTGGAGGCATCCACAGTGAACCAGTTGAAGGAAAAATTGG	A	B	B	A	H	A	B	A	A	A	H	A	A	B	H	H	B	A	A	A	B	H	H	H	B	A	B	H	H	A	H	A	H	B	H	A	A	H	B	A	B	B	H	B	H	H	H
12g62915802	-	TGCAGCCATAGTGTAAAGATTGCTTTTGGCCTTGCTGAGTTAGAACAAATAGGATTTCTCCATTCTACCTTCGG[G/A]TAACTGCCAAGTATTTGTTT	A	B	B	A	H	A	B	A	A	A	H	A	A	B	H	H	B	A	A	A	B	H	H	H	B	A	B	H	H	A	H	A	H	B	H	A	H	H	B	A	B	B	H	B	H	B	H
12g63317450	+	TGCAGTCTGTTGACAAG[A/G]AGGACACTTCCATCATCAAAGTATATTCCTTCCACAAAGAACATTGTCTTCATAAAGAATTAGTGATGCACATTGTT	A	B	B	H	H	A	B	A	A	A	H	A	A	B	H	H	B	A	A	A	B	H	H	H	B	A	B	H	H	A	H	A	B	H	-	A	H	H	B	A	B	B	H	B	H	H	H
12g64106664	+	TGCAGGAAATGTATTGATCTATAGAGACTTTGTTAGTGCCACAAGACCTTCTCAAAAAGTGAGTTTTTATT[C/T]GTTTAGTTTATCGAGTCTAACTT	A	B	B	H	H	A	H	A	A	A	B	A	A	B	H	H	B	A	A	H	B	H	B	B	B	A	B	H	H	A	H	H	B	H	H	A	H	H	B	H	B	B	H	B	H	H	H
12g64413540	-	TGCAGAAATTTCAACTCTGAGAGTGGAGAGGGAAAAGGAAAGACACTATTATAGGGATGAAAATACGGAACTTCA[A/G]AACCAACTTAGGGATACTG	A	B	B	H	H	A	H	A	A	A	B	A	A	B	H	H	B	A	A	H	B	H	B	B	B	A	B	H	H	A	H	H	B	H	H	A	H	H	B	-	B	B	H	B	H	H	H
12g64725337	-	TGCAGTATCATCCAGAGG[G/A]ACAAAAGTCAAACCATGTGACAGAATCTGGAGGTGTTGACATGCCACAATATCTGTTAAAGCATTCGTATTTTTTA	A	B	B	H	H	A	H	A	A	A	B	H	A	B	H	H	B	A	B	H	B	H	B	B	B	A	B	H	B	H	H	H	B	H	H	A	-	H	B	H	B	B	H	B	H	H	H
12g64891616	+	TGCAGACATCACT[A/G]TCCAAACACAAATAGTACAAAAAATAAGCATTTCTAAACTTAGGAACGAAC[G/T]TTAGTTTGTATTACATGAAGCAGGATACT	A	B	B	H	H	A	H	A	A	A	B	A	A	B	H	H	B	A	B	H	B	H	B	B	B	A	B	H	B	H	H	H	B	H	H	A	H	H	B	H	B	B	H	B	H	H	H
Notes:
1. The marker name was designate as "[cc]g[pppppppp]", the first two digits [cc] indicate the chromosome number and the last 8 digits [pppppppp] indicate the position of the PstI cutting site in terms of the basepair at the tomato sequence build SL2.40.
2. for sequences of the SNP site [X/Y] , X indicates the allele of cultivated tomato; Y indicates the allele of wild tomato L3708
3. for genotypes, A indicates the homozygous genotype of the wild tomato L3708, B indicates the homozygous genotype of the cultivated tomato, and H indicates the heterozygous genotype.
[truncated: 49 more columns]
