# Supplementary material for: Reassessment of QTLs for Late Blight Resistance in the Tomato Accession L3708 Using a Restriction Site Associated DNA (RAD) Linkage Map and Highly Aggressive Isolates of Phytophthora infestans
Source: PLoS One. 2014 May 2;9(5):e96417. doi: 10.1371/journal.pone.0096417 (PMC4008630; doi:10.1371/journal.pone.0096417)
Supplement: Table S6 — Genetic map information. (XLSX) [file pone.0096417.s006.xlsx]

## Sheet: 工作表1
Table S6 Genetic map information
Linkage Group	Genetic Distance	Locus name
chr01	0	01n00027141
chr01	2	01g00506943
chr01	4.5	01g01004020
chr01	9.8	01g01247117
chr01	13.3	01g01445930
chr01	16.1	01g01702923
chr01	20.1	01g01999569
chr01	24.3	01g02110084
chr01	27.2	01g02451917
chr01	33	01g02640790
chr01	45.8	01g02924714
chr01	51.7	01g03303945
chr01	58.5	01g03911850
chr01	62.7	01g04573350
chr01	64.7	01g05197120
chr01	67.2	01n22424081
chr01	68.3	01n67384954
chr01	69.7	01g69193610
chr01	73.3	01g69832633
chr01	76.1	01g70197812
chr01	78	01g70997963
chr01	79.9	01g71269516
chr01	84	01g72319507
chr01	86	01g72686889
chr01	89.8	01g72869196
chr01	95.7	01g73382283
chr01	98.6	01g73728387
chr01	101.7	01g74377376
chr01	105.4	01g75186317
chr01	109.1	01g75883477
chr01	113.2	01g77296133
chr01	116	01g77683344
chr01	118.7	01g78051958
chr01	121.5	01n78826523
chr01	124.2	01g79615530
chr01	126.7	01g80021862
chr01	130.3	01g80742575
chr01	133.4	01g81052557
chr01	136.1	01g81604535
chr01	138.2	01g82073474
chr01	141.1	01g83189279
chr01	144.6	01g84007151
chr01	146.8	01n84564554
chr01	149	01g84891954
chr01	151.4	01g85032480
chr01	153.9	01g85191477
chr01	156.3	01g86188091
chr01	158.7	01g87082175
chr01	161.5	01g87242247
chr01	166.2	01g88272575
chr01	169.4	01g88579868
chr01	171.9	01g88914033
chr01	176.9	01g89027757
chr01	180.4	01g90097882
chr02	0	02n05593229
chr02	1.7	02n27721890
chr02	3.9	02g28826464
chr02	5.6	02g29006901
chr02	7.7	02g30013706
chr02	11.7	02g30527779
chr02	13.7	02g30827526
chr02	15.6	02g31512134
chr02	17.8	02g31866487
chr02	20.9	02g32145951
chr02	22.9	02g32474575
chr02	26.1	02g32627528
chr02	29.7	02g32751605
chr02	33.5	02g33033652
chr02	35.3	02n33261008
chr02	42	02g34373425
chr02	48.2	02g35830223
chr02	52.2	02g36195947
chr02	55.6	02g36539229
chr02	58.4	02g36795087
chr02	60.2	02g36978177
chr02	62	02g37308920
chr02	64.9	02g37527875
chr02	67.4	02g37977831
chr02	68.6	02g38057564
chr02	71	02n38791352
chr02	73.7	02g39192001
chr02	75.7	02g39736801
chr02	79.8	02g40063264
chr02	82.1	02g40478450
chr02	84.3	02g41000201
chr02	86.4	02g41169975
chr02	91	02g42062138
chr02	94.1	02g42937635
chr02	96.5	02g43273391
chr02	98.6	02g43899892
chr02	101.2	02g44065325
chr02	104.4	02g44205129
chr02	107.9	02g44818642
chr02	111.9	02g45808427
chr02	116.1	02g46831122
chr02	120.9	02g47118833
chr02	125.9	02g48228722
chr02	130.1	02g48634919
chr02	132.6	02g49732175
chr03	0	03n00056745
chr03	8.3	03g00775646
chr03	10.5	03g01219582
chr03	19	03g01616941
chr03	23.8	03g01813069
chr03	30	03g02475227
chr03	36.2	03g07224484
chr03	44	03g07856637
chr03	48.5	03g08426563
chr03	51.4	03g08645675
chr03	54.9	03g08902113
chr03	58.3	03g09214145
chr03	62.5	03g09514249
chr03	67.2	03g10213259
chr03	70.6	03n11807423
chr03	73	03g46712654
chr03	75	03g46736350
chr03	77.7	03n47141971
chr03	80.5	03g49163524
chr03	82.5	03g52640831
chr03	86.7	03g53554727
chr03	91.1	03g54213026
chr03	98.9	03g55733254
chr03	101.7	03g56301748
chr03	105.6	03g56636181
chr03	108.2	03g57256305
chr03	112.3	03g57553792
chr03	115.2	03g57899411
chr03	119.3	03n58896770
chr03	121.6	03g59175079
chr03	126.7	03g60024323
chr03	129	03g60256792
chr03	131.3	03g60745180
chr03	134	03g60993836
chr03	136.5	03g61812358
chr03	138.8	03g62466353
chr03	143.8	03g63234064
chr03	149	03g63711702
chr03	150.9	03g64336247
chr04	0	04g00005290
chr04	3.8	04n00069120
chr04	8.7	04g00795814
chr04	12.1	04g01121253
chr04	15.5	04g01538234
chr04	17.5	04g01858274
chr04	20.6	04g01957563
chr04	22.9	04g02022505
chr04	25.2	04g02073506
chr04	29.1	04g02209070
chr04	31.1	04g02256779
chr04	34.3	04g02494042
chr04	39.3	04g02832410
chr04	45.3	04g03283650
chr04	49.4	04g03584738
chr04	53.5	04g04053580
chr04	55.8	04g04184975
chr04	60.4	04g04692457
chr04	62.9	04n05862876
chr04	65.7	04g06829659
chr04	68.1	04n11667524
chr04	70.6	04n52349163
chr04	74.1	04g54468722
chr04	77.6	04g55538138
chr04	80.3	04g55806646
chr04	83.4	04g56307006
chr04	86.4	04g56755145
chr04	90.1	04g57018066
chr04	93.8	04g57167629
chr04	96.2	04g57226855
chr04	98.9	04g57421948
chr04	103.6	04g57693362
chr04	106.7	04g57872986
chr04	109.3	04g58014238
chr04	111.5	04n58191661
chr04	113.6	04g58710974
chr04	117.3	04g58851453
chr04	120.7	04g59681156
chr04	123.8	04g59948250
chr05	0	05n00035037
chr05	2.9	05g00639840
chr05	6.9	05g00820254
chr05	10.8	05g01269115
chr05	13.1	05g01424163
chr05	17	05g01610957
chr05	21.5	05g02012978
chr05	25.4	05g02384711
chr05	29.2	05g02537056
chr05	35.1	05g02922964
chr05	37.7	05g03054546
chr05	40	05g03197253
chr05	44.8	05g03518672
chr05	49.3	05g04165211
chr05	53.1	05g04430241
chr05	56.7	05g04710180
chr05	59.8	05g05590791
chr05	61.9	05n05911988
chr05	65.8	05g06261481
chr05	68	05g06399450
chr05	71.4	05g06873599
chr05	74.1	05g07438136
chr05	76.5	05n23686743
chr05	80.4	05n59071545
chr05	83.7	05g59820927
chr05	85.7	05g60018930
chr05	91.3	05g60643378
chr05	94.9	05g60999629
chr05	99.1	05g61318654
chr05	105.1	05g61849076
chr05	110.5	05g62184477
chr05	114.6	05g62357543
chr05	121.2	05g62623703
chr05	126.3	05g63018864
chr05	130.5	05g63239210
chr05	134	05g63468118
chr05	137.2	05g63702036
chr05	142.1	05g64189086
chr05	145.7	05n64931120
chr06	0	06n00019040
chr06	3	06g00993782
chr06	9.2	06g01645366
chr06	13	06g01822708
chr06	15.2	06g01955977
chr06	18.7	06g02227613
chr06	19.9	06n28612423
chr06	22.4	06g32134780
chr06	29.3	06g32593676
chr06	32.7	06g32958269
chr06	35.4	06g33367407
chr06	39.2	06g34052806
chr06	43.2	06g35479088
chr06	47.3	06g35892835
chr06	54.2	06g36675204
chr06	55.8	06g37357258
chr06	59.2	06g37538087
chr06	62.5	06g37858002
chr06	65	06g38351192
chr06	67.7	06g38899783
chr06	70.2	06g39107814
chr06	73.9	06g39469518
chr06	77	06g40440629
chr06	80.6	06g41552817
chr06	83.9	06g41679936
chr06	86.3	06g41797474
chr06	90.6	06g42309102
chr06	94.6	06g43510160
chr06	97.9	06g44200102
chr06	100.2	06g44592816
chr06	102.1	06g44981516
chr06	106.4	06g45275991
chr07	0	07n00031037
chr07	4.6	07g01028873
chr07	14.7	07g01525995
chr07	16.8	07g01692054
chr07	25.6	07g01934651
chr07	27.8	07g02136657
chr07	31.5	07g02348269
chr07	38.3	07g02467166
chr07	42.2	07g02853797
chr07	47.3	07g03123970
chr07	51.6	07g03344025
chr07	54.3	07g03835398
chr07	57	07n17868661
chr07	58.4	07n53383839
chr07	59.8	07g54593521
chr07	63.9	07g56198502
chr07	66.8	07g56399694
chr07	70	07g57913617
chr07	72.6	07g58646385
chr07	75.7	07g59104543
chr07	80.1	07g59701447
chr07	83.3	07g59982194
chr07	87.5	07g60513077
chr07	95	07g61018522
chr07	98.5	07g61114721
chr07	103.7	07g61551387
chr07	106.3	07g61725262
chr07	108.3	07g62283687
chr07	112	07g62792116
chr07	114.8	07g62869385
chr07	117.1	07g63430124
chr07	120.8	07g63538611
chr07	124.6	07n65221718
chr08	0	08n00013550
chr08	2.1	08g00420703
chr08	8.7	08g00877840
chr08	13.8	08g01227380
chr08	17.5	08g01358928
chr08	19.7	08g01607484
chr08	22.8	08g01947580
chr08	26.7	08g02153753
chr08	30.7	08g02603195
chr08	32.1	08g02850578
chr08	38.1	08g03265604
chr08	41.1	08g03968038
chr08	44.3	08n05742523
chr08	47.3	08n51605468
chr08	51.1	08g53072077
chr08	54.8	08g54103411
chr08	59.3	08g54619144
chr08	63	08g55338006
chr08	66	08g55863291
chr08	70	08g57017924
chr08	73.8	08n57290265
chr08	78.7	08g57680859
chr08	81.2	08g58187098
chr08	84.3	08g58278782
chr08	86.4	08g58562157
chr08	90.4	08g59221983
chr08	93	08g59700433
chr08	97.1	08g59966362
chr08	101	08g60238981
chr08	104.6	08g60646277
chr08	107.4	08g60820860
chr08	109.7	08g61356568
chr08	113	08g62038499
chr08	115.5	08g62277799
chr08	117.3	08n63019524
chr09	0	09n00027401
chr09	11.9	09g00945619
chr09	16.2	09g01221025
chr09	25	09g01606774
chr09	30.5	09g02024286
chr09	36.2	09g02223497
chr09	44.2	09g02533366
chr09	46.8	09g02545464
chr09	49.9	09g02894081
chr09	54.2	09g03239755
chr09	57.9	09g03419420
chr09	62.8	09g03882319
chr09	63.8	09n05651802
chr09	64.8	09n56362217
chr09	67.2	09g59752698
chr09	69.2	09g61162029
chr09	70.9	09g61617121
chr09	73.8	09n62021699
chr09	77.1	09g62677725
chr09	79.6	09g62965100
chr09	82.6	09g63349198
chr09	85.7	09g63659663
chr09	87.8	09g64049060
chr09	90.3	09g64606454
chr09	92.7	09g64835340
chr09	97.7	09g65394697
chr09	101.2	09g65680681
chr09	105.4	09g65908841
chr09	111.4	09g66166580
chr09	114.9	09g66536514
chr09	116.4	09g66864250
chr09	119.3	09g67494653
chr10	0	10g00276007
chr10	1.9	10g00905649
chr10	7.3	10g01275941
chr10	12.4	10g01587108
chr10	16	10g01859117
chr10	19.1	10g02031709
chr10	22.4	10g02346650
chr10	29.6	10g02707281
chr10	42.4	10g03666540
chr10	44.7	10g03695982
chr10	48.7	10g05083987
chr10	50	10n53055318
chr10	52.5	10g57511563
chr10	55.5	10g58052898
chr10	60.1	10g58510482
chr10	64.2	10g59177182
chr10	68	10g59762755
chr10	72	10g60177013
chr10	76.2	10g60605123
chr10	80.7	10g61127381
chr10	85.2	10g61438851
chr10	87.5	10g61626114
chr10	91.6	10g61878463
chr10	98.3	10g62199932
chr10	102.1	10g62577729
chr10	105.4	10g62718297
chr10	110.7	10g63051386
chr10	115.8	10g63277709
chr10	123.5	10g63984398
chr10	128.2	10n64805014
chr11	0	11n00062169
chr11	1.4	11g00900647
chr11	5.6	11g01183984
chr11	8.3	11g01342749
chr11	16	11g01935902
chr11	20.2	11g02207680
chr11	25	11g02592573
chr11	27.5	11g02693616
chr11	30.9	11g03073472
chr11	33.2	11g03355589
chr11	37.9	11g03860366
chr11	45.4	11g04570895
chr11	48.8	11g05089350
chr11	54.2	11g05592450
chr11	57.7	11g07712470
chr11	60.7	11g08725957
chr11	64.9	11n47430328
chr11	68.8	11g47969793
chr11	73.3	11g48544176
chr11	75.5	11g48609503
chr11	83.6	11g49292546
chr11	90.9	11g49829225
chr11	98.1	11g50193298
chr11	105.1	11g50825047
chr11	110.1	11g51019479
chr11	114.1	11g51190284
chr11	118	11g52004984
chr11	122.5	11g52769785
chr11	126.7	11g52986114
chr11	129.7	11g53133449
chr12	0	12n00024094
chr12	2.7	12g00483763
chr12	6.5	12g00841340
chr12	10.1	12g01325552
chr12	14	12g01559381
chr12	17.3	12g01959620
chr12	19.4	12g02276838
chr12	21.9	12g02575747
chr12	25.2	12g03198702
chr12	29.4	12g03517491
chr12	32.5	12g03620523
chr12	36.8	12g03977307
chr12	40.8	12g04683338
chr12	45.4	12g05558954
chr12	48.4	12g05688682
chr12	49.7	12n32686502
chr12	51.2	12g44204976
chr12	57.8	12g46429941
chr12	60.7	12g47119920
chr12	65.2	12g47603581
chr12	69.8	12g47907770
chr12	73.1	12g48453666
chr12	78.1	12g61885664
chr12	81.9	12g62243189
chr12	86	12g62656797
chr12	88.3	12g62915802
chr12	93.1	12g63317450
chr12	100.4	12g64106664
chr12	102.7	12g64413540
chr12	105.8	12g64725337
chr12	107.4	12g64891616
chr12	108.6	12n65421193
