# Supplementary material for: Reassessment of QTLs for Late Blight Resistance in the Tomato Accession L3708 Using a Restriction Site Associated DNA (RAD) Linkage Map and Highly Aggressive Isolates of Phytophthora infestans
Source: PLoS One. 2014 May 2;9(5):e96417. doi: 10.1371/journal.pone.0096417 (PMC4008630; doi:10.1371/journal.pone.0096417)
Supplement: Table S7 — QTL mapping results. (XLSX) [file pone.0096417.s007.xlsx]

## Sheet: 工作表1
Table S7 QTL mapping results (outputs of the MapQTL software)
Linkage Group	Genetic distance	Locus name	Innoculation of Pi39A									Inoculation of Pi733
			LOD	mean (A)	mean (H)	mean (B)	Variance	% Expl.	Additive	Dominance	Cofactor	LOD	mean (A)	mean (H)	mean (B)	Variance	% Expl.	Additive	Dominance	Cofactor
chr01	0	01n00027141	1.32	1.36347	1.55505	1.17028	0.355883	4	0.0965939	0.288175		1.42	3.40482	3.39747	3.81938	0.39262	1.6	-0.207277	-0.214626
chr01	1		1.01	1.35485	1.55851	1.22414	0.361816	3	0.0653536	0.269019		1.43	3.40232	3.3933	3.82679	0.39251	1.6	-0.212233	-0.221257
chr01	2	01g00506943	0.71	1.35101	1.54878	1.2852	0.367702	2.1	0.0329084	0.23067		1.48	3.41481	3.3708	3.8103	0.391308	1.6	-0.197746	-0.241749
chr01	3		1.18	1.33385	1.594	1.22919	0.358598	3.5	0.0523302	0.312481		1.8	3.39419	3.36503	3.86515	0.384609	2	-0.235479	-0.264646
chr01	4		1.62	1.32421	1.62147	1.19868	0.350387	4.8	0.062762	0.360023		1.92	3.36574	3.39287	3.87106	0.382181	2.1	-0.252662	-0.22553
chr01	4.5	01g01004020	1.76	1.32342	1.62478	1.19765	0.347688	5.2	0.062885	0.364241		1.91	3.34949	3.41723	3.85663	0.38237	2.1	-0.253573	-0.18583
chr01	5.5		1.59	1.33715	1.61256	1.18185	0.350891	4.7	0.077652	0.353056		1.91	3.36155	3.39391	3.86373	0.382403	2.1	-0.25109	-0.218733
chr01	6.5		1.45	1.3601	1.59771	1.17116	0.353456	4.3	0.0944686	0.33208		1.85	3.3725	3.37748	3.85977	0.383664	2	-0.243633	-0.238661
chr01	7.5		1.36	1.3883	1.58274	1.16647	0.355143	4.1	0.110914	0.305356		1.71	3.37939	3.3714	3.84195	0.386481	1.9	-0.231284	-0.239266
chr01	8.5		1.32	1.41764	1.56912	1.16835	0.356012	3.9	0.124645	0.276126		1.51	3.38111	3.37682	3.80988	0.390848	1.7	-0.214383	-0.21868
chr01	9.5		1.3	1.44514	1.55713	1.17688	0.356313	3.9	0.134128	0.246125		1.25	3.37878	3.39201	3.76655	0.396305	1.4	-0.193889	-0.180656
chr01	9.8	01g01247117	1.3	1.45275	1.5538	1.18065	0.356336	3.9	0.136049	0.237105		1.17	3.37764	3.39792	3.7522	0.398041	1.3	-0.187279	-0.166995
chr01	10.8		1.11	1.47242	1.53118	1.17775	0.359863	3.3	0.147337	0.206098		1.3	3.42066	3.36993	3.79066	0.395187	1.5	-0.184999	-0.23573
chr01	11.8		0.92	1.49913	1.49999	1.18631	0.36348	2.8	0.156409	0.157273		1.45	3.46203	3.35158	3.82194	0.392128	1.6	-0.179951	-0.290401
chr01	12.8		0.77	1.52459	1.46673	1.20472	0.366525	2.3	0.159933	0.102077		1.54	3.49265	3.34961	3.8378	0.39008	1.7	-0.172578	-0.315618
chr01	13.3	01g01445930	0.7	1.53426	1.45151	1.2165	0.367742	2.1	0.158881	0.0761289		1.56	3.50338	3.35427	3.8388	0.389701	1.7	-0.167711	-0.316815
chr01	14.3		0.62	1.53208	1.4516	1.22958	0.369424	1.9	0.151252	0.0707708		1.76	3.49841	3.34649	3.86759	0.385445	1.9	-0.184593	-0.336512
chr01	15.3		0.51	1.5259	1.44964	1.25062	0.371461	1.6	0.137638	0.0613744		1.86	3.48513	3.35064	3.87406	0.383424	2	-0.194464	-0.328952
chr01	16.1	01g01702923	0.43	1.51833	1.447	1.27118	0.373176	1.3	0.123573	0.0522484		1.86	3.4698	3.36122	3.86404	0.383423	2	-0.197123	-0.305699
chr01	17.1		0.32	1.51126	1.44159	1.29269	0.375344	1	0.109284	0.0396203		1.84	3.47646	3.36158	3.87732	0.383909	2	-0.200431	-0.315315
chr01	18.1		0.22	1.50297	1.43474	1.31847	0.377314	0.7	0.092249	0.0240192		1.74	3.48013	3.36838	3.87634	0.385927	1.9	-0.198105	-0.309859
chr01	19.1		0.14	1.49352	1.42744	1.34629	0.378933	0.4	0.0736181	0.00753216		1.58	3.48017	3.38118	3.86025	0.38933	1.7	-0.19004	-0.289033
chr01	20.1	01g01999569	0.08	1.48299	1.42079	1.37366	0.380119	0.2	0.0546653	-0.00752891		1.37	3.47717	3.39794	3.83178	0.393637	1.5	-0.177304	-0.25653
chr01	21.1		0.12	1.48505	1.43238	1.35022	0.379293	0.4	0.0674158	0.0147424		1.17	3.47242	3.40189	3.80772	0.398106	1.3	-0.167652	-0.238185
chr01	22.1		0.18	1.4856	1.44582	1.32803	0.378096	0.5	0.0787861	0.0390115		0.94	3.46444	3.41073	3.7749	0.402912	1.1	-0.155232	-0.208942
chr01	23.1		0.25	1.48574	1.4593	1.30938	0.376602	0.8	0.08818	0.0617391		0.73	3.45461	3.42325	3.7362	0.407622	0.8	-0.140798	-0.17216
chr01	24.1		0.34	1.48658	1.47098	1.29594	0.374955	1	0.0953173	0.0797157		0.54	3.44517	3.43736	3.69531	0.41185	0.6	-0.125069	-0.132885
chr01	24.3	01g02110084	0.35	1.48688	1.47298	1.29394	0.374623	1.1	0.096466	0.0825753		0.51	3.44353	3.44018	3.68718	0.412615	0.6	-0.121824	-0.125172
chr01	25.3		0.47	1.50337	1.47593	1.27005	0.372225	1.4	0.116657	0.0892232		0.48	3.44601	3.44473	3.69109	0.413116	0.6	-0.122539	-0.12382
chr01	26.3		0.6	1.51917	1.47536	1.25163	0.369805	1.8	0.13377	0.089965		0.44	3.44664	3.4528	3.68499	0.414096	0.5	-0.119177	-0.113015
chr01	27.2	01g02451917	0.7	1.53117	1.47224	1.24111	0.367799	2.1	0.145033	0.0861041		0.39	3.44592	3.46192	3.67176	0.415255	0.4	-0.112922	-0.0969234
chr01	28.2		0.72	1.52427	1.4789	1.23526	0.367316	2.2	0.144505	0.0991403		0.3	3.43771	3.46956	3.64926	0.41718	0.3	-0.105777	-0.0739262
chr01	29.2		0.75	1.5152	1.48584	1.23038	0.366877	2.3	0.14241	0.113043		0.23	3.42727	3.47911	3.62235	0.41884	0.3	-0.0975414	-0.045698
chr01	30.2		0.77	1.50489	1.49247	1.22671	0.366485	2.3	0.139088	0.126664		0.17	3.41547	3.48982	3.59217	0.420103	0.2	-0.0883541	-0.0139985
chr01	31.2		0.78	1.49448	1.49812	1.22455	0.366152	2.4	0.134966	0.138602		0.14	3.40376	3.50056	3.56046	0.420889	0.2	-0.0783509	0.0184455
chr01	32.2		0.8	1.48501	1.50221	1.22416	0.365901	2.4	0.130427	0.147625		0.13	3.39378	3.51018	3.52923	0.421194	0.1	-0.067725	0.0486714
chr01	33	01g02640790	0.8	1.47856	1.50415	1.22523	0.365775	2.4	0.126668	0.152257		0.13	3.38788	3.5165	3.50582	0.421133	0.1	-0.0589691	0.0696568
chr01	34		0.79	1.49362	1.49809	1.2235	0.366081	2.4	0.135062	0.13953		0.1	3.39918	3.50934	3.51523	0.421788	0.1	-0.0580251	0.0521285
chr01	35		0.78	1.511	1.49057	1.22351	0.366289	2.4	0.143742	0.123311		0.08	3.41337	3.50088	3.52602	0.4223	0.1	-0.0563273	0.0311826
chr01	36		0.77	1.53044	1.48176	1.22539	0.366367	2.3	0.152528	0.103845		0.06	3.43029	3.49134	3.53799	0.422626	0.1	-0.0538539	0.00720504
chr01	37		0.78	1.5515	1.47196	1.2291	0.366292	2.4	0.161199	0.0816545		0.06	3.44957	3.4811	3.55081	0.422733	0.1	-0.0506183	-0.0190906
chr01	38		0.79	1.57354	1.46155	1.23453	0.366048	2.4	0.169506	0.0575189		0.06	3.47061	3.4706	3.56395	0.422603	0.1	-0.0466685	-0.0466801
chr01	39		0.81	1.59579	1.45101	1.2414	0.365638	2.5	0.177194	0.0324099		0.08	3.49262	3.46039	3.57678	0.422242	0.1	-0.0420818	-0.074308
chr01	40		0.84	1.61744	1.4408	1.24939	0.365078	2.5	0.184026	0.00738641		0.1	3.51469	3.45102	3.5886	0.421675	0.1	-0.0369575	-0.100625
chr01	41		0.88	1.6377	1.43136	1.25809	0.364396	2.6	0.189805	-0.0165272		0.14	3.53593	3.44298	3.59874	0.420949	0.2	-0.0314081	-0.124358
chr01	42		0.92	1.65589	1.42305	1.26711	0.363633	2.8	0.194393	-0.0384526		0.17	3.55554	3.43662	3.60665	0.420124	0.2	-0.0255534	-0.144473
chr01	43		0.96	1.67153	1.41608	1.2761	0.362832	2.9	0.197713	-0.0577359		0.21	3.57293	3.43215	3.61196	0.419264	0.2	-0.0195161	-0.160294
chr01	44		1	1.6843	1.41057	1.2848	0.362037	3	0.19975	-0.0739805		0.25	3.58772	3.42959	3.61455	0.418426	0.3	-0.0134187	-0.171544
chr01	45		1.04	1.69411	1.40653	1.29302	0.361286	3.1	0.200544	-0.0870381		0.28	3.59977	3.42883	3.61453	0.417658	0.3	-0.00738099	-0.178321
chr01	45.8	01g02924714	1.07	1.69984	1.40428	1.29917	0.360739	3.2	0.200336	-0.0952243		0.31	3.60747	3.42936	3.6128	0.417118	0.3	-0.00266987	-0.180778
chr01	46.8		0.99	1.69483	1.40717	1.29709	0.362232	3	0.19887	-0.0887963		0.23	3.5954	3.43248	3.60074	0.418808	0.3	-0.00267362	-0.165595
chr01	47.8		0.89	1.68222	1.41167	1.29544	0.364056	2.7	0.193393	-0.0771648		0.15	3.57644	3.43926	3.58238	0.420544	0.2	-0.00297055	-0.140145
chr01	48.8		0.79	1.66221	1.41748	1.29443	0.366109	2.4	0.183889	-0.0608373		0.09	3.55189	3.44949	3.55873	0.422103	0.1	-0.00342008	-0.10582
chr01	49.8		0.68	1.63638	1.42387	1.29468	0.368252	2.1	0.17085	-0.0416616		0.04	3.52485	3.46196	3.53238	0.423266	0	-0.00376753	-0.0666553
chr01	50.8		0.57	1.6073	1.42989	1.29696	0.370351	1.7	0.155169	-0.0222408		0.01	3.49907	3.47491	3.50661	0.423916	0	-0.00377085	-0.0279321
chr01	51.7	01g03303945	0.48	1.58052	1.43434	1.30114	0.372113	1.5	0.139689	-0.00649257		0	3.47938	3.48563	3.48616	0.42407	0	-0.00338933	0.00285781
chr01	52.7		0.51	1.60968	1.42437	1.31675	0.371594	1.5	0.146466	-0.0388404		0.01	3.46718	3.49601	3.46218	0.423886	0	0.00250181	0.0313329
chr01	53.7		0.55	1.63999	1.4115	1.33667	0.37074	1.7	0.151659	-0.0768285		0.03	3.45274	3.50869	3.43698	0.423303	0	0.00788216	0.0638279
chr01	54.7		0.61	1.6687	1.39701	1.35862	0.369514	1.9	0.155041	-0.116653		0.08	3.43783	3.5225	3.41289	0.422317	0.1	0.0124697	0.0971423
chr01	55.7		0.69	1.69244	1.38287	1.37955	0.367997	2.1	0.156442	-0.153126		0.13	3.42484	3.53578	3.39238	0.421015	0.2	0.0162302	0.12717
chr01	56.7		0.77	1.70844	1.37105	1.39695	0.366377	2.3	0.155745	-0.181637		0.2	3.41592	3.54691	3.37721	0.419552	0.2	0.0193551	0.150348
chr01	57.7		0.85	1.71558	1.36273	1.40967	0.364871	2.6	0.152951	-0.199891		0.26	3.4121	3.55492	3.36788	0.418096	0.3	0.0221093	0.164934
chr01	58.5	01g03911850	0.9	1.71529	1.35872	1.41665	0.363859	2.7	0.149325	-0.20725		0.31	3.41256	3.55896	3.36421	0.417026	0.4	0.0241729	0.170576
chr01	59.5		0.96	1.73588	1.35755	1.41552	0.362686	2.9	0.160181	-0.218152		0.31	3.40922	3.56026	3.35914	0.417087	0.4	0.0250441	0.176082
chr01	60.5		1	1.7487	1.36027	1.41128	0.361986	3	0.168707	-0.219715		0.29	3.41142	3.55753	3.35934	0.417482	0.3	0.0260405	0.17215
chr01	61.5		1.01	1.75235	1.36689	1.40417	0.36182	3	0.174088	-0.21137		0.26	3.41941	3.55095	3.36511	0.41817	0.3	0.0271487	0.15869
chr01	62.5		0.99	1.74732	1.37623	1.39569	0.362141	3	0.175816	-0.195281		0.22	3.43152	3.54186	3.3752	0.419026	0.3	0.0281603	0.138503
chr01	62.7	01g04573350	0.99	1.74543	1.37827	1.39401	0.362254	3	0.17571	-0.191444		0.21	3.43421	3.5399	3.37756	0.419205	0.2	0.0283252	0.134022
chr01	63.7		1	1.74652	1.36779	1.41229	0.361947	3	0.167114	-0.211615		0.26	3.43545	3.54877	3.36251	0.418061	0.3	0.0364716	0.14979
chr01	64.7	01g05197120	1.03	1.74639	1.359	1.42771	0.361416	3.1	0.15934	-0.228055		0.29	3.44078	3.55045	3.36294	0.417573	0.3	0.0389191	0.148587
chr01	65.7		1.19	1.75077	1.32839	1.46492	0.358464	3.6	0.142925	-0.279449		0.21	3.47492	3.53883	3.37366	0.419234	0.2	0.0506315	0.114538
chr01	66.7		1.35	1.73825	1.30318	1.49777	0.35542	4	0.120242	-0.31483		0.16	3.50886	3.5223	3.38473	0.42041	0.2	0.0620669	0.075502
chr01	67.2	01n22424081	1.42	1.72575	1.29385	1.51118	0.354075	4.2	0.107282	-0.324611		0.14	3.52377	3.51311	3.38993	0.420773	0.2	0.0669164	0.0562562
chr01	68.2		1.47	1.73063	1.29318	1.52592	0.353109	4.4	0.102356	-0.3351		0.14	3.52259	3.51153	3.38975	0.420917	0.2	0.0664207	0.0553577
chr01	68.3	01n67384954	1.47	1.73108	1.29361	1.52661	0.353062	4.4	0.102236	-0.335238		0.14	3.52253	3.51112	3.3902	0.420947	0.2	0.066167	0.0547576
chr01	69.3		1.29	1.69987	1.28569	1.5033	0.356448	3.9	0.0982846	-0.315894		0.29	3.49365	3.54195	3.3478	0.417473	0.3	0.0729254	0.121233
chr01	69.7	01g69193610	1.16	1.67586	1.29	1.49043	0.358868	3.5	0.0927125	-0.293141		0.37	3.48539	3.55201	3.33335	0.415702	0.4	0.076022	0.142636
chr01	70.7		1.31	1.67649	1.2739	1.52305	0.356024	3.9	0.0767202	-0.325869		0.21	3.49419	3.5384	3.36633	0.419298	0.2	0.0639278	0.10814
chr01	71.7		1.47	1.67587	1.26197	1.55129	0.353096	4.4	0.0622877	-0.351605		0.08	3.50133	3.5173	3.40852	0.422166	0.1	0.0464035	0.0623684
chr01	72.7		1.61	1.67397	1.25686	1.56959	0.350597	4.8	0.052187	-0.36492		0.02	3.50534	3.49135	3.45399	0.423729	0	0.0256735	0.0116866
chr01	73.3	01g69832633	1.67	1.67235	1.25736	1.57461	0.349476	4.9	0.0488729	-0.366123		0.01	3.50595	3.47527	3.47976	0.423938	0	0.0130991	-0.0175828
chr01	74.3		1.55	1.66115	1.25791	1.58423	0.351558	4.6	0.0384606	-0.364785		0.01	3.50174	3.48422	3.46902	0.423954	0	0.016361	-0.00116395
chr01	75.3		1.35	1.63346	1.26924	1.58424	0.35535	4	0.0246064	-0.339612		0.01	3.49679	3.49416	3.45843	0.423837	0	0.0191802	0.0165432
chr01	76.1	01g70197812	1.15	1.60294	1.28426	1.57803	0.359088	3.5	0.0124534	-0.306232		0.02	3.49341	3.50149	3.45102	0.423656	0	0.0211956	0.0292786
chr01	77.1		1.03	1.61569	1.28652	1.56096	0.361352	3.1	0.0273643	-0.301805		0.1	3.46293	3.54224	3.42345	0.421808	0.1	0.0197368	0.0990457
chr01	78	01g70997963	0.81	1.59448	1.30461	1.53756	0.365593	2.5	0.0284607	-0.261409		0.23	3.44095	3.57329	3.40242	0.418819	0.3	0.0192666	0.151605
chr01	79		1.03	1.61733	1.28276	1.54859	0.361472	3.1	0.0343728	-0.300202		0.08	3.4802	3.53227	3.42184	0.422254	0.1	0.0291836	0.081252
chr01	79.9	01g71269516	1.1	1.61172	1.27966	1.54515	0.360023	3.3	0.033286	-0.298774		0.03	3.51389	3.48971	3.44371	0.423473	0	0.035092	0.0109054
chr01	80.9		1.14	1.62	1.27292	1.55079	0.359324	3.4	0.0346047	-0.312467		0.02	3.52001	3.46665	3.47009	0.423636	0	0.0249626	-0.0283965
chr01	81.9		1.14	1.62623	1.27163	1.54806	0.359295	3.4	0.0390881	-0.315509		0.05	3.52821	3.44406	3.49877	0.423002	0.1	0.0147191	-0.0694357
chr01	82.9		1.11	1.62971	1.27605	1.53708	0.359941	3.3	0.046313	-0.30734		0.11	3.53778	3.42497	3.52543	0.421648	0.1	0.00617498	-0.106628
chr01	83.9		1.05	1.63018	1.28501	1.52024	0.361101	3.2	0.0549677	-0.290206		0.19	3.5476	3.41131	3.54669	0.419831	0.2	0.00045786	-0.135839
chr01	84	01g72319507	1.04	1.63007	1.28608	1.51837	0.361237	3.1	0.0558507	-0.28814		0.19	3.54856	3.41026	3.54845	0.419635	0.2	5.44644e-05	-0.138244
chr01	85		0.87	1.60113	1.29121	1.53191	0.364496	2.6	0.0346131	-0.275313		0.19	3.52886	3.41437	3.5677	0.419793	0.2	-0.0194186	-0.133908
chr01	86	01g72686889	0.65	1.54916	1.30983	1.53888	0.368681	2	0.00514228	-0.234196		0.18	3.50082	3.42453	3.58328	0.419872	0.2	-0.0412267	-0.117517
chr01	87		0.79	1.5591	1.29272	1.55369	0.366048	2.4	0.00270705	-0.26368		0.23	3.50642	3.41359	3.59467	0.418881	0.3	-0.0441249	-0.136954
chr01	88		0.91	1.56676	1.2799	1.56105	0.363756	2.7	0.00285542	-0.284006		0.26	3.51117	3.40564	3.60074	0.418033	0.3	-0.0447876	-0.150313
chr01	89		1	1.57183	1.27323	1.5595	0.362095	3	0.0061661	-0.292435		0.29	3.51483	3.40181	3.60018	0.417458	0.3	-0.0426747	-0.155703
chr01	89.8	01g72869196	1.04	1.57416	1.2725	1.55254	0.361301	3.1	0.0108094	-0.290849		0.3	3.51704	3.40165	3.59534	0.417226	0.3	-0.0391489	-0.154545
chr01	90.8		1.04	1.58502	1.27029	1.56141	0.361315	3.1	0.0118074	-0.302926		0.32	3.51385	3.40097	3.61147	0.416743	0.4	-0.0488087	-0.161693
chr01	91.8		1	1.58896	1.27276	1.56837	0.361949	3	0.0102944	-0.305908		0.34	3.50776	3.40335	3.62772	0.416309	0.4	-0.0599808	-0.164386
chr01	92.8		0.94	1.58478	1.28045	1.5725	0.363225	2.8	0.00614018	-0.298196		0.36	3.49888	3.40894	3.64333	0.41592	0.4	-0.0722217	-0.162168
chr01	93.8		0.84	1.57313	1.29277	1.57323	0.365025	2.6	-5.02395e-05	-0.28041		0.37	3.48826	3.41716	3.65755	0.415557	0.4	-0.0846441	-0.155748
chr01	94.8		0.73	1.55628	1.3082	1.57056	0.367129	2.2	-0.00714263	-0.255219		0.39	3.47745	3.42697	3.6698	0.415201	0.4	-0.0961776	-0.146658
chr01	95.7	01g73382283	0.63	1.53909	1.32322	1.56569	0.369084	1.9	-0.0133017	-0.22917		0.4	3.46874	3.43626	3.67884	0.41488	0.5	-0.10505	-0.137536
chr01	96.7		0.53	1.53649	1.32923	1.55559	0.371094	1.6	-0.00955071	-0.216802		0.34	3.47089	3.44138	3.66294	0.416433	0.4	-0.0960267	-0.125534
chr01	97.7		0.4	1.51886	1.34241	1.54148	0.373612	1.2	-0.0113106	-0.187757		0.27	3.47023	3.44849	3.64391	0.417969	0.3	-0.086841	-0.108584
chr01	98.6	01g73728387	0.29	1.49416	1.35786	1.5267	0.375869	0.9	-0.0162743	-0.152574		0.21	3.46844	3.45533	3.62496	0.419254	0.2	-0.0782624	-0.0913706
chr01	99.6		0.28	1.50854	1.35862	1.52555	0.375972	0.9	-0.00850075	-0.158428		0.19	3.45869	3.4621	3.622	0.419819	0.2	-0.081657	-0.0782452
chr01	100.6		0.27	1.51783	1.36343	1.51845	0.376345	0.8	-0.000311604	-0.15471		0.16	3.44741	3.47055	3.61165	0.420439	0.2	-0.0821234	-0.0589802
chr01	101.6		0.24	1.52115	1.37158	1.50565	0.376935	0.7	0.00775229	-0.141819		0.13	3.43649	3.47922	3.59548	0.421008	0.2	-0.0794931	-0.036765
chr01	101.7	01g74377376	0.23	1.52118	1.37251	1.50412	0.377001	0.7	0.008531	-0.140138		0.13	3.4355	3.48004	3.59365	0.421058	0.2	-0.0790752	-0.0345394
chr01	102.7		0.08	1.47941	1.39225	1.46907	0.380168	0.2	0.00516992	-0.081994		0.13	3.45889	3.46638	3.59958	0.421172	0.1	-0.0703454	-0.062856
chr01	103.7		0.01	1.44247	1.41336	1.43761	0.381524	0	0.00242868	-0.0266794		0.12	3.47701	3.45609	3.59416	0.421331	0.1	-0.0585749	-0.0794984
chr01	104.7		0	1.41497	1.43192	1.41416	0.381616	0	0.00040365	0.0173562		0.1	3.48883	3.45147	3.5764	0.421766	0.1	-0.0437846	-0.081144
chr01	105.4	01g75186317	0.02	1.40154	1.44182	1.40438	0.381313	0.1	-0.0014229	0.0388585		0.08	3.49366	3.45212	3.55836	0.422238	0.1	-0.0323456	-0.0738918
chr01	106.4		0.03	1.3989	1.4482	1.39014	0.381022	0.1	0.00437705	0.0536836		0.08	3.48613	3.45599	3.56398	0.422357	0.1	-0.0389235	-0.0690642
chr01	107.4		0.05	1.39763	1.45371	1.37553	0.380637	0.2	0.0110508	0.0671215		0.07	3.47636	3.46178	3.56669	0.42249	0.1	-0.0451652	-0.0597449
chr01	108.4		0.07	1.39849	1.45735	1.36242	0.380207	0.2	0.0180369	0.0768898		0.06	3.46595	3.46853	3.56609	0.422608	0.1	-0.0500683	-0.0474901
chr01	109.1	01g75883477	0.09	1.40038	1.45854	1.35495	0.37991	0.3	0.0227142	0.0808699		0.06	3.45938	3.47319	3.5639	0.422671	0.1	-0.052261	-0.0384427
chr01	110.1		0.09	1.396	1.46129	1.35352	0.379817	0.3	0.0212384	0.0865259		0.08	3.46345	3.46854	3.57814	0.422234	0.1	-0.0573463	-0.0522487
chr01	111.1		0.09	1.39304	1.46276	1.35422	0.37978	0.3	0.0194057	0.0891309		0.1	3.46828	3.4639	3.59165	0.421727	0.1	-0.0616871	-0.0660666
chr01	112.1		0.09	1.39184	1.46268	1.35721	0.37981	0.3	0.017312	0.0881589		0.13	3.47296	3.45989	3.6035	0.421179	0.1	-0.0652702	-0.078339
chr01	113.1		0.09	1.3923	1.46114	1.36218	0.379903	0.3	0.0150625	0.0839025		0.15	3.47674	3.45702	3.61286	0.420627	0.2	-0.0680628	-0.0877787
chr01	113.2	01g77296133	0.09	1.39242	1.46092	1.36276	0.379915	0.3	0.0148332	0.0833291		0.15	3.47705	3.45681	3.61364	0.420573	0.2	-0.0682958	-0.0885373
chr01	114.2		0.18	1.39145	1.47518	1.32575	0.378138	0.5	0.0328489	0.116577		0.17	3.4955	3.44844	3.61483	0.420272	0.2	-0.059666	-0.106719
chr01	115.2		0.3	1.39454	1.48738	1.28951	0.375757	0.9	0.0525186	0.145357		0.19	3.51332	3.44083	3.61606	0.419756	0.2	-0.0513693	-0.123859
chr01	116	01g77683344	0.41	1.4008	1.49472	1.26252	0.373536	1.2	0.069138	0.163062		0.21	3.52481	3.43629	3.61689	0.419251	0.2	-0.0460424	-0.134562
chr01	117		0.46	1.40079	1.50308	1.25343	0.372432	1.4	0.073678	0.175968		0.26	3.54676	3.42692	3.619	0.418238	0.3	-0.036118	-0.155962
chr01	118		0.51	1.40753	1.50722	1.24864	0.371611	1.5	0.0794447	0.179134		0.3	3.56357	3.42005	3.62094	0.417137	0.3	-0.0286854	-0.172208
chr01	118.7	01g78051958	0.53	1.416	1.50749	1.24776	0.371222	1.6	0.084118	0.175616		0.34	3.57038	3.41751	3.62196	0.416441	0.4	-0.025791	-0.178663
chr01	119.7		0.55	1.42103	1.50731	1.24019	0.370789	1.7	0.0904172	0.176707		0.38	3.59982	3.41032	3.60771	0.415438	0.4	-0.00394442	-0.193445
chr01	120.7		0.55	1.43049	1.50235	1.23969	0.370779	1.7	0.0954002	0.167255		0.43	3.62557	3.40661	3.59007	0.414333	0.5	0.017752	-0.201214
chr01	121.5	01n78826523	0.54	1.44071	1.49569	1.24378	0.371012	1.6	0.0984644	0.153443		0.46	3.64093	3.40681	3.57404	0.413527	0.5	0.0334412	-0.200679
chr01	122.5		0.48	1.41372	1.50273	1.25269	0.372042	1.5	0.0805146	0.16952		0.48	3.63697	3.40174	3.59966	0.413214	0.5	0.0186526	-0.216569
chr01	123.5		0.47	1.38245	1.51241	1.27385	0.372285	1.4	0.0542964	0.184264		0.42	3.61899	3.40617	3.60382	0.414569	0.5	0.00758466	-0.20524
chr01	124.2	01g79615530	0.5	1.36342	1.5211	1.29137	0.371683	1.5	0.0360273	0.193703		0.34	3.59616	3.41526	3.59667	0.416392	0.4	-0.000254976	-0.181159
chr01	125.2		0.36	1.39347	1.50049	1.28586	0.374575	1.1	0.053808	0.160831		0.37	3.6322	3.41375	3.5863	0.415578	0.4	0.0229532	-0.195501
chr01	126.2		0.22	1.43845	1.47142	1.30115	0.377167	0.7	0.0686497	0.101612		0.39	3.65619	3.42343	3.55521	0.415293	0.4	0.0504856	-0.182268
chr01	126.7	01g80021862	0.19	1.46256	1.45739	1.31383	0.377963	0.6	0.074367	0.0691897		0.39	3.66273	3.43111	3.53512	0.415251	0.4	0.0638056	-0.167818
chr01	127.7		0.26	1.47913	1.46265	1.29295	0.376449	0.8	0.0930918	0.0766103		0.35	3.66107	3.43443	3.51854	0.416062	0.4	0.0712664	-0.155372
chr01	128.7		0.34	1.49581	1.46616	1.27728	0.374853	1	0.109266	0.0796145		0.32	3.65642	3.43961	3.49708	0.416861	0.4	0.0796691	-0.137142
chr01	129.7		0.42	1.5119	1.4672	1.26831	0.373325	1.3	0.121796	0.0770901		0.29	3.64937	3.44589	3.47399	0.417545	0.3	0.0876907	-0.11579
chr01	130.3	01g80742575	0.46	1.52092	1.46664	1.26613	0.372486	1.4	0.127392	0.0731132		0.27	3.64437	3.4498	3.46088	0.417875	0.3	0.0917451	-0.102819
chr01	131.3		0.44	1.48254	1.47849	1.2548	0.372873	1.3	0.11387	0.109818		0.29	3.65457	3.44547	3.47417	0.417397	0.3	0.090201	-0.118901
chr01	132.3		0.43	1.44255	1.48587	1.25299	0.373116	1.3	0.0947838	0.138101		0.31	3.66013	3.44321	3.48701	0.417051	0.4	0.0865611	-0.130355
chr01	133.3		0.42	1.40514	1.48758	1.26337	0.373367	1.3	0.0708835	0.153319		0.31	3.65961	3.44357	3.49571	0.416915	0.4	0.0819469	-0.134088
chr01	133.4	01g81052557	0.41	1.40166	1.48747	1.26503	0.373394	1.3	0.0683151	0.154119		0.31	3.65921	3.44374	3.49629	0.416914	0.4	0.0814601	-0.134011
chr01	134.4		0.29	1.42337	1.47479	1.28191	0.375887	0.9	0.0707333	0.122145		0.41	3.69068	3.4395	3.48041	0.414856	0.5	0.105134	-0.14604
chr01	135.4		0.18	1.45052	1.45628	1.31126	0.378119	0.5	0.0696271	0.0753929		0.49	3.71139	3.43912	3.45852	0.412943	0.6	0.126434	-0.145835
chr01	136.1	01g81604535	0.12	1.46906	1.44261	1.33478	0.379191	0.4	0.0671399	0.0406935		0.54	3.71797	3.44112	3.44226	0.411821	0.6	0.137857	-0.139
chr01	137.1		0.14	1.46182	1.44562	1.32497	0.378901	0.4	0.0684264	0.0522281		0.47	3.69812	3.43764	3.45933	0.413494	0.5	0.119395	-0.141086
chr01	138.1		0.15	1.45443	1.44695	1.32028	0.378711	0.5	0.0670759	0.0595972		0.38	3.66832	3.43842	3.47425	0.415449	0.4	0.097034	-0.132862
chr01	138.2	01g82073474	0.15	1.45375	1.44697	1.32014	0.3787	0.5	0.0668036	0.0600238		0.37	3.66501	3.43871	3.47553	0.415648	0.4	0.0947363	-0.131554
chr01	139.2		0.29	1.44307	1.46358	1.26999	0.375855	0.9	0.0865439	0.107051		0.34	3.64632	3.44461	3.41041	0.416284	0.4	0.117955	-0.0837483
chr01	140.2		0.48	1.43354	1.47816	1.22368	0.372144	1.5	0.104929	0.14955		0.36	3.61059	3.45443	3.33266	0.41578	0.4	0.138967	-0.01719
chr01	141.1	01g83189279	0.65	1.42911	1.48559	1.19421	0.368723	2	0.117451	0.17393		0.44	3.57523	3.46256	3.26903	0.414066	0.5	0.1531	0.040424
chr01	142.1		0.54	1.45982	1.47098	1.21134	0.37099	1.6	0.124238	0.135404		0.5	3.62966	3.45215	3.30378	0.412656	0.6	0.162941	-0.0145771
chr01	143.1		0.47	1.49213	1.4577	1.23167	0.372256	1.4	0.130231	0.0958013		0.59	3.67392	3.44523	3.33906	0.410664	0.7	0.167428	-0.0612652
chr01	144.1		0.44	1.51787	1.44717	1.25457	0.372878	1.3	0.131651	0.0609539		0.67	3.69931	3.44266	3.37054	0.40894	0.8	0.164382	-0.0922675
chr01	144.6	01g84007151	0.43	1.52719	1.44285	1.26663	0.373072	1.3	0.13028	0.0459406		0.7	3.7045	3.44289	3.38319	0.408342	0.8	0.160659	-0.100951
chr01	145.6		0.34	1.48753	1.45261	1.26736	0.374871	1	0.110086	0.075169		0.56	3.68237	3.43973	3.37655	0.41136	0.6	0.152913	-0.0897294
chr01	146.6		0.29	1.44549	1.46508	1.27517	0.375916	0.9	0.0851589	0.104755		0.39	3.63571	3.44635	3.36944	0.415179	0.4	0.133135	-0.0562246
chr01	146.8	01n84564554	0.28	1.43811	1.46727	1.27768	0.376031	0.9	0.0802189	0.109373		0.36	3.62499	3.44853	3.36866	0.415925	0.4	0.128168	-0.0482942
chr01	147.8		0.39	1.44488	1.47379	1.2505	0.373885	1.2	0.0971855	0.126098		0.25	3.58044	3.46174	3.35531	0.41839	0.3	0.112565	-0.00613185
chr01	148.8		0.49	1.45199	1.47621	1.23396	0.371927	1.5	0.109016	0.133236		0.18	3.53619	3.47958	3.34995	0.41993	0.2	0.0931202	0.0365082
chr01	149	01g84891954	0.51	1.45343	1.47613	1.23207	0.371583	1.5	0.110684	0.133379		0.17	3.5283	3.48324	3.35016	0.420113	0.2	0.0890729	0.0440082
chr01	150		0.71	1.46646	1.4946	1.19531	0.367526	2.2	0.135574	0.163717		0.29	3.548	3.48714	3.31346	0.417447	0.3	0.117273	0.0564127
chr01	151		0.84	1.48273	1.50013	1.19116	0.365006	2.6	0.145781	0.163183		0.4	3.57162	3.48648	3.30225	0.414926	0.5	0.134687	0.0495489
chr01	151.4	01g85032480	0.87	1.48962	1.49792	1.19796	0.364586	2.6	0.14583	0.154134		0.44	3.58174	3.48433	3.30457	0.41405	0.5	0.138582	0.0411762
chr01	152.4		0.83	1.49949	1.49249	1.19077	0.365215	2.5	0.154362	0.147367		0.35	3.57722	3.48073	3.32025	0.41611	0.4	0.128487	0.0319983
chr01	153.4		0.74	1.50897	1.47631	1.20296	0.367023	2.2	0.153006	0.120342		0.25	3.56926	3.47539	3.3516	0.418411	0.3	0.108831	0.0149636
chr01	153.9	01g85191477	0.68	1.51252	1.46556	1.21518	0.368187	2.1	0.148667	0.101708		0.2	3.5638	3.47293	3.37079	0.419498	0.2	0.0965077	0.00563333
chr01	154.9		0.79	1.51941	1.47629	1.20363	0.366019	2.4	0.157889	0.114767		0.23	3.57369	3.47079	3.36705	0.418799	0.3	0.103322	0.000417765
chr01	155.9		0.88	1.52592	1.48233	1.2025	0.364403	2.6	0.161714	0.118118		0.26	3.58068	3.46903	3.36563	0.418189	0.3	0.107523	-0.00412779
chr01	156.3	01g86188091	0.9	1.52837	1.48324	1.20471	0.363943	2.7	0.161828	0.116705		0.27	3.5825	3.46856	3.36567	0.41798	0.3	0.108415	-0.00551721
chr01	157.3		0.84	1.52339	1.48766	1.20313	0.365064	2.5	0.160129	0.124401		0.34	3.57535	3.48814	3.32578	0.416421	0.4	0.124781	0.0375726
chr01	158.3		0.72	1.51745	1.48137	1.21867	0.367354	2.2	0.149387	0.113313		0.42	3.56906	3.50469	3.2956	0.414465	0.5	0.136729	0.0723545
chr01	158.7	01g87082175	0.66	1.51468	1.47625	1.22905	0.368497	2	0.142814	0.104379		0.46	3.56689	3.50911	3.28877	0.413742	0.5	0.139061	0.081272
chr01	159.7		0.75	1.5164	1.48179	1.21149	0.366794	2.3	0.152455	0.11784		0.65	3.56452	3.52424	3.23817	0.409375	0.7	0.163176	0.122894
chr01	160.7		0.82	1.51707	1.4838	1.19928	0.365388	2.5	0.158892	0.12562		0.88	3.55968	3.53466	3.19171	0.40441	1	0.183984	0.15897
chr01	161.5	01g87242247	0.87	1.51695	1.48274	1.19419	0.364567	2.6	0.16138	0.127174		1.06	3.55513	3.53836	3.16131	0.400391	1.2	0.196909	0.180136
chr01	162.5		0.63	1.51253	1.46516	1.22475	0.369204	1.9	0.143893	0.0965176		0.98	3.5505	3.53874	3.16996	0.402251	1.1	0.190271	0.178512
chr01	163.5		0.43	1.50936	1.44442	1.26189	0.373181	1.3	0.123734	0.0587913		0.87	3.5462	3.53644	3.18646	0.404543	1	0.179872	0.170112
chr01	164.5		0.28	1.50719	1.42234	1.3033	0.376165	0.8	0.101949	0.0170989		0.75	3.54253	3.5315	3.20985	0.407115	0.9	0.166341	0.155303
chr01	165.5		0.18	1.50537	1.40122	1.34588	0.377974	0.6	0.079745	-0.0244035		0.63	3.53946	3.52456	3.23813	0.409769	0.7	0.150663	0.135764
chr01	166.2	01g88272575	0.16	1.50389	1.38812	1.37473	0.378544	0.5	0.0645812	-0.0511901		0.55	3.5375	3.51904	3.25946	0.411573	0.6	0.139016	0.120563
chr01	167.2		0.17	1.51414	1.3711	1.40709	0.378283	0.5	0.053526	-0.089511		0.51	3.51168	3.53162	3.26583	0.412579	0.6	0.122926	0.14287
chr01	168.2		0.21	1.52209	1.35852	1.44098	0.377459	0.6	0.0405521	-0.123014		0.48	3.48299	3.54354	3.27552	0.413149	0.5	0.103733	0.164291
chr01	169.2		0.27	1.52419	1.35254	1.47364	0.376312	0.8	0.0252729	-0.14638		0.47	3.45538	3.55243	3.28882	0.413316	0.5	0.0832818	0.180333
chr01	169.4	01g88579868	0.28	1.52374	1.35215	1.47983	0.376064	0.9	0.0219513	-0.149631		0.47	3.45033	3.55369	3.29189	0.413313	0.5	0.0792198	0.182582
chr01	170.4		0.2	1.50445	1.36156	1.48229	0.377602	0.6	0.0110814	-0.131812		0.38	3.47319	3.53812	3.29792	0.415375	0.4	0.087633	0.152562
chr01	171.4		0.13	1.48077	1.37495	1.48021	0.379048	0.4	0.000280604	-0.105543		0.31	3.49854	3.52005	3.31014	0.417057	0.4	0.0941986	0.115714
chr01	171.9	01g88914033	0.1	1.46851	1.38232	1.47789	0.379658	0.3	-0.00469149	-0.0908834		0.28	3.51091	3.51093	3.31812	0.417689	0.3	0.0963973	0.0964151
chr01	172.9		0.14	1.48094	1.36884	1.47833	0.378911	0.4	0.001303	-0.110792		0.24	3.52573	3.50462	3.33618	0.418636	0.3	0.0947778	0.0736675
chr01	173.9		0.18	1.49167	1.35497	1.47692	0.378051	0.6	0.00737096	-0.129327		0.2	3.54099	3.49413	3.35752	0.419408	0.2	0.0917344	0.0448712
chr01	174.9		0.23	1.49942	1.34224	1.4731	0.377165	0.7	0.0131601	-0.144019		0.18	3.55521	3.48031	3.37982	0.419868	0.2	0.0876984	0.0127911
chr01	175.9		0.27	1.50348	1.33216	1.4668	0.376354	0.8	0.018339	-0.152981		0.18	3.56677	3.46491	3.40061	0.419958	0.2	0.0830791	-0.0187789
chr01	176.9	01g89027757	0.3	1.50392	1.32562	1.45859	0.375695	0.9	0.0226683	-0.155631		0.19	3.57449	3.44996	3.41815	0.419713	0.2	0.0781667	-0.046357
chr01	177.9		0.32	1.50954	1.32079	1.47041	0.375349	1	0.0195625	-0.169186		0.24	3.57697	3.4617	3.38456	0.418514	0.3	0.0962053	-0.0190643
chr01	178.9		0.31	1.5117	1.32389	1.47658	0.375434	1	0.0175595	-0.170247		0.32	3.57521	3.47299	3.34704	0.416752	0.4	0.114085	0.0118672
chr01	179.9		0.28	1.50937	1.3346	1.47497	0.375971	0.9	0.0171996	-0.15757		0.42	3.57119	3.4791	3.31399	0.414646	0.5	0.128603	0.0365129
chr01	180.4	01g90097882	0.27	1.5067	1.3417	1.47178	0.376357	0.8	0.0174578	-0.14754		0.46	3.569	3.47957	3.3014	0.413596	0.5	0.133802	0.0443716
chr02	0	02n05593229	0.94	1.31687	1.33652	1.67759	0.363177	2.8	-0.18036	-0.160709		1.68	3.05008	3.43508	3.9243	0.387104	1.9	-0.437113	-0.0521062
chr02	1		1.1	1.31323	1.32427	1.70651	0.360021	3.3	-0.196644	-0.185604		1.43	3.04784	3.46782	3.90617	0.392372	1.6	-0.429162	-0.00917942
chr02	1.7	02n27721890	1.2	1.31126	1.31926	1.71869	0.35828	3.6	-0.203713	-0.195714		1.17	3.08297	3.49016	3.86184	0.397965	1.3	-0.389434	0.0177587
chr02	2.7		1.37	1.31329	1.30095	1.73554	0.354973	4.1	-0.211125	-0.223465		1.07	3.07551	3.48255	3.87255	0.400255	1.2	-0.398518	0.00851658
chr02	3.7		1.52	1.31544	1.28627	1.74154	0.352229	4.5	-0.213053	-0.24222		0.84	3.12471	3.44764	3.83887	0.405239	0.9	-0.357077	-0.0341472
chr02	3.9	02g28826464	1.54	1.31565	1.28399	1.74137	0.351775	4.6	-0.212864	-0.244524		0.79	3.13961	3.43848	3.82737	0.406366	0.9	-0.343882	-0.0450089
chr02	4.9		1.59	1.356	1.27233	1.74587	0.350796	4.7	-0.194935	-0.278604		0.86	3.08854	3.48132	3.86012	0.404718	1	-0.38579	0.00699168
chr02	5.6	02g29006901	1.65	1.38115	1.26713	1.74896	0.349712	4.9	-0.183907	-0.297929		0.87	3.07656	3.49067	3.86834	0.404567	1	-0.395886	0.0182195
chr02	6.6		1.49	1.3575	1.2762	1.73465	0.352708	4.4	-0.188574	-0.269874		0.49	3.14851	3.54137	3.80764	0.413069	0.6	-0.329564	0.0632925
chr02	7.6		1.31	1.33229	1.29503	1.70985	0.356203	3.9	-0.188784	-0.226043		0.14	3.31322	3.52929	3.65849	0.420977	0.2	-0.172635	0.0434376
chr02	7.7	02g30013706	1.29	1.32999	1.29728	1.707	0.356551	3.8	-0.188504	-0.22121		0.11	3.33099	3.5259	3.6414	0.421528	0.1	-0.155204	0.0397026
chr02	8.7		1.3	1.35038	1.28469	1.71734	0.356365	3.9	-0.183479	-0.249174		0.16	3.27654	3.51857	3.70406	0.420474	0.2	-0.213762	0.0282637
chr02	9.7		1.24	1.37205	1.28045	1.71146	0.357399	3.7	-0.169701	-0.261311		0.2	3.23568	3.4881	3.75489	0.419416	0.2	-0.259609	-0.00718575
chr02	10.7		1.12	1.39212	1.28598	1.68884	0.359651	3.4	-0.148363	-0.254499		0.22	3.24682	3.43037	3.74962	0.418993	0.3	-0.251405	-0.0678459
chr02	11.7	02g30527779	0.97	1.40884	1.29907	1.65473	0.362673	2.9	-0.122946	-0.232717		7.33	2.86656	3.24461	4.11884	0.443825	10.9	-0.626141	-0.248097
chr02	12.7		1.55	1.40268	1.25725	1.71506	0.351643	4.6	-0.156191	-0.30162		8.32	2.84086	3.18638	4.16386	0.42072	12	-0.6615	-0.315978
chr02	13.7	02g30827526	1.95	1.39422	1.23914	1.73279	0.344206	5.7	-0.169285	-0.324358		8.18	2.85603	3.17747	4.11308	0.424077	11.9	-0.628523	-0.307079	X
chr02	14.7		1.87	1.40152	1.2484	1.73775	0.345767	5.5	-0.168118	-0.321233		8.03	2.85985	3.18691	4.14348	0.427535	11.7	-0.641814	-0.314753
chr02	15.6	02g31512134	1.72	1.40184	1.26513	1.73042	0.348538	5.1	-0.164292	-0.301		0.02	3.47919	3.37491	3.50379	0.423605	0	-0.0123038	-0.116577
chr02	16.6		1.72	1.39715	1.2604	1.73675	0.348398	5.1	-0.169799	-0.306546		0.11	3.2609	3.45803	3.73351	0.421563	0.1	-0.236303	-0.0391756
chr02	17.6		1.61	1.38828	1.26879	1.72306	0.350474	4.8	-0.167388	-0.286882		0.22	3.23024	3.48174	3.7693	0.419031	0.3	-0.269527	-0.0180302
chr02	17.8	02g31866487	1.58	1.38622	1.27188	1.71821	0.351111	4.7	-0.165997	-0.280332		0.24	3.23522	3.48332	3.76459	0.418678	0.3	-0.264687	-0.0165851
chr02	18.8		1.62	1.39342	1.25643	1.72324	0.350277	4.8	-0.164913	-0.3019		0.25	3.26381	3.45011	3.74965	0.418454	0.3	-0.242918	-0.0566175
chr02	19.8		1.56	1.39976	1.25198	1.70954	0.351366	4.6	-0.154891	-0.302668		0.23	3.30824	3.43636	3.70897	0.418772	0.3	-0.200367	-0.0722373
chr02	20.8		1.41	1.40506	1.2591	1.67964	0.354178	4.2	-0.137292	-0.283247		0.21	3.35065	3.43604	3.664	0.419354	0.2	-0.156677	-0.0712885
chr02	20.9	02g32145951	1.39	1.40554	1.26034	1.67604	0.354527	4.2	-0.13525	-0.280446		0.2	3.35442	3.43634	3.65981	0.419415	0.2	-0.152693	-0.070771
chr02	21.9		1.41	1.41624	1.24343	1.67619	0.354175	4.2	-0.129972	-0.302781		0.29	3.31329	3.44629	3.70495	0.417553	0.3	-0.195834	-0.0628267
chr02	22.9	02g32474575	1.25	1.41743	1.25276	1.64824	0.357172	3.8	-0.115409	-0.280072		0.31	3.31365	3.45246	3.69713	0.41691	0.4	-0.191741	-0.0529294
chr02	23.9		1.25	1.42886	1.24658	1.65322	0.357299	3.7	-0.112179	-0.294463		0.25	3.3326	3.442	3.67866	0.418305	0.3	-0.17303	-0.063633
chr02	24.9		1.17	1.43575	1.25114	1.64708	0.3587	3.5	-0.105668	-0.290273		0.18	3.36258	3.44398	3.64423	0.420039	0.2	-0.140825	-0.0594251
chr02	25.9		1.04	1.43796	1.26596	1.63016	0.361228	3.1	-0.0960971	-0.268098		0.11	3.39611	3.4564	3.60183	0.421668	0.1	-0.102859	-0.042573
chr02	26.1	02g32627528	1.01	1.43798	1.26984	1.62575	0.361827	3	-0.0938821	-0.262023		0.09	3.40257	3.45931	3.59335	0.421946	0.1	-0.0953896	-0.0386435
chr02	27.1		0.95	1.44321	1.27039	1.6272	0.362888	2.9	-0.0919949	-0.264812		0.14	3.40636	3.42087	3.60706	0.420968	0.2	-0.100349	-0.0858466
chr02	28.1		0.87	1.44482	1.27702	1.62288	0.36455	2.6	-0.0890275	-0.256825		0.2	3.41601	3.38666	3.6147	0.419565	0.2	-0.0993465	-0.1287
chr02	29.1		0.76	1.44294	1.2895	1.61256	0.366698	2.3	-0.0848103	-0.238258		0.27	3.42939	3.36232	3.61541	0.417996	0.3	-0.0930066	-0.160083
chr02	29.7	02g32751605	0.68	1.4406	1.29912	1.60385	0.368127	2.1	-0.081628	-0.223102		0.31	3.43802	3.35333	3.61299	0.41709	0.4	-0.0874852	-0.172171
chr02	30.7		0.62	1.43245	1.30556	1.5995	0.369431	1.9	-0.0835252	-0.210411		0.22	3.43788	3.38151	3.6045	0.419037	0.3	-0.0833118	-0.139681
chr02	31.7		0.54	1.42159	1.3157	1.59276	0.370834	1.7	-0.0855831	-0.191478		0.15	3.43672	3.4114	3.59355	0.420675	0.2	-0.0784142	-0.103735
chr02	32.7		0.48	1.40916	1.32861	1.58415	0.372206	1.5	-0.0874989	-0.168049		0.09	3.43674	3.43903	3.57926	0.421916	0.1	-0.071257	-0.0689651
chr02	33.5	02g33033652	0.42	1.39908	1.34	1.57641	0.373204	1.3	-0.0886627	-0.147743		0.06	3.43835	3.45796	3.56568	0.422623	0.1	-0.0636634	-0.0440564
chr02	34.5		0.38	1.43055	1.327	1.55763	0.374004	1.2	-0.06354	-0.167084		0.05	3.45351	3.44772	3.54944	0.422913	0.1	-0.0479658	-0.0537557
chr02	35.3	02n33261008	0.36	1.4554	1.32659	1.53358	0.374562	1.1	-0.0390937	-0.167895		0.04	3.46776	3.44401	3.53337	0.423096	0	-0.032804	-0.0565558
chr02	36.3		0.19	1.43975	1.35197	1.51227	0.377922	0.6	-0.0362606	-0.124041		0.02	3.46698	3.46064	3.5243	0.423602	0	-0.0286622	-0.0350067
chr02	37.3		0.07	1.4194	1.38362	1.48509	0.380305	0.2	-0.032846	-0.0686241		0.01	3.46474	3.47904	3.51302	0.42389	0	-0.0241407	-0.00983994
chr02	38.3		0.02	1.3958	1.41921	1.45386	0.381269	0.1	-0.0290294	-0.00562199		0.01	3.4613	3.49754	3.50017	0.423912	0	-0.0194351	0.0168058
chr02	39.3		0.05	1.37146	1.45509	1.42147	0.380602	0.2	-0.0250051	0.0586218		0.02	3.4573	3.51428	3.48667	0.423666	0	-0.0146888	0.0422926
chr02	40.3		0.16	1.34923	1.48746	1.3911	0.378425	0.5	-0.0209348	0.117293		0.04	3.45348	3.52778	3.4735	0.423199	0	-0.0100126	0.0642918
chr02	41.3		0.33	1.33134	1.51359	1.3652	0.37514	1	-0.0169309	0.165323		0.06	3.45041	3.53736	3.46146	0.422586	0.1	-0.00552071	0.0814248
chr02	42	02g34373425	0.46	1.32197	1.52752	1.35039	0.372455	1.4	-0.0142096	0.191339		0.09	3.44887	3.54176	3.45398	0.422114	0.1	-0.00255386	0.090331
chr02	43		0.35	1.32112	1.51381	1.36445	0.374739	1.1	-0.0216648	0.171028		0.08	3.42691	3.53954	3.47689	0.422157	0.1	-0.024986	0.0876385
chr02	44		0.25	1.32315	1.49537	1.38572	0.376757	0.8	-0.0312814	0.140938		0.09	3.40688	3.53016	3.50779	0.422036	0.1	-0.0504533	0.0728181
chr02	45		0.17	1.32714	1.4744	1.41249	0.378239	0.5	-0.0426741	0.104587		0.11	3.39032	3.51477	3.54515	0.421529	0.1	-0.0774169	0.0470396
chr02	46		0.13	1.33219	1.45395	1.4409	0.379054	0.4	-0.0543591	0.067405		0.16	3.3786	3.49646	3.584	0.420446	0.2	-0.102697	0.0151563
chr02	47		0.12	1.33757	1.43693	1.46622	0.379264	0.4	-0.0643248	0.035041		0.23	3.37258	3.47896	3.6177	0.418792	0.3	-0.122559	-0.0161818
chr02	48		0.13	1.34268	1.42504	1.48487	0.379077	0.4	-0.071097	0.0112633		0.32	3.37206	3.46504	3.64134	0.41678	0.4	-0.134643	-0.0416645
chr02	48.2	02g35830223	0.13	1.34362	1.4233	1.48766	0.379014	0.4	-0.0720224	0.00766252		0.34	3.37252	3.4628	3.6447	0.416361	0.4	-0.136086	-0.0458129
chr02	49.2		0.15	1.35163	1.41231	1.50659	0.378705	0.5	-0.0774812	-0.0168002		0.23	3.40941	3.45131	3.62434	0.418725	0.3	-0.107469	-0.0655638
chr02	50.2		0.17	1.3611	1.40065	1.52358	0.378195	0.5	-0.0812379	-0.0416837		0.16	3.44614	3.44156	3.59807	0.420471	0.2	-0.075969	-0.0805446
chr02	51.2		0.2	1.37078	1.3907	1.53516	0.377584	0.6	-0.0821875	-0.0622658		0.11	3.47993	3.43454	3.56811	0.421521	0.1	-0.0440907	-0.0894795
chr02	52.2	02g36195947	0.23	1.37964	1.38408	1.53964	0.377014	0.7	-0.0800031	-0.0755575		0.1	3.50893	3.43018	3.53761	0.421881	0.1	-0.0143416	-0.0930872
chr02	53.2		0.23	1.39274	1.37252	1.54621	0.377006	0.7	-0.0767386	-0.096952		0.13	3.54005	3.41898	3.52094	0.421212	0.1	0.00955365	-0.111513
chr02	54.2		0.23	1.40643	1.36535	1.54533	0.377133	0.7	-0.0694463	-0.110533		0.18	3.57061	3.4121	3.49806	0.42003	0.2	0.036273	-0.12224
chr02	55.2		0.21	1.42041	1.36387	1.53506	0.377463	0.6	-0.0573249	-0.113872		0.25	3.59801	3.41009	3.4706	0.418389	0.3	0.0637051	-0.124217
chr02	55.6	02g36539229	0.2	1.42607	1.36469	1.52869	0.377638	0.6	-0.0513103	-0.112692		0.28	3.60762	3.4104	3.45918	0.417622	0.3	0.0742228	-0.122995
chr02	56.6		0.13	1.42477	1.37686	1.5146	0.3791	0.4	-0.0449184	-0.0928221		0.24	3.57834	3.4028	3.50466	0.418705	0.3	0.0368401	-0.138696
chr02	57.6		0.07	1.42519	1.38936	1.49148	0.380269	0.2	-0.0331453	-0.0689767		0.13	3.53316	3.41978	3.52784	0.421187	0.1	0.00265807	-0.110716
chr02	58.4	02g36795087	0.04	1.4263	1.39767	1.47247	0.380887	0.1	-0.0230861	-0.051714		0.04	3.48807	3.4521	3.53052	0.423165	0	-0.0212214	-0.0571907
chr02	59.4		0.11	1.42151	1.38355	1.51313	0.379501	0.3	-0.0458064	-0.0837703		0.07	3.49486	3.4351	3.54255	0.422395	0.1	-0.0238445	-0.0835994
chr02	60.2	02g36978177	0.17	1.41885	1.37946	1.53368	0.378295	0.5	-0.0574141	-0.0967996		0.1	3.50035	3.42681	3.54265	0.421847	0.1	-0.0211501	-0.0946936
chr02	61.2		0.16	1.3885	1.39981	1.53618	0.378552	0.5	-0.0738384	-0.0625298		0.06	3.52297	3.44096	3.50804	0.422735	0.1	0.00746649	-0.0745389
chr02	62	02g37308920	0.17	1.36152	1.41704	1.53057	0.378185	0.5	-0.0845283	-0.0290036		0.05	3.53728	3.45258	3.47492	0.422863	0.1	0.0311783	-0.0535236
chr02	63		0.11	1.35508	1.43556	1.48563	0.379492	0.3	-0.0652764	0.0152029		0.04	3.52776	3.45689	3.47677	0.423254	0	0.0254932	-0.0453768
chr02	64		0.1	1.35091	1.45707	1.43847	0.37963	0.3	-0.0437798	0.0623821		0.02	3.51667	3.46346	3.4776	0.423601	0	0.0195339	-0.033677
chr02	64.9	02g37527875	0.14	1.35118	1.47424	1.40296	0.378832	0.4	-0.0258884	0.097173		0.01	3.50663	3.4703	3.47795	0.423838	0	0.0143412	-0.0219835
chr02	65.9		0.24	1.31246	1.46901	1.46399	0.376872	0.7	-0.0757663	0.0807889		0.03	3.49891	3.50153	3.42927	0.423324	0	0.0348184	0.0374421
chr02	66.9		0.47	1.27503	1.46107	1.54421	0.372253	1.4	-0.134589	0.0514505		0.14	3.49375	3.53284	3.37491	0.420896	0.2	0.0594197	0.0985056
chr02	67.4	02g37977831	0.64	1.25748	1.45827	1.5857	0.368876	2	-0.164109	0.0366806		0.22	3.49218	3.54607	3.35043	0.419106	0.2	0.0708739	0.124761
chr02	68.4		0.77	1.25366	1.4332	1.63015	0.366445	2.3	-0.188246	-0.00870993		0.28	3.49701	3.56025	3.33828	0.417699	0.3	0.0793614	0.142606
chr02	68.6	02g38057564	0.79	1.25423	1.42818	1.63627	0.36596	2.4	-0.191022	-0.0170645		0.29	3.49816	3.56183	3.33827	0.417504	0.3	0.079943	0.143617
chr02	69.6		0.81	1.25867	1.42382	1.6454	0.36562	2.5	-0.193364	-0.0282098		0.22	3.49127	3.55426	3.35899	0.419165	0.2	0.066144	0.129129
chr02	70.6		0.8	1.26433	1.4238	1.64059	0.36585	2.4	-0.18813	-0.0286587		0.14	3.48468	3.54257	3.38654	0.420795	0.2	0.0490704	0.106962
chr02	71	02n38791352	0.79	1.26678	1.42489	1.63517	0.366093	2.4	-0.184197	-0.0260859		0.12	3.48223	3.53729	3.39843	0.421378	0.1	0.0419006	0.0969634
chr02	72		0.62	1.27388	1.43439	1.60329	0.369328	1.9	-0.164705	-0.00419408		0.13	3.47482	3.54353	3.39434	0.421042	0.2	0.0402381	0.108951
chr02	73		0.47	1.28396	1.44663	1.5608	0.372339	1.4	-0.138423	0.0242515		0.14	3.46801	3.54444	3.39858	0.420948	0.2	0.0347172	0.111146
chr02	73.7	02g39192001	0.38	1.29301	1.45469	1.53037	0.374076	1.2	-0.11868	0.0430008		0.13	3.46416	3.54211	3.40582	0.421027	0.2	0.0291711	0.107118
chr02	74.7		0.59	1.27112	1.44407	1.59253	0.369854	1.8	-0.160707	0.0122483		0.19	3.45914	3.56115	3.39095	0.41982	0.2	0.0340979	0.136102
chr02	75.7	02g39736801	0.83	1.26284	1.43162	1.64195	0.365232	2.5	-0.189553	-0.0207777		0.21	3.4613	3.56724	3.39106	0.419234	0.2	0.0351161	0.141056
chr02	76.7		0.84	1.24789	1.43539	1.63004	0.365028	2.6	-0.191079	-0.00357497		0.24	3.44628	3.57373	3.39374	0.418692	0.3	0.0262667	0.153721
chr02	77.7		0.84	1.23823	1.43679	1.6166	0.36506	2.5	-0.189182	0.00937489		0.24	3.435	3.57556	3.40142	0.418539	0.3	0.0167932	0.157353
chr02	78.7		0.82	1.23376	1.43694	1.6012	0.365385	2.5	-0.183719	0.0194631		0.23	3.42742	3.57298	3.41442	0.418799	0.3	0.00649688	0.152061
chr02	79.7		0.79	1.23336	1.43693	1.58413	0.365966	2.4	-0.175383	0.0281839		0.2	3.42319	3.56564	3.43259	0.41944	0.2	-0.00469881	0.137756
chr02	79.8	02g40063264	0.79	1.2335	1.43694	1.58238	0.366034	2.4	-0.174436	0.0290049		0.2	3.42294	3.56463	3.43464	0.419522	0.2	-0.00585	0.135843
chr02	80.8		0.84	1.22024	1.44632	1.58648	0.365001	2.6	-0.18312	0.0429674		0.29	3.41203	3.5825	3.41474	0.41741	0.3	-0.00135552	0.169118
chr02	81.8		0.86	1.22143	1.44909	1.59146	0.36471	2.6	-0.185012	0.0426413		0.38	3.40727	3.59299	3.39678	0.415373	0.4	0.00524208	0.190963
chr02	82.1	02g40478450	0.86	1.22465	1.44847	1.59291	0.364784	2.6	-0.184131	0.039687		0.41	3.4075	3.59443	3.39194	0.414832	0.5	0.00777848	0.194712
chr02	83.1		0.85	1.24054	1.43034	1.62275	0.364856	2.6	-0.191105	-0.00130255		0.28	3.41472	3.58161	3.41342	0.417653	0.3	0.000651694	0.167536
chr02	84.1		0.85	1.26781	1.41116	1.64834	0.364833	2.6	-0.190265	-0.0469138		0.16	3.42461	3.55862	3.4439	0.420338	0.2	-0.00964199	0.124367
chr02	84.3	02g41000201	0.85	1.27395	1.40775	1.65237	0.36481	2.6	-0.189207	-0.0554141		0.14	3.4266	3.55322	3.45065	0.420796	0.2	-0.0120231	0.114593
chr02	85.3		0.8	1.26838	1.4053	1.63783	0.365956	2.4	-0.184724	-0.0477982		0.18	3.41833	3.56005	3.44186	0.420064	0.2	-0.0117686	0.129955
chr02	86.3		0.72	1.2681	1.40297	1.61883	0.367443	2.2	-0.175365	-0.0404925		0.2	3.41395	3.56138	3.4361	0.419545	0.2	-0.0110775	0.136354
chr02	86.4	02g41169975	0.71	1.26839	1.40274	1.61675	0.367607	2.2	-0.17418	-0.0398309		0.2	3.41378	3.5612	3.43571	0.419509	0.2	-0.0109641	0.136458
chr02	87.4		0.63	1.27032	1.40699	1.60769	0.369221	1.9	-0.168684	-0.03202		0.25	3.39557	3.57059	3.43377	0.418275	0.3	-0.0191002	0.155925
chr02	88.4		0.54	1.27414	1.4136	1.59141	0.370999	1.6	-0.158636	-0.0191719		0.31	3.3788	3.57722	3.43421	0.417011	0.4	-0.0277076	0.17071
chr02	89.4		0.45	1.28004	1.42222	1.56853	0.372788	1.4	-0.144248	-0.00206671		0.36	3.36427	3.58007	3.43826	0.415822	0.4	-0.0369938	0.178799
chr02	90.4		0.36	1.28816	1.43179	1.54132	0.374421	1.1	-0.126579	0.0170485		0.41	3.35251	3.57903	3.44623	0.414778	0.5	-0.0468561	0.179654
chr02	91	02g42062138	0.32	1.29406	1.43742	1.52423	0.375272	1	-0.115082	0.0282777		0.43	3.34689	3.57684	3.45257	0.414231	0.5	-0.0528415	0.177109
chr02	92		0.29	1.28764	1.45787	1.47646	0.375858	0.9	-0.0944113	0.075814		0.52	3.32001	3.58187	3.46507	0.412389	0.6	-0.0725311	0.189324
chr02	93		0.31	1.2849	1.47842	1.43065	0.375412	1	-0.0728745	0.120644		0.59	3.29884	3.58146	3.4807	0.410761	0.7	-0.0909265	0.191688
chr02	94		0.37	1.28786	1.49459	1.39386	0.374254	1.1	-0.0530046	0.153731		0.64	3.28589	3.57559	3.49769	0.409527	0.7	-0.105899	0.183801
chr02	94.1	02g42937635	0.38	1.2885	1.49586	1.39083	0.374118	1.2	-0.0511627	0.156193		0.65	3.28508	3.57476	3.49937	0.409428	0.7	-0.107144	0.182534
chr02	95.1		0.38	1.2869	1.49973	1.39454	0.374009	1.2	-0.0538188	0.159015		0.64	3.3044	3.59887	3.45499	0.40957	0.7	-0.0752945	0.219181
chr02	96.1		0.42	1.28903	1.50579	1.39174	0.373335	1.3	-0.0513567	0.165403		0.45	3.35322	3.58922	3.43278	0.413832	0.5	-0.0397801	0.196228
chr02	96.5	02g43273391	0.44	1.29293	1.50816	1.38837	0.372992	1.3	-0.0477197	0.167511		0.34	3.37957	3.57608	3.43064	0.416366	0.4	-0.0255339	0.17097
chr02	97.5		0.48	1.26335	1.49938	1.42371	0.372043	1.5	-0.08018	0.155844		0.49	3.34914	3.59652	3.4233	0.412922	0.6	-0.0370786	0.210302
chr02	98.5		0.55	1.24374	1.48144	1.47306	0.370786	1.7	-0.114662	0.123043		0.61	3.33306	3.60311	3.42562	0.410321	0.7	-0.046279	0.223772
chr02	98.6	02g43899892	0.56	1.24241	1.47943	1.47826	0.370631	1.7	-0.117924	0.119096		0.62	3.33243	3.6029	3.42642	0.410143	0.7	-0.0469921	0.223476
chr02	99.6		0.61	1.23364	1.48236	1.48038	0.369608	1.8	-0.12337	0.125344		0.61	3.33245	3.60517	3.42692	0.41023	0.7	-0.0472387	0.225484
chr02	100.6		0.65	1.22809	1.48356	1.48299	0.368754	2	-0.127445	0.128022		0.58	3.34128	3.60164	3.42857	0.411013	0.7	-0.0436467	0.216721
chr02	101.2	02g44065325	0.67	1.22638	1.48345	1.48478	0.368338	2	-0.1292	0.127861		0.54	3.3499	3.59706	3.43013	0.411751	0.6	-0.0401162	0.20704
chr02	102.2		0.73	1.2121	1.4911	1.4802	0.367247	2.2	-0.134047	0.144953		0.49	3.3526	3.59622	3.42491	0.412965	0.6	-0.0361546	0.207471
chr02	103.2		0.75	1.20875	1.49336	1.47692	0.366909	2.3	-0.134086	0.150524		0.41	3.36459	3.58773	3.42331	0.414825	0.5	-0.0293579	0.193781
chr02	104.2		0.72	1.21742	1.48929	1.4757	0.367425	2.2	-0.129141	0.142736		0.31	3.38442	3.57295	3.42522	0.417008	0.4	-0.0204016	0.168131
chr02	104.4	02g44205129	0.71	1.22038	1.48786	1.47561	0.367616	2.2	-0.127614	0.139865		0.29	3.38898	3.56954	3.42593	0.417445	0.3	-0.0184774	0.162084
chr02	105.4		0.66	1.22269	1.48707	1.48373	0.368512	2	-0.130521	0.133859		0.37	3.36389	3.57903	3.43313	0.415747	0.4	-0.0346185	0.180516
chr02	106.4		0.59	1.23479	1.48106	1.49338	0.36997	1.8	-0.129293	0.116974		0.36	3.35431	3.57312	3.45571	0.415791	0.4	-0.0506969	0.168107
chr02	107.4		0.5	1.25487	1.47086	1.50341	0.371742	1.5	-0.124271	0.0917159		0.3	3.35751	3.55245	3.49225	0.417167	0.3	-0.0673723	0.127572
chr02	107.9	02g44818642	0.45	1.2667	1.46493	1.50801	0.372647	1.4	-0.120658	0.0775701		0.27	3.36199	3.53752	3.51413	0.41799	0.3	-0.0760696	0.0994571
chr02	108.9		0.39	1.27095	1.45983	1.5038	0.373918	1.2	-0.116423	0.0724504		0.28	3.34859	3.52858	3.52976	0.417682	0.3	-0.0905861	0.0894098
chr02	109.9		0.32	1.27975	1.45396	1.4981	0.375294	1	-0.109175	0.065033		0.3	3.33673	3.51755	3.54881	0.417308	0.3	-0.10604	0.0747852
chr02	110.9		0.25	1.29305	1.44786	1.49052	0.376699	0.8	-0.0987326	0.056077		0.32	3.32716	3.50559	3.56956	0.416851	0.4	-0.1212	0.0572374
chr02	111.9	02g45808427	0.18	1.31024	1.44213	1.48085	0.37804	0.6	-0.0853051	0.0465849		0.34	3.3205	3.49413	3.58938	0.41633	0.4	-0.134442	0.0391933
chr02	112.9		0.19	1.30759	1.44581	1.47563	0.377917	0.6	-0.0840181	0.0541989		0.4	3.29967	3.51652	3.55355	0.414884	0.5	-0.126942	0.0899104
chr02	113.9		0.19	1.3074	1.44911	1.46926	0.377853	0.6	-0.0809283	0.0607774		0.51	3.28206	3.53909	3.51429	0.412593	0.6	-0.116115	0.140917
chr02	114.9		0.19	1.3097	1.45163	1.46261	0.377851	0.6	-0.0764517	0.065478		0.64	3.2699	3.55869	3.47692	0.409697	0.7	-0.103512	0.185283
chr02	115.9		0.19	1.31422	1.45315	1.45641	0.377911	0.6	-0.0710948	0.0678371		0.78	3.26449	3.57298	3.44575	0.406611	0.9	-0.0906316	0.217859
chr02	116.1	02g46831122	0.19	1.31535	1.45333	1.45527	0.37793	0.6	-0.0699598	0.0680238		0.8	3.26424	3.57511	3.44048	0.406009	0.9	-0.0881197	0.222752
chr02	117.1		0.17	1.3205	1.44489	1.47594	0.378303	0.5	-0.0777191	0.0466704		0.73	3.26669	3.56892	3.46309	0.407606	0.8	-0.0981999	0.204028
chr02	118.1		0.16	1.32491	1.43703	1.49378	0.378438	0.5	-0.0844333	0.027684		0.71	3.26572	3.56402	3.4802	0.408167	0.8	-0.107237	0.191054
chr02	119.1		0.16	1.3291	1.43101	1.50558	0.378461	0.5	-0.0882429	0.0136647		0.72	3.2632	3.56276	3.48812	0.407854	0.8	-0.11246	0.187099
chr02	120.1		0.16	1.33346	1.42723	1.51065	0.378477	0.5	-0.0885939	0.00517161		0.77	3.26139	3.56552	3.48672	0.406841	0.9	-0.112666	0.191462
chr02	120.9	02g47118833	0.16	1.33718	1.42572	1.51051	0.378521	0.5	-0.0866655	0.0018768		0.82	3.262	3.56967	3.48032	0.405632	0.9	-0.109159	0.198506
chr02	121.9		0.12	1.34704	1.42011	1.50805	0.379176	0.4	-0.080502	-0.00743381		0.88	3.23745	3.56986	3.48842	0.40425	1	-0.125485	0.206925
chr02	122.9		0.1	1.36123	1.41343	1.50514	0.379759	0.3	-0.0719545	-0.0197472		0.92	3.21886	3.56646	3.49734	0.40336	1	-0.139242	0.208367
chr02	123.9		0.07	1.37863	1.40642	1.50168	0.380195	0.2	-0.0615271	-0.033735		0.94	3.20886	3.55889	3.50705	0.403128	1.1	-0.149098	0.200932
chr02	124.9		0.06	1.39725	1.40008	1.49754	0.380436	0.2	-0.050146	-0.0473168		0.91	3.20843	3.54747	3.51718	0.403579	1	-0.154375	0.184666
chr02	125.9	02g48228722	0.06	1.41492	1.39527	1.49266	0.380484	0.2	-0.0388659	-0.0585159		0.87	3.21647	3.53346	3.52701	0.404581	1	-0.155269	0.161714
chr02	126.9		0.06	1.39034	1.40498	1.49229	0.380557	0.2	-0.0509773	-0.0363382		1.03	3.18462	3.53342	3.54952	0.401131	1.2	-0.18245	0.166357
chr02	127.9		0.07	1.36424	1.41676	1.48785	0.38021	0.2	-0.061803	-0.00929157		1.17	3.16383	3.53028	3.57515	0.398083	1.3	-0.205658	0.160786
chr02	128.9		0.11	1.33942	1.42885	1.48073	0.379418	0.3	-0.0706518	0.0187748		1.28	3.1567	3.52378	3.60263	0.395717	1.4	-0.222969	0.144118
chr02	129.9		0.17	1.31859	1.43938	1.47301	0.37827	0.5	-0.0772105	0.0435814		1.35	3.16253	3.51516	3.6296	0.394099	1.5	-0.233533	0.119102
chr02	130.1	02g48634919	0.18	1.31507	1.44118	1.47156	0.378012	0.6	-0.0782415	0.0478683		1.36	3.165	3.51336	3.63468	0.393858	1.5	-0.234841	0.113522
chr02	131.1		0.14	1.33016	1.44141	1.46229	0.378963	0.4	-0.0660611	0.0451836		1.4	3.16333	3.53134	3.62028	0.393053	1.6	-0.228475	0.139536
chr02	132.1		0.09	1.34817	1.44073	1.45225	0.379837	0.3	-0.0520412	0.0405233		1.41	3.17535	3.5518	3.60176	0.39296	1.6	-0.213206	0.163244
chr02	132.6	02g49732175	0.07	1.35767	1.43999	1.4474	0.38022	0.2	-0.0448649	0.0374558		1.4	3.18586	3.56161	3.59277	0.393162	1.6	-0.203459	0.172297
chr03	0	03n00056745	0.04	1.42459	1.44959	1.37574	0.380965	0.1	0.0244241	0.0494234		0.07	3.47472	3.51632	3.4093	0.422562	0.1	0.0327118	0.0743058
chr03	1		0.05	1.41936	1.45495	1.36891	0.380724	0.1	0.0252267	0.0608168		0.08	3.45898	3.52341	3.4117	0.422334	0.1	0.023641	0.0880727
chr03	2		0.06	1.41345	1.46023	1.36205	0.380438	0.2	0.0256987	0.0724858		0.09	3.44184	3.53129	3.41431	0.421906	0.1	0.0137632	0.103219
chr03	3		0.08	1.40717	1.46513	1.35542	0.380112	0.2	0.025876	0.0838368		0.12	3.42404	3.53956	3.41725	0.421266	0.1	0.00339529	0.11891
chr03	4		0.1	1.4009	1.46933	1.34932	0.379761	0.3	0.0257922	0.0942208		0.16	3.40647	3.54775	3.42065	0.420422	0.2	-0.007091	0.13419
chr03	5		0.11	1.39501	1.47255	1.3441	0.379401	0.3	0.0254572	0.102998		0.2	3.38997	3.55542	3.42465	0.419398	0.2	-0.0173378	0.148109
chr03	6		0.13	1.38983	1.47458	1.34013	0.379053	0.4	0.0248501	0.109604		0.26	3.37525	3.56214	3.42937	0.418234	0.3	-0.0270603	0.159836
chr03	7		0.15	1.38559	1.47529	1.33773	0.37874	0.5	0.0239298	0.113624		0.31	3.36281	3.56763	3.43496	0.416981	0.4	-0.036076	0.168738
chr03	8		0.16	1.38246	1.47466	1.33714	0.378483	0.5	0.0226604	0.114851		0.37	3.35294	3.57166	3.44153	0.415691	0.4	-0.0442976	0.17442
chr03	8.3	03g00775646	0.16	1.38175	1.47422	1.33733	0.37842	0.5	0.0222096	0.114673		0.39	3.35049	3.57257	3.4437	0.415304	0.4	-0.046605	0.175471
chr03	9.3		0.15	1.39338	1.47289	1.32999	0.378575	0.5	0.0316923	0.111205		0.24	3.36488	3.54833	3.48708	0.41868	0.3	-0.0610968	0.122356
chr03	10.3		0.14	1.41066	1.46672	1.32956	0.378873	0.4	0.0405498	0.0966044		0.15	3.3909	3.51729	3.53435	0.420734	0.2	-0.0717239	0.0546665
chr03	10.5	03g01219582	0.14	1.41443	1.46508	1.33019	0.378936	0.4	0.0421209	0.0927739		0.14	3.3966	3.51111	3.54328	0.420917	0.2	-0.073341	0.0411714
chr03	11.5		0.12	1.42593	1.46138	1.33425	0.379355	0.4	0.0458407	0.0812941		0.16	3.39537	3.50646	3.56344	0.420421	0.2	-0.0840362	0.0270508
chr03	12.5		0.1	1.43887	1.45572	1.3403	0.379715	0.3	0.0492831	0.0661364		0.19	3.39605	3.49996	3.5845	0.419756	0.2	-0.0942251	0.00967754
chr03	13.5		0.09	1.45286	1.44814	1.34807	0.379969	0.3	0.0523965	0.0476722		0.23	3.39852	3.49182	3.60555	0.418913	0.3	-0.103512	-0.010218
chr03	14.5		0.08	1.46728	1.43897	1.35701	0.380077	0.2	0.0551359	0.0268231		0.27	3.40234	3.4826	3.6254	0.417898	0.3	-0.11153	-0.03127
chr03	15.5		0.08	1.4813	1.4288	1.36638	0.380012	0.3	0.0574582	0.00496586		0.32	3.40684	3.47314	3.64283	0.416745	0.4	-0.117997	-0.0516913
chr03	16.5		0.1	1.49407	1.41841	1.37543	0.379771	0.3	0.0593213	-0.0163369		0.38	3.41132	3.46436	3.65684	0.415511	0.4	-0.122764	-0.0697169
chr03	17.5		0.11	1.5049	1.40853	1.38352	0.379375	0.4	0.0606913	-0.0356799		0.43	3.41525	3.457	3.6669	0.414264	0.5	-0.125829	-0.0840738
chr03	18.5		0.14	1.51339	1.39975	1.39028	0.378863	0.4	0.0615525	-0.0520859		0.49	3.41837	3.45146	3.67301	0.413068	0.6	-0.127318	-0.094234
chr03	19	03g01616941	0.15	1.51671	1.39589	1.39312	0.378578	0.5	0.0617942	-0.0590274		0.51	3.41963	3.4494	3.6747	0.412505	0.6	-0.127536	-0.0977712
chr03	20		0.17	1.51893	1.40839	1.36997	0.378201	0.5	0.0744815	-0.0360551		0.5	3.41911	3.4427	3.67861	0.412709	0.6	-0.129748	-0.106162
chr03	21		0.21	1.52001	1.42396	1.34507	0.377424	0.7	0.0874694	-0.00858431		0.48	3.41831	3.43891	3.67607	0.413269	0.5	-0.12888	-0.108284
chr03	22		0.27	1.52071	1.44054	1.32115	0.376228	0.8	0.099781	0.01961		0.44	3.41758	3.43936	3.6665	0.41419	0.5	-0.124459	-0.102682
chr03	23		0.35	1.52164	1.45569	1.30102	0.374712	1.1	0.110307	0.0443582		0.38	3.41776	3.44391	3.6511	0.415382	0.4	-0.116666	-0.0905179
chr03	23.8	03g01813069	0.42	1.52263	1.46552	1.28895	0.373388	1.3	0.116844	0.0597288		0.34	3.41909	3.44951	3.63619	0.41643	0.4	-0.108549	-0.0781355
chr03	24.8		0.46	1.53308	1.46469	1.28031	0.372558	1.4	0.126385	0.0579959		0.27	3.422	3.45742	3.62476	0.417872	0.3	-0.101383	-0.0659621
chr03	25.8		0.5	1.54333	1.46291	1.27273	0.371733	1.5	0.135302	0.0548862		0.21	3.42543	3.46643	3.6111	0.419233	0.2	-0.0928327	-0.0518342
chr03	26.8		0.54	1.5528	1.46033	1.26647	0.37094	1.6	0.143165	0.0506928		0.16	3.4296	3.47598	3.59542	0.420465	0.2	-0.082908	-0.0365248
chr03	27.8		0.58	1.56086	1.45722	1.26175	0.37021	1.8	0.149556	0.0459097		0.11	3.43471	3.48536	3.57805	0.421527	0.1	-0.0716725	-0.0210202
chr03	28.8		0.61	1.56698	1.45392	1.25871	0.369573	1.9	0.154133	0.0410814		0.07	3.44086	3.49386	3.55942	0.422391	0.1	-0.0592806	-0.00627403
chr03	29.8		0.64	1.57079	1.45073	1.2574	0.369056	1.9	0.156695	0.0366354		0.05	3.44797	3.501	3.53998	0.423038	0.1	-0.0460055	0.00702082
chr03	30	03g02475227	0.64	1.57126	1.45012	1.25734	0.368969	1.9	0.15696	0.0358152		0.04	3.44949	3.50224	3.53604	0.423141	0	-0.0432768	0.00946981
chr03	31		0.61	1.5664	1.45437	1.25678	0.369593	1.9	0.15481	0.0427752		0.05	3.4458	3.49816	3.54742	0.422856	0.1	-0.0508135	0.0015485
chr03	32		0.57	1.55899	1.4586	1.25847	0.37035	1.7	0.150264	0.049873		0.07	3.44289	3.49333	3.55886	0.422509	0.1	-0.0579812	-0.00754321
chr03	33		0.53	1.54941	1.4624	1.26254	0.371214	1.6	0.143433	0.0564301		0.09	3.44086	3.48821	3.56979	0.422108	0.1	-0.0644682	-0.0171109
chr03	34		0.48	1.53825	1.46534	1.26897	0.372151	1.5	0.134639	0.0617249		0.11	3.43964	3.48335	3.57964	0.421669	0.1	-0.0700007	-0.0262875
chr03	35		0.43	1.52624	1.4671	1.27753	0.373124	1.3	0.124357	0.0652189		0.13	3.43912	3.47922	3.58788	0.421212	0.1	-0.0743798	-0.0342719
chr03	36		0.38	1.51402	1.4676	1.28775	0.374097	1.2	0.113138	0.0667142		0.14	3.43915	3.47612	3.59417	0.420763	0.2	-0.0775077	-0.0405394
chr03	36.2	03g07224484	0.37	1.51161	1.46756	1.28994	0.374288	1.1	0.110831	0.0667813		0.15	3.43922	3.47563	3.59518	0.420675	0.2	-0.0779821	-0.041566
chr03	37.2		0.43	1.53237	1.46208	1.28211	0.373038	1.3	0.125131	0.054837		0.14	3.44008	3.47389	3.59198	0.420907	0.2	-0.0759511	-0.0421433
chr03	38.2		0.51	1.55422	1.45717	1.2743	0.371496	1.6	0.13996	0.0429154		0.13	3.44087	3.47328	3.58729	0.42119	0.1	-0.0732085	-0.0408005
chr03	39.2		0.6	1.57589	1.45351	1.26666	0.36971	1.8	0.154616	0.0322308		0.11	3.44144	3.474	3.58101	0.421516	0.1	-0.0697865	-0.0372254
chr03	40.2		0.7	1.5962	1.45153	1.25943	0.367755	2.1	0.168386	0.023713		0.1	3.44165	3.47615	3.5731	0.421875	0.1	-0.0657206	-0.0312199
chr03	41.2		0.81	1.61421	1.45137	1.25288	0.365716	2.4	0.180663	0.0178281		0.08	3.44146	3.47977	3.56358	0.422242	0.1	-0.0610585	-0.022753
chr03	42.2		0.91	1.62933	1.45286	1.24733	0.363676	2.8	0.191003	0.0145293		0.06	3.44086	3.48472	3.55262	0.422587	0.1	-0.0558799	-0.0120209
chr03	43.2		1.02	1.64137	1.45556	1.24308	0.361708	3.1	0.199141	0.0133339		0.05	3.43993	3.49075	3.54056	0.422875	0.1	-0.0503162	0.000499666
chr03	44	03g07856637	1.09	1.64883	1.45823	1.24084	0.360225	3.3	0.203991	0.0133898		0.05	3.43905	3.49606	3.53048	0.423039	0.1	-0.0457165	0.0112955
chr03	45		0.98	1.62937	1.46889	1.24135	0.36241	3	0.194014	0.0335274		0.04	3.44001	3.49832	3.52406	0.423181	0	-0.0420264	0.0162862
chr03	46		0.87	1.60593	1.48015	1.24406	0.36453	2.6	0.180935	0.0551577		0.03	3.44201	3.50067	3.517	0.423313	0	-0.0374964	0.0211638
chr03	47		0.77	1.5803	1.49074	1.24941	0.366483	2.3	0.165447	0.0758876		0.03	3.44507	3.50273	3.50986	0.423429	0	-0.0323938	0.0252703
chr03	48		0.68	1.55445	1.4994	1.25761	0.368214	2.1	0.148419	0.093369		0.02	3.44905	3.5042	3.50312	0.423528	0	-0.0270364	0.0281117
chr03	48.5	03g08426563	0.64	1.54195	1.50272	1.26274	0.368992	1.9	0.139604	0.100369		0.02	3.4513	3.50466	3.50002	0.423571	0	-0.0243602	0.0289971
chr03	49.5		0.64	1.51885	1.51807	1.26028	0.369035	1.9	0.129284	0.128506		0.01	3.46698	3.48987	3.49695	0.423953	0	-0.014982	0.00789961
chr03	50.5		0.69	1.49028	1.54247	1.25802	0.368064	2.1	0.116127	0.168325		0	3.48573	3.47539	3.49373	0.424023	0	-0.00400083	-0.0143358
chr03	51.4	03g08645675	0.77	1.47045	1.56439	1.26127	0.3665	2.3	0.104589	0.198535		0.01	3.49905	3.46587	3.49046	0.423865	0	0.00429683	-0.0288872
chr03	52.4		0.69	1.49053	1.54645	1.25401	0.367985	2.1	0.118257	0.174178		0.06	3.53486	3.44248	3.48634	0.422721	0.1	0.0242576	-0.0681223
chr03	53.4		0.64	1.51255	1.52541	1.25135	0.368966	1.9	0.130599	0.143457		0.15	3.5697	3.42344	3.48186	0.420722	0.2	0.0439221	-0.102337
chr03	54.4		0.62	1.53143	1.50495	1.2528	0.369437	1.9	0.139318	0.112831		0.25	3.59719	3.41257	3.47584	0.418386	0.3	0.0606774	-0.123947
chr03	54.9	03g08902113	0.61	1.53847	1.49584	1.25473	0.369533	1.9	0.141869	0.0992387		0.3	3.60707	3.41048	3.47194	0.417265	0.3	0.0675663	-0.129017
chr03	55.9		0.65	1.53421	1.51121	1.24242	0.368704	2	0.145897	0.122897		0.36	3.62094	3.39343	3.47776	0.415857	0.4	0.0715867	-0.155921
chr03	56.9		0.68	1.52473	1.52453	1.23878	0.368164	2.1	0.142975	0.142778		0.39	3.62529	3.38404	3.47912	0.415111	0.5	0.0730844	-0.168164
chr03	57.9		0.69	1.5127	1.53142	1.2465	0.368064	2.1	0.133103	0.151825		0.39	3.61885	3.38624	3.47392	0.415288	0.4	0.0724645	-0.160148
chr03	58.3	03g09214145	0.68	1.50767	1.53204	1.25248	0.368153	2.1	0.127597	0.151966		0.37	3.61384	3.39012	3.47045	0.415591	0.4	0.0716942	-0.152023
chr03	59.3		0.76	1.52863	1.53662	1.23074	0.366606	2.3	0.148944	0.156932		0.27	3.60268	3.40591	3.46962	0.417849	0.3	0.0665282	-0.130236
chr03	60.3		0.82	1.54795	1.53307	1.21932	0.365562	2.5	0.164314	0.149435		0.16	3.58196	3.43434	3.4591	0.420429	0.2	0.0614301	-0.0861869
chr03	61.3		0.84	1.56344	1.52312	1.21846	0.365024	2.6	0.172488	0.13217		0.07	3.55136	3.46998	3.44219	0.422385	0.1	0.0545839	-0.0267948
chr03	62.3		0.85	1.57351	1.51036	1.22555	0.36488	2.6	0.173979	0.110826		0.06	3.51341	3.50541	3.42308	0.422797	0.1	0.0451654	0.0371656
chr03	62.5	03g09514249	0.85	1.57479	1.50779	1.22762	0.364887	2.6	0.173585	0.106584		0.06	3.50546	3.51179	3.41932	0.422642	0.1	0.043072	0.0493992
chr03	63.5		0.75	1.56431	1.50521	1.23131	0.366875	2.3	0.166496	0.107395		0.06	3.50195	3.51254	3.4181	0.422704	0.1	0.0419244	0.0525131
chr03	64.5		0.62	1.55337	1.49735	1.24347	0.369368	1.9	0.154953	0.0989261		0.05	3.4989	3.51205	3.41872	0.422816	0.1	0.0400888	0.0532431
chr03	65.5		0.48	1.54235	1.48377	1.26539	0.372202	1.5	0.138478	0.0798991		0.05	3.49629	3.51025	3.42186	0.422982	0.1	0.0372161	0.051176
chr03	66.5		0.33	1.53189	1.46484	1.29649	0.375021	1	0.117698	0.050648		0.04	3.49419	3.50702	3.42812	0.423199	0	0.033036	0.0458688
chr03	67.2	03g10213259	0.25	1.52536	1.44934	1.32188	0.376721	0.8	0.10174	0.0257141		0.03	3.49312	3.50395	3.43442	0.423371	0	0.0293504	0.040174
chr03	68.2		0.31	1.54309	1.44444	1.31454	0.375516	0.9	0.114272	0.015631		0.02	3.48838	3.50272	3.44087	0.423562	0	0.0237574	0.0380985
chr03	69.2		0.37	1.55878	1.43892	1.30969	0.374236	1.1	0.124547	0.00468237		0.01	3.48408	3.50037	3.44977	0.423741	0	0.0171571	0.0334372
chr03	70.2		0.44	1.57116	1.43357	1.30714	0.372958	1.3	0.132009	-0.00557466		0.01	3.48036	3.49724	3.46019	0.423884	0	0.0100837	0.0269629
chr03	70.6	03n11807423	0.46	1.57498	1.43165	1.30668	0.372466	1.4	0.134149	-0.00917971		0.01	3.47903	3.49591	3.46449	0.423927	0	0.00726664	0.0241497
chr03	71.6		0.48	1.57525	1.43229	1.30075	0.372089	1.5	0.137248	-0.00571131		0	3.48984	3.49062	3.46585	0.423982	0	0.0119932	0.0127697
chr03	72.6		0.47	1.56676	1.43363	1.30055	0.37221	1.5	0.133102	-2.97714e-05		0.01	3.50084	3.48422	3.46881	0.423944	0	0.0160175	-0.000602767
chr03	73	03g46712654	0.47	1.56242	1.433	1.30316	0.372381	1.4	0.129629	0.000212877		0.01	3.50475	3.48146	3.47045	0.423901	0	0.01715	-0.00614243
chr03	74		0.44	1.5664	1.42554	1.31694	0.372983	1.3	0.124731	-0.0161271		0.06	3.51905	3.44679	3.53061	0.422785	0.1	-0.00577812	-0.0780397
chr03	75	03g46736350	0.39	1.56613	1.41654	1.33709	0.37382	1.2	0.114519	-0.0350659		0.19	3.53558	3.42025	3.57722	0.419673	0.2	-0.0208203	-0.136157
chr03	76		0.45	1.57748	1.41026	1.32834	0.372675	1.4	0.12457	-0.0426491		0.05	3.52441	3.4495	3.52527	0.422848	0.1	-0.000429276	-0.0753409
chr03	77		0.51	1.58651	1.40191	1.32375	0.371604	1.5	0.131382	-0.0532161		0.02	3.51395	3.48187	3.452	0.42359	0	0.0309773	-0.00110327
chr03	77.7	03n47141971	0.54	1.59106	1.39533	1.32313	0.370919	1.6	0.133962	-0.0617655		0.07	3.50881	3.49984	3.40074	0.422374	0.1	0.0540367	0.0450678
chr03	78.7		0.6	1.60102	1.39148	1.31807	0.3698	1.8	0.141478	-0.0680676		0.08	3.52384	3.4942	3.39953	0.422145	0.1	0.0621563	0.0325229
chr03	79.7		0.63	1.60415	1.38899	1.31628	0.36908	1.9	0.143935	-0.071227		0.1	3.53789	3.48541	3.40374	0.421848	0.1	0.0670754	0.014591
chr03	80.5	03g49163524	0.65	1.60163	1.38842	1.31703	0.368833	2	0.1423	-0.0709076		0.11	3.54696	3.47738	3.4091	0.421546	0.1	0.0689287	-0.00065537
chr03	81.5		0.7	1.58819	1.43607	1.26545	0.367853	2.1	0.161373	0.00925288		0.08	3.5404	3.47568	3.42479	0.422286	0.1	0.0578079	-0.00691596
chr03	82.5	03g52640831	0.79	1.58093	1.4554	1.24772	0.366143	2.4	0.166603	0.0410756		0.06	3.53782	3.46467	3.45226	0.422776	0.1	0.0427805	-0.030366
chr03	83.5		0.94	1.61139	1.43989	1.23324	0.363133	2.8	0.189073	0.0175782		0.11	3.559	3.44824	3.45545	0.421657	0.1	0.0517745	-0.0589863
chr03	84.5		1.12	1.63892	1.42108	1.2245	0.359796	3.4	0.207214	-0.0106281		0.17	3.57891	3.43166	3.46049	0.420112	0.2	0.0592106	-0.0880362
chr03	85.5		1.3	1.66104	1.40093	1.22191	0.356311	3.9	0.219569	-0.040542		0.25	3.59569	3.41733	3.4653	0.418273	0.3	0.0651936	-0.113166
chr03	86.5		1.48	1.67598	1.38201	1.22435	0.352898	4.4	0.22582	-0.0681531		0.34	3.60811	3.40709	3.46783	0.416341	0.4	0.0701423	-0.130885
chr03	86.7	03g53554727	1.52	1.67805	1.37857	1.22528	0.352245	4.5	0.226383	-0.0730881		0.36	3.61004	3.4056	3.46796	0.415961	0.4	0.0710381	-0.133401
chr03	87.7		1.58	1.67916	1.39604	1.19612	0.351003	4.7	0.24152	-0.0415975		0.46	3.62805	3.39001	3.46699	0.413749	0.5	0.0805305	-0.157513
chr03	88.7		1.64	1.67259	1.41654	1.17074	0.349905	4.9	0.250925	-0.00512359		0.55	3.64337	3.37648	3.46374	0.411518	0.6	0.0898136	-0.177071
chr03	89.7		1.69	1.65933	1.43687	1.15306	0.349025	5	0.253135	0.0306776		0.65	3.65444	3.36708	3.45687	0.409476	0.7	0.0987868	-0.188577
chr03	90.7		1.72	1.64146	1.45408	1.14534	0.34847	5.1	0.248061	0.0606765		0.72	3.66036	3.36267	3.44676	0.407788	0.8	0.106799	-0.190889
chr03	91.1	03g54213026	1.73	1.63354	1.4597	1.14505	0.348358	5.1	0.244249	0.0704071		0.75	3.66126	3.36223	3.4422	0.407233	0.8	0.109528	-0.189503
chr03	92.1		1.7	1.63949	1.45413	1.13706	0.348789	5	0.251217	0.0658521		0.78	3.67398	3.35488	3.44502	0.406517	0.9	0.114484	-0.204624
chr03	93.1		1.65	1.64324	1.44739	1.13382	0.349677	4.9	0.254712	0.0588611		0.8	3.6832	3.35067	3.44561	0.406199	0.9	0.118797	-0.213738
chr03	94.1		1.58	1.64372	1.44042	1.1354	0.351033	4.7	0.25416	0.050863		0.79	3.68723	3.35051	3.44325	0.406383	0.9	0.121991	-0.214733
chr03	95.1		1.48	1.63991	1.43432	1.1414	0.352835	4.4	0.249254	0.0436633		0.75	3.68483	3.35485	3.43777	0.407116	0.9	0.123527	-0.206455
chr03	96.1		1.37	1.63123	1.42999	1.15111	0.355023	4.1	0.240061	0.0388172		0.7	3.67567	3.3635	3.42973	0.408357	0.8	0.122973	-0.189203
chr03	97.1		1.24	1.61787	1.42784	1.16368	0.357497	3.7	0.227096	0.03706		0.62	3.6606	3.37561	3.42021	0.40998	0.7	0.120194	-0.164797
chr03	98.1		1.1	1.60088	1.42771	1.17832	0.36012	3.3	0.211278	0.0381144		0.54	3.64139	3.38984	3.41051	0.411802	0.6	0.115439	-0.136116
chr03	98.9	03g55733254	0.99	1.58572	1.42868	1.19103	0.362228	3	0.197343	0.0403079		0.48	3.62456	3.40177	3.40341	0.413273	0.5	0.110574	-0.112221
chr03	99.9		1.24	1.59811	1.45373	1.1478	0.357492	3.7	0.225157	0.0807724		0.74	3.66904	3.38669	3.37857	0.407476	0.8	0.145237	-0.137111
chr03	100.9		1.49	1.60472	1.47905	1.11463	0.352668	4.4	0.245043	0.119377		1.01	3.70489	3.38174	3.35407	0.401452	1.1	0.17541	-0.147744
chr03	101.7	03g56301748	1.68	1.60669	1.49564	1.10007	0.349247	5	0.253307	0.142254		1.21	3.72284	3.38631	3.33543	0.397153	1.4	0.193705	-0.142831
chr03	102.7		1.72	1.614	1.49408	1.09126	0.3484	5.1	0.261366	0.141455		1.13	3.71437	3.39069	3.3116	0.398892	1.3	0.201385	-0.122294
chr03	103.7		1.74	1.61754	1.49131	1.08816	0.348126	5.1	0.26469	0.138461		1.02	3.6953	3.40258	3.28814	0.401226	1.1	0.20358	-0.0891355
chr03	104.7		1.72	1.61658	1.48778	1.09101	0.348467	5.1	0.262785	0.133982		0.91	3.66832	3.42057	3.26766	0.403703	1	0.200331	-0.0474191
chr03	105.6	03g56636181	1.68	1.61188	1.48429	1.09844	0.349275	5	0.256721	0.129126		0.82	3.64126	3.43917	3.25395	0.40568	0.9	0.193654	-0.00843544
chr03	106.6		1.85	1.62079	1.4806	1.06174	0.34612	5.4	0.279526	0.139336		0.93	3.64886	3.44342	3.21907	0.403228	1	0.214898	0.00945717
chr03	107.6		1.92	1.62614	1.46742	1.04906	0.344884	5.6	0.288542	0.129815		1.02	3.65261	3.44479	3.19615	0.401304	1.1	0.228229	0.0204077
chr03	108.2	03g57256305	1.9	1.62802	1.45647	1.05489	0.345137	5.6	0.286564	0.115024		1.05	3.65344	3.44418	3.19151	0.400578	1.2	0.230964	0.0217067
chr03	109.2		1.81	1.61533	1.46192	1.04701	0.346756	5.3	0.284159	0.130745		0.95	3.62841	3.45873	3.17578	0.402719	1.1	0.226314	0.0566319
chr03	110.2		1.68	1.59997	1.46481	1.05164	0.349265	5	0.274161	0.139001		0.86	3.59919	3.47446	3.16796	0.404734	1	0.215614	0.0908888
chr03	111.2		1.5	1.58296	1.4645	1.06959	0.352567	4.5	0.256683	0.138227		0.78	3.56884	3.48933	3.17121	0.406578	0.9	0.198814	0.119306
chr03	112.2		1.3	1.56513	1.46138	1.09867	0.356391	3.9	0.233234	0.129485		0.7	3.54013	3.50174	3.18615	0.408251	0.8	0.176992	0.138606
chr03	112.3	03g57553792	1.27	1.56333	1.46096	1.10203	0.356789	3.8	0.230651	0.128278		0.69	3.53743	3.50282	3.18821	0.408409	0.8	0.174606	0.14
chr03	113.3		1.07	1.54778	1.46375	1.11003	0.36064	3.2	0.218872	0.134842		0.59	3.52944	3.50729	3.19737	0.410752	0.7	0.166039	0.143889
chr03	114.3		0.81	1.52959	1.45869	1.14746	0.365749	2.4	0.191064	0.120166		0.44	3.52399	3.50547	3.23556	0.414076	0.5	0.144213	0.12569
chr03	115.2	03g57899411	0.56	1.51228	1.4498	1.20003	0.370547	1.7	0.156122	0.0936403		0.3	3.52067	3.50007	3.28734	0.417226	0.3	0.116667	0.0960651
chr03	116.2		0.71	1.52239	1.45375	1.16262	0.367569	2.2	0.179885	0.111244		0.45	3.51759	3.50622	3.23177	0.41391	0.5	0.142913	0.13154
chr03	117.2		0.87	1.53069	1.45674	1.12908	0.364496	2.6	0.200807	0.126857		0.62	3.5131	3.51091	3.17713	0.41001	0.7	0.167986	0.165795
chr03	118.2		1.02	1.53695	1.45813	1.10294	0.36158	3.1	0.217005	0.138187		0.81	3.50869	3.51301	3.12958	0.405861	0.9	0.189555	0.193876
chr03	119.2		1.15	1.54105	1.45765	1.08663	0.359059	3.5	0.227208	0.143813		0.99	3.50561	3.51204	3.09425	0.401879	1.1	0.205676	0.212108
chr03	119.3	03n58896770	1.17	1.54134	1.45751	1.08558	0.358836	3.5	0.227877	0.144049		1.01	3.50539	3.51178	3.09151	0.401505	1.1	0.206941	0.213327
chr03	120.3		1.71	1.5735	1.46804	1.02781	0.348653	5.1	0.272846	0.167393		1.23	3.47645	3.5293	3.04363	0.396678	1.4	0.21641	0.269252
chr03	121.3		2.19	1.6037	1.47054	1.01077	0.339926	6.4	0.296466	0.163306		1.31	3.46063	3.53769	3.05654	0.395037	1.5	0.202046	0.279106
chr03	121.6	03g59175079	2.31	1.61195	1.46947	1.01284	0.337775	6.7	0.299555	0.157075		1.3	3.45897	3.53803	3.07079	0.395255	1.4	0.194092	0.273147
chr03	122.6		2.35	1.60131	1.47353	0.983482	0.337109	6.8	0.308914	0.181129		1.68	3.44659	3.55105	2.98899	0.387245	1.9	0.228803	0.333261
chr03	123.6		2.32	1.5875	1.47518	0.966368	0.337631	6.7	0.310565	0.198243		2.05	3.43751	3.56118	2.92072	0.379569	2.2	0.258397	0.382061
chr03	124.6		2.21	1.57281	1.47276	0.966427	0.339541	6.5	0.303192	0.203138		2.33	3.437	3.56432	2.88202	0.373783	2.5	0.277487	0.404809
chr03	125.6		2.03	1.55878	1.46603	0.984731	0.342752	6	0.287023	0.194275		2.47	3.44651	3.55887	2.8799	0.370921	2.7	0.283304	0.395667
chr03	126.6		1.81	1.54557	1.45649	1.01756	0.346873	5.3	0.264001	0.174929		2.47	3.46242	3.54693	2.90805	0.37088	2.7	0.277187	0.361697
chr03	126.7	03g60024323	1.78	1.54427	1.45547	1.02141	0.347315	5.3	0.261432	0.172631		2.47	3.46415	3.54553	2.91203	0.370999	2.7	0.276061	0.357439
chr03	127.7		1.73	1.5577	1.46201	1.04379	0.348294	5.1	0.256953	0.161264		2.45	3.47711	3.55568	2.91192	0.371377	2.6	0.282595	0.361166
chr03	128.7		1.58	1.56762	1.46065	1.08997	0.35114	4.7	0.238828	0.131854		2.13	3.50971	3.54751	2.98126	0.377846	2.3	0.264224	0.302028
chr03	129	03g60256792	1.52	1.56932	1.45915	1.10621	0.352213	4.5	0.231557	0.121378		2.01	3.52143	3.54242	3.0105	0.38042	2.2	0.255467	0.276455
chr03	130		1.2	1.61264	1.42535	1.18313	0.358241	3.6	0.214754	0.0274707		2.14	3.51105	3.56385	2.99344	0.377602	2.3	0.258807	0.31161
chr03	131		1.05	1.64709	1.3878	1.26934	0.361035	3.2	0.188876	-0.0704121		2.09	3.5112	3.57245	3.01924	0.37858	2.3	0.245978	0.307231
chr03	131.3	03g60745180	1.04	1.65329	1.37832	1.29335	0.361269	3.1	0.17997	-0.0949983		2.05	3.51331	3.57239	3.0342	0.379584	2.2	0.239553	0.298628
chr03	132.3		1.19	1.67317	1.3747	1.28108	0.358436	3.6	0.196045	-0.102423		2.16	3.48257	3.58891	3.0036	0.377269	2.4	0.239489	0.345829
chr03	133.3		1.31	1.6871	1.37195	1.273	0.356023	3.9	0.207049	-0.108098		2.09	3.46089	3.59298	3.01577	0.378698	2.3	0.222557	0.354645
chr03	134	03g60993836	1.39	1.69254	1.37066	1.27036	0.354703	4.1	0.211092	-0.110788		1.93	3.45156	3.58852	3.04892	0.381903	2.1	0.201318	0.338276
chr03	135		1.49	1.7098	1.3551	1.27948	0.352682	4.4	0.215158	-0.139537		1.96	3.47076	3.57996	2.99852	0.381259	2.2	0.23612	0.345322
chr03	136		1.57	1.7184	1.3414	1.29934	0.351313	4.7	0.20953	-0.16747		1.7	3.50602	3.55144	3.02568	0.386727	1.9	0.240167	0.285592
chr03	136.5	03g61812358	1.59	1.71877	1.33687	1.31022	0.350913	4.7	0.204272	-0.177627		1.51	3.52767	3.53285	3.06441	0.390807	1.7	0.231633	0.236808
chr03	137.5		1.37	1.70045	1.36109	1.25495	0.354938	4.1	0.222747	-0.11661		1.83	3.50357	3.5507	3.0039	0.383948	2	0.249832	0.296962
chr03	138.5		1.18	1.65699	1.39225	1.20196	0.358529	3.5	0.227515	-0.0372221		2.03	3.4882	3.55971	2.98805	0.379881	2.2	0.250076	0.321589
chr03	138.8	03g62466353	1.14	1.641	1.40125	1.1896	0.359369	3.4	0.2257	-0.0140558		2.05	3.48558	3.56028	2.99277	0.379436	2.2	0.246406	0.321106
chr03	139.8		1.04	1.61767	1.40623	1.18027	0.361164	3.1	0.218696	0.00726311		2.02	3.48978	3.56229	2.99614	0.380032	2.2	0.246821	0.31933
chr03	140.8		0.95	1.58878	1.4157	1.17244	0.362905	2.9	0.208173	0.0350862		1.98	3.49585	3.5624	3.00273	0.380929	2.2	0.246563	0.313108
chr03	141.8		0.88	1.55757	1.42875	1.16661	0.364332	2.7	0.195482	0.066657		1.92	3.50332	3.56052	3.01228	0.382095	2.1	0.24552	0.30272
chr03	142.8		0.83	1.52765	1.44363	1.16319	0.365276	2.5	0.18223	0.098205		1.86	3.51136	3.55691	3.02443	0.383479	2	0.243462	0.289014
chr03	143.8	03g63234064	0.81	1.50179	1.45839	1.16235	0.365708	2.4	0.16972	0.126314		1.78	3.51905	3.55203	3.03875	0.385025	2	0.240151	0.273134
chr03	144.8		0.77	1.5136	1.4544	1.16817	0.36641	2.3	0.172712	0.113512		1.71	3.51763	3.56375	3.04414	0.386468	1.9	0.236744	0.282866
chr03	145.8		0.73	1.52414	1.45005	1.17843	0.367204	2.2	0.172856	0.0987658		1.58	3.51945	3.57258	3.06552	0.389275	1.7	0.226965	0.28009
chr03	146.8		0.68	1.53218	1.4454	1.19336	0.368129	2.1	0.16941	0.0826303		1.39	3.52375	3.57727	3.10325	0.393368	1.5	0.210252	0.263763
chr03	147.8		0.63	1.53717	1.44012	1.21269	0.369194	1.9	0.162243	0.0651883		1.15	3.52943	3.57655	3.15469	0.398424	1.3	0.187371	0.234486
chr03	148.8		0.57	1.53911	1.43387	1.23515	0.370352	1.7	0.15198	0.046743		0.9	3.53531	3.56974	3.21406	0.403896	1	0.160627	0.19506
chr03	149	03g63711702	0.56	1.53915	1.43251	1.23984	0.370588	1.7	0.149657	0.0430131		0.85	3.53641	3.56768	3.22622	0.404983	1	0.155097	0.186363
chr03	150		0.6	1.5472	1.43514	1.23954	0.369843	1.8	0.15383	0.0417762		0.82	3.53718	3.57691	3.23205	0.405586	0.9	0.152568	0.192297
chr03	150.9	03g64336247	0.61	1.54881	1.43944	1.2442	0.369545	1.9	0.152304	0.042939		0.75	3.53917	3.57558	3.25202	0.40728	0.8	0.143572	0.179978
chr04	0	04g00005290	0.45	1.40027	1.31096	1.55358	0.372674	1.4	-0.0766557	-0.165968		0.22	3.40055	3.45503	3.59686	0.419015	0.3	-0.0981534	-0.0436688
chr04	1		0.3	1.40964	1.32806	1.5337	0.375619	0.9	-0.0620309	-0.143609		0.2	3.41006	3.44529	3.59489	0.419609	0.2	-0.0924139	-0.057188
chr04	2		0.17	1.41945	1.34974	1.50691	0.378223	0.5	-0.043733	-0.113436		0.17	3.42129	3.43744	3.59012	0.420183	0.2	-0.0844168	-0.0682655
chr04	3		0.08	1.4297	1.37366	1.4749	0.380166	0.2	-0.022597	-0.0786354		0.15	3.43391	3.4323	3.58212	0.420732	0.2	-0.0741049	-0.0757077
chr04	3.8	04n00069120	0.03	1.43819	1.39248	1.4474	0.381096	0.1	-0.00460693	-0.0503132		0.13	3.44472	3.43029	3.57348	0.421142	0.1	-0.0643801	-0.0788069
chr04	4.8		0.04	1.44085	1.38607	1.45058	0.380917	0.1	-0.00486676	-0.0596455		0.11	3.44877	3.42659	3.56384	0.42158	0.1	-0.057538	-0.0797154
chr04	5.8		0.05	1.44349	1.38018	1.45272	0.38073	0.1	-0.0046139	-0.067919		0.09	3.45357	3.42556	3.55227	0.422044	0.1	-0.0493471	-0.0773555
chr04	6.8		0.06	1.4461	1.37552	1.4532	0.380552	0.2	-0.00355034	-0.0741285		0.07	3.45908	3.42741	3.53947	0.422501	0.1	-0.0401983	-0.0718679
chr04	7.8		0.06	1.44862	1.37251	1.45179	0.380397	0.2	-0.00158832	-0.0776954		0.05	3.46512	3.43175	3.52646	0.422918	0.1	-0.0306709	-0.0640401
chr04	8.7	04g00795814	0.07	1.45074	1.37125	1.44911	0.380285	0.2	0.000812645	-0.078676		0.04	3.47081	3.43713	3.51538	0.423235	0	-0.0222802	-0.0559662
chr04	9.7		0.05	1.43621	1.37534	1.45732	0.380608	0.2	-0.0105572	-0.0714305		0.04	3.47377	3.43078	3.51588	0.423138	0	-0.0210539	-0.0640523
chr04	10.7		0.04	1.41865	1.38372	1.46472	0.380793	0.1	-0.0230379	-0.0579646		0.04	3.47659	3.42757	3.5151	0.423076	0.1	-0.0192533	-0.0682682
chr04	11.7		0.05	1.40102	1.39382	1.47106	0.380754	0.1	-0.0350194	-0.0422245		0.04	3.47902	3.42832	3.51286	0.423071	0.1	-0.0169229	-0.0676205
chr04	12.1	04g01121253	0.05	1.39464	1.39763	1.47327	0.380674	0.2	-0.0393178	-0.036322		0.04	3.47988	3.42961	3.51162	0.423084	0	-0.0158701	-0.0661441
chr04	13.1		0.03	1.39758	1.40916	1.46268	0.381088	0.1	-0.0325542	-0.0209727		0.01	3.47441	3.4657	3.50128	0.423908	0	-0.0134382	-0.0221465
chr04	14.1		0.02	1.40014	1.42167	1.45049	0.381366	0	-0.0251746	-0.00364883		0.01	3.46588	3.50566	3.49018	0.423834	0	-0.0121478	0.027626
chr04	15.1		0.01	1.40314	1.43256	1.43811	0.381491	0	-0.0174833	0.0119319		0.05	3.4571	3.54069	3.48031	0.42287	0.1	-0.011606	0.0719842
chr04	15.5	04g01538234	0.01	1.40462	1.43603	1.43338	0.381503	0	-0.0143818	0.0170312		0.08	3.45418	3.55178	3.477	0.422309	0.1	-0.0114118	0.0861909
chr04	16.5		0.03	1.39016	1.44068	1.44357	0.381177	0.1	-0.0267049	0.0238149		0	3.48836	3.49806	3.47326	0.423995	0	0.00754801	0.0172486
chr04	17.5	04g01858274	0.05	1.37852	1.44208	1.45323	0.380742	0.1	-0.0373545	0.0262079		0.04	3.52024	3.44551	3.47541	0.423072	0.1	0.0224188	-0.0523162
chr04	18.5		0.07	1.37062	1.4416	1.46557	0.380353	0.2	-0.0474752	0.0235066		0.03	3.51861	3.45109	3.47244	0.423297	0	0.0230827	-0.0444345
chr04	19.5		0.09	1.36502	1.4405	1.47857	0.379908	0.3	-0.0567738	0.0187118		0.02	3.51481	3.45991	3.46877	0.423526	0	0.0230199	-0.0318814
chr04	20.5		0.11	1.36206	1.4397	1.49059	0.379439	0.3	-0.0642631	0.0133722		0.02	3.50958	3.46973	3.4652	0.423706	0	0.0221896	-0.0176589
chr04	20.6	04g01957563	0.11	1.36191	1.43967	1.49168	0.379392	0.4	-0.0648825	0.0128716		0.02	3.50902	3.47067	3.46488	0.42372	0	0.0220683	-0.0162827
chr04	21.6		0.14	1.35804	1.43371	1.50614	0.378811	0.4	-0.0740508	0.00162237		0.04	3.52204	3.47509	3.44019	0.423146	0	0.0409273	-0.00602536
chr04	22.6		0.17	1.3578	1.42745	1.51563	0.378267	0.5	-0.078915	-0.00926891		0.08	3.53167	3.47857	3.41824	0.422264	0.1	0.0567119	0.0036171
chr04	22.9	04g02022505	0.18	1.35832	1.42582	1.51731	0.378122	0.5	-0.0794945	-0.0119968		0.09	3.53382	3.47919	3.41267	0.421962	0.1	0.0605759	0.0059405
chr04	23.9		0.21	1.35603	1.4071	1.5326	0.377451	0.6	-0.0882864	-0.0372157		0.04	3.52188	3.46719	3.44719	0.423222	0	0.0373444	-0.0173367
chr04	24.9		0.24	1.357	1.39215	1.53849	0.376916	0.7	-0.0907463	-0.0555867		0.07	3.51479	3.42295	3.50105	0.422451	0.1	0.00687131	-0.0849713
chr04	25.2	04g02073506	0.24	1.35766	1.38991	1.53686	0.376861	0.7	-0.0895999	-0.0573467		0.12	3.5139	3.40508	3.5184	0.421349	0.1	-0.0022499	-0.111071
chr04	26.2		0.27	1.36686	1.37057	1.54565	0.376253	0.8	-0.0893973	-0.0856785		0.2	3.52023	3.3721	3.52776	0.419559	0.2	-0.00376547	-0.151894
chr04	27.2		0.31	1.37763	1.35082	1.55058	0.375508	0.9	-0.0864748	-0.113285		0.29	3.52254	3.34096	3.53493	0.41751	0.3	-0.0061955	-0.187777
chr04	28.2		0.35	1.38699	1.33592	1.55043	0.374776	1.1	-0.0817224	-0.132786		0.37	3.51895	3.31942	3.5389	0.415644	0.4	-0.009978	-0.209508
chr04	29.1	04g02209070	0.37	1.39287	1.32933	1.54604	0.374284	1.1	-0.0765858	-0.14013		0.42	3.51139	3.31144	3.53978	0.414428	0.5	-0.0141934	-0.214148
chr04	30.1		0.59	1.41434	1.26753	1.55664	0.369973	1.8	-0.0711498	-0.217955		0.29	3.51964	3.32525	3.50757	0.417355	0.3	0.00603785	-0.188352
chr04	31.1	04g02256779	0.8	1.42753	1.23051	1.55217	0.365772	2.4	-0.062318	-0.259337		0.17	3.52468	3.3698	3.47516	0.420293	0.2	0.0247581	-0.130127
chr04	32.1		0.64	1.41207	1.27169	1.57482	0.369034	1.9	-0.0813722	-0.22176		0.16	3.53699	3.37797	3.47756	0.420404	0.2	0.0297147	-0.129309
chr04	33.1		0.51	1.38462	1.31917	1.58544	0.371598	1.5	-0.100411	-0.165855		0.12	3.53977	3.40377	3.47491	0.421313	0.1	0.0324258	-0.103571
chr04	34.1		0.43	1.35674	1.36277	1.58059	0.373085	1.3	-0.111921	-0.105893		0.07	3.53476	3.43667	3.46606	0.422417	0.1	0.0343501	-0.0637422
chr04	34.3	04g02494042	0.42	1.35179	1.37062	1.57791	0.373267	1.3	-0.113061	-0.0942291		0.06	3.53316	3.44321	3.46384	0.422606	0.1	0.0346568	-0.0552901
chr04	35.3		0.61	1.35655	1.33741	1.6098	0.369611	1.8	-0.126625	-0.145766		0.08	3.52719	3.41946	3.48925	0.42215	0.1	0.0189699	-0.0887609
chr04	36.3		0.84	1.36296	1.30141	1.63782	0.365051	2.5	-0.137431	-0.198979		0.13	3.52046	3.39486	3.5156	0.421081	0.2	0.00242955	-0.123166
chr04	37.3		1.1	1.3687	1.26864	1.65797	0.360055	3.3	-0.144637	-0.244694		0.2	3.51274	3.37306	3.54028	0.419514	0.2	-0.0137684	-0.15345
chr04	38.3		1.35	1.37179	1.24494	1.66782	0.355322	4	-0.148014	-0.274865		0.28	3.50386	3.35729	3.56101	0.417684	0.3	-0.0285766	-0.175144
chr04	39.3	04g02832410	1.56	1.37182	1.23293	1.66763	0.351449	4.6	-0.147906	-0.286792		0.36	3.49399	3.34903	3.57668	0.415845	0.4	-0.0413472	-0.186307
chr04	40.3		1.63	1.37808	1.22264	1.67957	0.350152	4.8	-0.150745	-0.306182		0.44	3.50931	3.32974	3.58377	0.41412	0.5	-0.0372287	-0.216804
chr04	41.3		1.64	1.38167	1.2194	1.6861	0.3499	4.9	-0.152218	-0.314483		0.5	3.52221	3.31617	3.58756	0.412776	0.6	-0.0326729	-0.238717
chr04	42.3		1.61	1.38289	1.22185	1.68744	0.350587	4.8	-0.152279	-0.313317		0.54	3.53124	3.30844	3.58794	0.411959	0.6	-0.0283476	-0.251149
chr04	43.3		1.52	1.38207	1.22931	1.6836	0.35213	4.5	-0.150767	-0.303524		0.54	3.53555	3.30675	3.5848	0.411772	0.6	-0.0246216	-0.25343
chr04	44.3		1.4	1.37934	1.24222	1.67423	0.3545	4.2	-0.147447	-0.284561		0.52	3.53487	3.31187	3.57772	0.412301	0.6	-0.021421	-0.24443
chr04	45.3	04g03283650	1.23	1.37485	1.26151	1.65892	0.357651	3.7	-0.142032	-0.255379		0.46	3.52971	3.32477	3.56618	0.413575	0.5	-0.0182354	-0.223177
chr04	46.3		1.03	1.37456	1.28084	1.6502	0.361515	3.1	-0.137822	-0.23154		0.43	3.5385	3.3299	3.56042	0.414397	0.5	-0.0109594	-0.219558
chr04	47.3		0.81	1.37238	1.30822	1.63258	0.365708	2.4	-0.1301	-0.19426		0.38	3.54627	3.34163	3.54925	0.415526	0.4	-0.00148896	-0.20613
chr04	48.3		0.6	1.36849	1.33996	1.60834	0.369674	1.8	-0.119922	-0.148458		0.32	3.55246	3.35822	3.53393	0.416791	0.4	0.00926493	-0.184975
chr04	49.3		0.44	1.36376	1.3714	1.581	0.372962	1.3	-0.108617	-0.100976		0.27	3.55682	3.37692	3.51674	0.417998	0.3	0.0200419	-0.159865
chr04	49.4	04g03584738	0.42	1.36329	1.37438	1.57823	0.373244	1.3	-0.107471	-0.0963825		0.26	3.55716	3.3788	3.51501	0.418109	0.3	0.0210749	-0.157289
chr04	50.4		0.64	1.34713	1.3584	1.62341	0.369068	1.9	-0.138141	-0.126869		0.29	3.57032	3.36269	3.50835	0.417575	0.3	0.0309829	-0.17665
chr04	51.4		0.86	1.332	1.34796	1.66055	0.364713	2.6	-0.164276	-0.148318		0.28	3.57769	3.3586	3.49357	0.417583	0.3	0.0420588	-0.177032
chr04	52.4		1.05	1.31844	1.35135	1.68078	0.361119	3.2	-0.181169	-0.148256		0.26	3.57737	3.3706	3.47105	0.418135	0.3	0.0531616	-0.153611
chr04	53.4		1.17	1.30875	1.36778	1.68368	0.358767	3.5	-0.187467	-0.128431		0.23	3.57142	3.39156	3.44783	0.418838	0.3	0.0617971	-0.11806
chr04	53.5	04g04053580	1.18	1.30809	1.36983	1.68324	0.358598	3.5	-0.187572	-0.125835		0.23	3.57065	3.39374	3.44576	0.418902	0.3	0.0624435	-0.114468
chr04	54.5		1.26	1.32504	1.33399	1.70283	0.356983	3.8	-0.188892	-0.179949		0.2	3.5737	3.42484	3.41138	0.41946	0.2	0.0811611	-0.0676967
chr04	55.5		1.27	1.34581	1.31863	1.70273	0.356822	3.8	-0.178461	-0.205634		0.22	3.56897	3.46112	3.37239	0.418942	0.3	0.0982928	-0.00956261
chr04	55.8	04g04184975	1.25	1.35191	1.3187	1.6979	0.357191	3.8	-0.17299	-0.206209		0.24	3.56678	3.4702	3.36202	0.41856	0.3	0.10238	0.005795
chr04	56.8		1.53	1.35405	1.29016	1.72317	0.351927	4.6	-0.18456	-0.248449		0.26	3.57382	3.468	3.35767	0.418067	0.3	0.108076	0.00225663
chr04	57.8		1.83	1.35625	1.26338	1.74344	0.346475	5.4	-0.193597	-0.286461		0.28	3.57968	3.46609	3.35516	0.417634	0.3	0.112262	-0.00132876
chr04	58.8		2.11	1.35699	1.24188	1.7572	0.341266	6.2	-0.200105	-0.315214		0.3	3.58392	3.46481	3.35456	0.417286	0.3	0.114681	-0.00443194
chr04	59.8		2.37	1.35536	1.22808	1.76384	0.336719	6.9	-0.204239	-0.331514		0.31	3.58628	3.46441	3.3558	0.417041	0.4	0.11524	-0.0066334
chr04	60.4	04g04692457	2.5	1.35325	1.22376	1.76451	0.334434	7.2	-0.205632	-0.335122		0.31	3.58678	3.46462	3.35735	0.416946	0.4	0.114712	-0.00744578
chr04	61.4		2.64	1.35392	1.20414	1.7762	0.331995	7.6	-0.211139	-0.360922		0.37	3.58251	3.49124	3.32708	0.415595	0.4	0.127713	0.0364464
chr04	62.4		2.58	1.35463	1.20343	1.76601	0.332935	7.5	-0.20569	-0.356893		0.46	3.57728	3.51758	3.30041	0.413608	0.5	0.138436	0.0787319
chr04	62.9	04n05862876	2.49	1.35511	1.21031	1.75331	0.334632	7.2	-0.199101	-0.343898		0.51	3.5745	3.52907	3.28992	0.412478	0.6	0.14229	0.0968627
chr04	63.9		2.97	1.3553	1.1863	1.78886	0.326184	8.5	-0.216782	-0.385784		0.49	3.59336	3.47889	3.29747	0.412877	0.6	0.147947	0.0334765
chr04	64.9		3.37	1.35201	1.17898	1.81468	0.319401	9.5	-0.231333	-0.40437		0.54	3.60887	3.42515	3.3101	0.411841	0.6	0.149383	-0.0343294
chr04	65.7	04g06829659	3.59	1.34681	1.1871	1.82728	0.315692	10.1	-0.240237	-0.39994		0.61	3.6153	3.38862	3.32162	0.410213	0.7	0.146838	-0.0798391
chr04	66.7		3.35	1.36902	1.18848	1.82035	0.319729	9.5	-0.225663	-0.406201		0.54	3.61276	3.39408	3.32853	0.411951	0.6	0.142116	-0.0765647
chr04	67.7		2.94	1.38679	1.2099	1.79636	0.326747	8.4	-0.204782	-0.381672		0.44	3.60242	3.40802	3.33841	0.414135	0.5	0.132004	-0.0623974
chr04	68.1	04n11667524	2.74	1.39232	1.22264	1.78264	0.330145	7.9	-0.195162	-0.364842		0.4	3.5963	3.41513	3.34317	0.415064	0.5	0.126565	-0.0546086
chr04	69.1		2.61	1.38068	1.23667	1.78242	0.332459	7.5	-0.200873	-0.344881		0.45	3.61406	3.40911	3.34609	0.413859	0.5	0.133987	-0.0709697
chr04	70.1		2.43	1.36175	1.26036	1.77551	0.335662	7	-0.206883	-0.308268		0.49	3.62714	3.40995	3.35148	0.412951	0.6	0.137828	-0.0793592
chr04	70.6	04n52349163	2.33	1.35049	1.27394	1.76955	0.337392	6.8	-0.209528	-0.286085		0.5	3.63117	3.41302	3.35478	0.412657	0.6	0.138192	-0.0799509
chr04	71.6		2.31	1.34375	1.27375	1.76693	0.337801	6.7	-0.21159	-0.281583		0.58	3.64917	3.39935	3.3522	0.410914	0.7	0.148489	-0.101338
chr04	72.6		2.26	1.3353	1.27766	1.76157	0.338638	6.6	-0.213134	-0.270777		0.64	3.6601	3.39161	3.35046	0.409542	0.7	0.154821	-0.113666
chr04	73.6		2.19	1.32581	1.28511	1.75374	0.339826	6.4	-0.213964	-0.254666		0.68	3.6619	3.39192	3.34973	0.408788	0.8	0.156084	-0.113899
chr04	74.1	04g54468722	2.16	1.32102	1.28979	1.74899	0.340521	6.3	-0.213981	-0.245211		0.68	3.65964	3.39488	3.34983	0.408661	0.8	0.154906	-0.109853
chr04	75.1		2.18	1.32982	1.28049	1.75036	0.340012	6.4	-0.21027	-0.259607		0.61	3.66103	3.40301	3.35151	0.410348	0.7	0.154757	-0.10326
chr04	76.1		2.17	1.33836	1.27674	1.74647	0.340252	6.3	-0.204058	-0.265672		0.5	3.64961	3.42075	3.35453	0.412652	0.6	0.14754	-0.0813152
chr04	77.1		2.11	1.34423	1.2798	1.73776	0.341274	6.2	-0.196767	-0.261193		0.39	3.6265	3.44514	3.35868	0.415107	0.5	0.13391	-0.0474478
chr04	77.6	04g55538138	2.07	1.34601	1.28354	1.7318	0.342052	6.1	-0.192895	-0.255358		0.35	3.6124	3.45792	3.3611	0.416217	0.4	0.125648	-0.0288297
chr04	78.6		2.16	1.36786	1.25958	1.72846	0.340389	6.3	-0.180301	-0.288586		0.36	3.61756	3.46981	3.35561	0.415791	0.4	0.130974	-0.016774
chr04	79.6		2.2	1.38683	1.24557	1.71754	0.339752	6.4	-0.165353	-0.306616		0.37	3.61676	3.48444	3.35502	0.415591	0.4	0.130872	-0.00145078
chr04	80.3	04g55806646	2.18	1.39581	1.24324	1.70587	0.340088	6.4	-0.155029	-0.307596		0.37	3.61341	3.49479	3.35775	0.415574	0.4	0.127832	0.00921225
chr04	81.3		2.42	1.39966	1.21572	1.72049	0.335773	7	-0.160416	-0.344357		0.27	3.59869	3.49492	3.37695	0.417843	0.3	0.110869	0.00709414
chr04	82.3		2.54	1.39722	1.20145	1.72187	0.33369	7.4	-0.162324	-0.358096		0.18	3.57934	3.49328	3.40003	0.419957	0.2	0.0896554	0.00358754
chr04	83.3		2.5	1.38881	1.20418	1.70918	0.334344	7.3	-0.160183	-0.344822		0.1	3.55753	3.4902	3.42436	0.421697	0.1	0.0665844	-0.000738272
chr04	83.4	04g56307006	2.49	1.38777	1.20531	1.70724	0.334548	7.2	-0.159735	-0.342196		0.1	3.5553	3.48985	3.42675	0.421844	0.1	0.0642745	-0.00117553
chr04	84.4		2.46	1.37917	1.20585	1.72914	0.335001	7.2	-0.174986	-0.348308		0.1	3.57131	3.46077	3.44523	0.421695	0.1	0.0630383	-0.0474929
chr04	85.4		2.21	1.35604	1.2394	1.72821	0.339534	6.5	-0.186081	-0.302729		0.14	3.58113	3.4335	3.46689	0.420883	0.2	0.0571186	-0.0905135
chr04	86.4	04g56755145	1.85	1.32923	1.29154	1.70582	0.346079	5.5	-0.188299	-0.225988		0.18	3.57874	3.41869	3.48449	0.419897	0.2	0.0471258	-0.11293
chr04	87.4		1.77	1.34496	1.27869	1.70114	0.347469	5.2	-0.178091	-0.244356		0.17	3.58694	3.42058	3.4844	0.420172	0.2	0.0512688	-0.115085
chr04	88.4		1.64	1.36227	1.27456	1.68812	0.349865	4.9	-0.162924	-0.25064		0.15	3.58753	3.42871	3.48244	0.420753	0.2	0.0525449	-0.106271
chr04	89.4		1.47	1.37638	1.28081	1.66734	0.353183	4.4	-0.145482	-0.241049		0.11	3.57906	3.44193	3.4789	0.421535	0.1	0.0500787	-0.0870477
chr04	90.1	04g57018066	1.32	1.38358	1.29002	1.64933	0.355873	4	-0.132878	-0.226434		0.09	3.5691	3.45224	3.47615	0.42209	0.1	0.0464749	-0.0703847
chr04	91.1		1.62	1.38918	1.26482	1.67635	0.350348	4.8	-0.143584	-0.267944		0.05	3.55055	3.46553	3.46899	0.422967	0.1	0.0407807	-0.044237
chr04	92.1		1.88	1.39189	1.24692	1.69405	0.345618	5.5	-0.151083	-0.296047		0.03	3.52858	3.48227	3.46056	0.423501	0	0.0340117	-0.0122973
chr04	93.1		2.05	1.3891	1.24057	1.69918	0.342498	6	-0.15504	-0.30357		0.02	3.5068	3.49913	3.45314	0.423593	0	0.0268321	0.0191641
chr04	93.8	04g57167629	2.1	1.3842	1.24313	1.69532	0.341456	6.2	-0.155561	-0.296636		0.03	3.49339	3.50922	3.44963	0.423426	0	0.0218811	0.0377117
chr04	94.8		2.06	1.38633	1.2176	1.69072	0.342176	6.1	-0.152195	-0.320925		0.02	3.49872	3.50272	3.45776	0.42371	0	0.0204792	0.0244811
chr04	95.8		1.69	1.38337	1.23118	1.6465	0.349088	5	-0.131565	-0.28375		0.01	3.50442	3.49002	3.46975	0.423906	0	0.0173338	0.0029319
chr04	96.2	04g57226855	1.49	1.38101	1.24593	1.62263	0.352822	4.4	-0.12081	-0.255887		0.01	3.50667	3.4846	3.47407	0.423928	0	0.0162986	-0.0057639
chr04	97.2		1.85	1.39857	1.21421	1.66517	0.346109	5.4	-0.133301	-0.31766		0	3.4931	3.48598	3.47945	0.424052	0	0.00682675	-0.000294284
chr04	98.2		1.95	1.40819	1.21935	1.67762	0.344234	5.7	-0.134716	-0.323554		0	3.47792	3.48672	3.4852	0.424066	0	-0.00364012	0.00516192
chr04	98.9	04g57421948	1.84	1.40725	1.2434	1.6647	0.346305	5.4	-0.128721	-0.292576		0	3.46747	3.48693	3.48888	0.424007	0	-0.010703	0.00875447
chr04	99.9		1.76	1.40352	1.24005	1.66477	0.347755	5.2	-0.130625	-0.294091		0	3.47304	3.48627	3.48717	0.424048	0	-0.00706607	0.00616768
chr04	100.9		1.61	1.39426	1.24566	1.65611	0.350459	4.8	-0.130926	-0.279528		0	3.47982	3.48539	3.48545	0.424072	0	-0.00281172	0.00275417
chr04	101.9		1.42	1.37935	1.25982	1.63926	0.354125	4.2	-0.129957	-0.249479		0	3.48759	3.48439	3.48372	0.424075	0	0.00193151	-0.00126741
chr04	102.9		1.2	1.3609	1.27978	1.61667	0.358228	3.6	-0.127886	-0.209011		0	3.49589	3.48346	3.482	0.424053	0	0.00694225	-0.00549023
chr04	103.6	04g57693362	1.05	1.34778	1.29515	1.5992	0.361071	3.2	-0.125707	-0.178342		0	3.50173	3.48296	3.48082	0.424023	0	0.0104549	-0.00831787
chr04	104.6		1.2	1.37594	1.27412	1.60968	0.358107	3.6	-0.116872	-0.218692		0	3.47634	3.4856	3.48617	0.424065	0	-0.00491311	0.00434334
chr04	105.6		1.34	1.40387	1.25873	1.61318	0.355504	4	-0.104656	-0.24979		0.01	3.44833	3.48914	3.49186	0.42386	0	-0.0217681	0.0190423
chr04	106.6		1.44	1.42605	1.25161	1.60915	0.353671	4.3	-0.0915509	-0.265988		0.03	3.42061	3.49238	3.49784	0.423401	0	-0.038618	0.0331565
chr04	106.7	04g57872986	1.45	1.42782	1.25138	1.60837	0.353541	4.3	-0.0902784	-0.266714		0.03	3.41798	3.49265	3.49845	0.423343	0	-0.0402373	0.0344337
chr04	107.7		1.57	1.42592	1.24912	1.63194	0.351311	4.7	-0.103006	-0.279804		0.09	3.42462	3.44035	3.53112	0.422106	0.1	-0.0532522	-0.0375208
chr04	108.7		1.59	1.41883	1.25907	1.6444	0.35084	4.7	-0.112785	-0.272543		0.26	3.43267	3.39114	3.5655	0.41825	0.3	-0.0664123	-0.107942
chr04	109.3	04g58014238	1.56	1.41258	1.2702	1.64554	0.351438	4.6	-0.116483	-0.258862		0.39	3.4372	3.36908	3.58288	0.415108	0.5	-0.0728399	-0.14096
chr04	110.3		1.37	1.40653	1.27286	1.63311	0.355023	4.1	-0.113291	-0.246965		0.36	3.435	3.37081	3.57737	0.415991	0.4	-0.0711878	-0.135378
chr04	111.3		1.1	1.40063	1.28654	1.60758	0.360006	3.3	-0.103478	-0.217564		0.3	3.43401	3.37898	3.56766	0.417204	0.3	-0.0668214	-0.121855
chr04	111.5	04n58191661	1.05	1.39957	1.29037	1.60133	0.361086	3.2	-0.100881	-0.210078		0.29	3.43398	3.38129	3.56533	0.41747	0.3	-0.0656758	-0.118368
chr04	112.5		1.28	1.46697	1.25431	1.60722	0.356756	3.8	-0.0701237	-0.282781		0.22	3.4633	3.38646	3.55311	0.419001	0.3	-0.0449086	-0.121743
chr04	113.5		1.47	1.51088	1.23122	1.59994	0.35303	4.4	-0.0445324	-0.324191		0.16	3.48548	3.39879	3.5379	0.420438	0.2	-0.0262093	-0.112903
chr04	113.6	04g58710974	1.49	1.51359	1.22999	1.59845	0.352761	4.4	-0.0424264	-0.326029		0.15	3.48726	3.40036	3.53628	0.420572	0.2	-0.0245128	-0.111405
chr04	114.6		1.46	1.5252	1.22241	1.59947	0.353321	4.3	-0.0371312	-0.339929		0.13	3.42082	3.42655	3.53951	0.421195	0.1	-0.059343	-0.0536178
chr04	115.6		1.34	1.51217	1.22921	1.59395	0.355613	4	-0.0408903	-0.323851		0.2	3.32288	3.45976	3.54014	0.419435	0.2	-0.10863	0.0282545
chr04	116.6		1.15	1.46802	1.2494	1.5827	0.35911	3.5	-0.0573409	-0.275965		0.41	3.21764	3.48514	3.53917	0.41483	0.5	-0.160765	0.106728
chr04	117.3	04g58851453	1.02	1.42641	1.26698	1.5727	0.361647	3.1	-0.0731473	-0.23257		0.59	3.15897	3.49202	3.53795	0.410671	0.7	-0.189491	0.143556
chr04	118.3		0.98	1.4533	1.26594	1.56994	0.362468	2.9	-0.058318	-0.245685		0.42	3.18426	3.49372	3.53278	0.414615	0.5	-0.17426	0.135195
chr04	119.3		0.9	1.46049	1.2728	1.56405	0.36394	2.7	-0.051781	-0.239474		0.22	3.26581	3.48171	3.52652	0.419152	0.2	-0.130356	0.0855389
chr04	120.3		0.79	1.44063	1.28729	1.55571	0.365961	2.4	-0.0575352	-0.210881		0.08	3.37553	3.46497	3.5185	0.422346	0.1	-0.0714857	0.0179593
chr04	120.7	04g59681156	0.75	1.42863	1.29408	1.5519	0.366829	2.3	-0.061634	-0.196189		0.05	3.41547	3.46005	3.51483	0.423009	0.1	-0.0496807	-0.00510042
chr04	121.7		0.84	1.50219	1.27708	1.5504	0.365025	2.6	-0.0241072	-0.249216		0.09	3.35945	3.46678	3.52045	0.421992	0.1	-0.0804995	0.0268358
chr04	122.7		0.95	1.55822	1.26433	1.54792	0.363036	2.9	0.00514713	-0.288744		0.16	3.30703	3.47389	3.52592	0.420444	0.2	-0.109444	0.0574197
chr04	123.7		1.01	1.57175	1.2608	1.54421	0.36176	3.1	0.0137681	-0.297181		0.23	3.27442	3.47677	3.53089	0.418751	0.3	-0.12823	0.0741195
chr04	123.8	04g59948250	1.02	1.57088	1.26095	1.54377	0.361692	3.1	0.0135544	-0.296376		0.24	3.2725	3.47674	3.53134	0.418592	0.3	-0.12942	0.0748236
chr05	0	05n00035037	0.37	1.29483	1.43133	1.56451	0.374366	1.1	-0.134838	0.00166441		0.58	3.76115	3.43873	3.40906	0.411009	0.7	0.176042	-0.146378
chr05	1		0.39	1.30223	1.42247	1.57693	0.373924	1.2	-0.137347	-0.0171082		0.44	3.73027	3.44486	3.41865	0.414184	0.5	0.15581	-0.129598
chr05	2		0.39	1.31496	1.41465	1.58018	0.373816	1.2	-0.132609	-0.0329186		0.29	3.6827	3.45544	3.42889	0.417445	0.3	0.126904	-0.100358
chr05	2.9	05g00639840	0.38	1.32802	1.4104	1.57401	0.374059	1.2	-0.122998	-0.0406108		0.18	3.63417	3.46633	3.43826	0.419956	0.2	0.0979537	-0.0698815
chr05	3.9		0.48	1.30743	1.40947	1.59581	0.3722	1.5	-0.144189	-0.0421495		0.33	3.69522	3.45649	3.42419	0.416601	0.4	0.135516	-0.103215
chr05	4.9		0.56	1.28618	1.4116	1.60993	0.370527	1.7	-0.161874	-0.0364609		0.53	3.7568	3.44529	3.41257	0.412089	0.6	0.172116	-0.139394
chr05	5.9		0.63	1.26899	1.41541	1.61538	0.3692	1.9	-0.173197	-0.0267748		0.76	3.80513	3.4359	3.40486	0.406993	0.9	0.200132	-0.169093
chr05	6.9	05g00820254	0.67	1.26009	1.41878	1.61311	0.368328	2	-0.176507	-0.0178203		0.97	3.8264	3.43229	3.40081	0.402441	1.1	0.212794	-0.181317
chr05	7.9		0.7	1.26263	1.41458	1.62536	0.367866	2.1	-0.181363	-0.0294117		0.93	3.8289	3.43662	3.38828	0.403249	1	0.220309	-0.171972
chr05	8.9		0.69	1.27241	1.41092	1.62906	0.367959	2.1	-0.178327	-0.039817		0.85	3.8103	3.44719	3.37663	0.405078	1	0.216836	-0.146272
chr05	9.9		0.66	1.2873	1.40885	1.62323	0.368607	2	-0.167964	-0.0464196		0.74	3.7743	3.46233	3.36757	0.407493	0.8	0.203365	-0.108609
chr05	10.8	05g01269115	0.61	1.3028	1.40859	1.61114	0.369556	1.9	-0.154172	-0.0483745		0.64	3.73461	3.47666	3.36333	0.4097	0.7	0.185641	-0.0723123
chr05	11.8		0.68	1.31506	1.39824	1.63546	0.368224	2.1	-0.160199	-0.0770257		0.78	3.77495	3.4689	3.34742	0.406478	0.9	0.213767	-0.0922856
chr05	12.8		0.72	1.33157	1.39124	1.64795	0.367331	2.2	-0.158188	-0.0985252		0.91	3.80342	3.46188	3.33594	0.403691	1	0.233741	-0.107806
chr05	13.1	05g01424163	0.73	1.33691	1.39005	1.64879	0.367197	2.2	-0.155941	-0.102798		0.94	3.80846	3.4602	3.33365	0.403027	1.1	0.237403	-0.110854
chr05	14.1		0.66	1.34247	1.39194	1.64525	0.368548	2	-0.151391	-0.101925		0.86	3.77867	3.48256	3.31153	0.404797	1	0.233568	-0.0625338
chr05	15.1		0.57	1.34789	1.3965	1.63262	0.370319	1.7	-0.142367	-0.0937555		0.8	3.7412	3.50776	3.29025	0.405986	0.9	0.225473	-0.00795781
chr05	16.1		0.47	1.35269	1.4034	1.6118	0.372322	1.4	-0.129552	-0.0788487		0.78	3.70142	3.53163	3.27414	0.406493	0.9	0.21364	0.0438565
chr05	17	05g01610957	0.38	1.35669	1.41061	1.58845	0.37412	1.2	-0.115876	-0.0619625		0.78	3.66734	3.54882	3.26712	0.40654	0.9	0.200105	0.0815938
chr05	18		0.33	1.34446	1.4207	1.57966	0.375048	1	-0.117599	-0.0413618		0.98	3.70682	3.54917	3.23409	0.402078	1.1	0.236367	0.0787154
chr05	19		0.29	1.33218	1.43202	1.56465	0.375919	0.9	-0.116235	-0.0163967		1.2	3.74393	3.54726	3.20625	0.397469	1.3	0.268841	0.0721739
chr05	20		0.25	1.32264	1.4427	1.54465	0.376659	0.8	-0.111004	0.00905762		1.4	3.77338	3.54356	3.1867	0.393178	1.6	0.293338	0.063521
chr05	21		0.22	1.31815	1.45101	1.52183	0.377244	0.7	-0.10184	0.0310131		1.56	3.79101	3.53875	3.17712	0.389664	1.7	0.306947	0.0546854
chr05	21.5	05g02012978	0.21	1.31806	1.45399	1.5101	0.377482	0.6	-0.0960245	0.0399057		1.63	3.7949	3.53612	3.1761	0.3883	1.8	0.309401	0.0506166
chr05	22.5		0.19	1.32338	1.44878	1.5157	0.377793	0.6	-0.0961586	0.0292335		1.82	3.83724	3.52722	3.17219	0.384333	2	0.332525	0.0225035
chr05	23.5		0.17	1.3379	1.43991	1.52148	0.378184	0.5	-0.0917908	0.0102174		1.97	3.86203	3.52089	3.17121	0.381056	2.2	0.345408	0.00427682
chr05	24.5		0.16	1.35798	1.42928	1.52776	0.37848	0.5	-0.0848877	-0.0135909		2.07	3.8635	3.51888	3.17178	0.379039	2.3	0.345861	0.00124352
chr05	25.4	05g02384711	0.16	1.37603	1.42034	1.53355	0.378566	0.5	-0.0787595	-0.0344434		2.1	3.8481	3.52026	3.17305	0.37838	2.3	0.337524	0.00968983
chr05	26.4		0.17	1.34885	1.43246	1.52465	0.378341	0.5	-0.0878964	-0.00428999		2.43	3.91312	3.50093	3.16945	0.371682	2.6	0.371833	-0.0403572
chr05	27.4		0.2	1.32049	1.44544	1.51446	0.377704	0.6	-0.096988	0.0279652		2.77	3.967	3.48333	3.16644	0.364966	3	0.400281	-0.0833915
chr05	28.4		0.24	1.29732	1.45651	1.5042	0.376793	0.7	-0.103441	0.0557513		3.04	3.99515	3.47118	3.16282	0.359672	3.2	0.416167	-0.107799
chr05	29.2	05g02537056	0.28	1.28592	1.46253	1.49639	0.376045	0.9	-0.105236	0.0713742		3.17	3.99497	3.46642	3.15964	0.357215	3.4	0.417669	-0.110887
chr05	30.2		0.3	1.27782	1.46809	1.49327	0.375758	0.9	-0.107727	0.0825476		3.31	4.0006	3.46927	3.12823	0.354403	3.5	0.436187	-0.0951481
chr05	31.2		0.31	1.273	1.47317	1.48924	0.375565	0.9	-0.108123	0.0920495		3.39	3.9935	3.47451	3.10364	0.352917	3.6	0.444926	-0.0740575
chr05	32.2		0.31	1.27232	1.47706	1.48484	0.375499	0.9	-0.106259	0.0984818		3.39	3.97418	3.48187	3.08817	0.352856	3.6	0.443009	-0.0493085
chr05	33.2		0.3	1.276	1.47923	1.48049	0.375575	0.9	-0.102243	0.100991		3.33	3.94512	3.49049	3.08303	0.354126	3.5	0.431047	-0.0235787
chr05	34.2		0.29	1.28348	1.47953	1.47637	0.375788	0.9	-0.0964462	0.0995972		3.2	3.90985	3.49931	3.08803	0.356484	3.4	0.41091	0.000373592
chr05	35.1	05g02922964	0.28	1.29257	1.47837	1.47287	0.376072	0.9	-0.0901508	0.0956463		3.06	3.87574	3.50663	3.09996	0.359275	3.3	0.387892	0.0187778
chr05	36.1		0.28	1.29209	1.46512	1.50316	0.376058	0.9	-0.105539	0.067495		3.68	3.93446	3.47672	3.05634	0.347353	3.9	0.439059	-0.0186728
chr05	37.1		0.3	1.30064	1.45027	1.53697	0.375611	0.9	-0.118165	0.0314598		4.16	3.95735	3.45183	3.02581	0.338444	4.3	0.465772	-0.0397452
chr05	37.7	05g03054546	0.33	1.30874	1.44234	1.55636	0.375106	1	-0.123812	0.00978778		4.32	3.95133	3.4417	3.01646	0.335548	4.5	0.467434	-0.0422004
chr05	38.7		0.2	1.31559	1.45231	1.50968	0.377599	0.6	-0.0970445	0.0396763		4.05	3.95359	3.47486	2.99156	0.340571	4.2	0.481014	0.00228522
chr05	39.7		0.12	1.33363	1.45706	1.45361	0.379264	0.4	-0.0599927	0.063436		3.39	3.87705	3.52229	2.99436	0.352981	3.6	0.441346	0.086579
chr05	40	05g03197253	0.11	1.34068	1.4573	1.4368	0.379546	0.3	-0.0480578	0.06856		3.17	3.84479	3.53484	3.00128	0.357243	3.4	0.421759	0.1118
chr05	41		0.05	1.36633	1.44258	1.45239	0.380673	0.2	-0.043026	0.0332195		3.03	3.88119	3.52502	3.03405	0.359788	3.2	0.42357	0.0674
chr05	42		0.03	1.39739	1.4252	1.46984	0.381129	0.1	-0.0362221	-0.00841356		2.86	3.91084	3.51094	3.08269	0.363149	3.1	0.414075	0.014171
chr05	43		0.05	1.43031	1.40721	1.48706	0.380769	0.1	-0.0283776	-0.0514738		2.67	3.92949	3.49532	3.14099	0.36694	2.9	0.39425	-0.0399252
chr05	44		0.1	1.46087	1.39095	1.50176	0.379648	0.3	-0.0204442	-0.0903662		2.47	3.93436	3.48119	3.20155	0.37089	2.7	0.366404	-0.0867659
chr05	44.8	05g03518672	0.17	1.48141	1.38038	1.51059	0.378354	0.5	-0.0145907	-0.115622		2.32	3.92819	3.47229	3.2476	0.374072	2.5	0.340296	-0.115608
chr05	45.8		0.09	1.46127	1.39008	1.49384	0.379863	0.3	-0.0162839	-0.0874741		2.12	3.91549	3.47929	3.24222	0.378018	2.3	0.336636	-0.0995627
chr05	46.8		0.03	1.43736	1.40397	1.47257	0.380987	0.1	-0.0176088	-0.0509937		1.88	3.88823	3.48921	3.24264	0.383087	2.1	0.322797	-0.0762236
chr05	47.8		0.01	1.41254	1.42022	1.45026	0.381502	0	-0.0188589	-0.0111774		1.6	3.84911	3.50079	3.25008	0.388815	1.8	0.299513	-0.0488061
chr05	48.8		0.02	1.39012	1.43624	1.43061	0.381358	0.1	-0.0202484	0.025875		1.33	3.80299	3.51203	3.2648	0.394655	1.5	0.269098	-0.02187
chr05	49.3	05g04165211	0.03	1.38058	1.44345	1.42258	0.381075	0.1	-0.0209963	0.0418673		1.2	3.77895	3.51694	3.27452	0.397466	1.3	0.252218	-0.00979208
chr05	50.3		0.07	1.37323	1.41981	1.49024	0.380176	0.2	-0.0585054	-0.0119234		1	3.75816	3.53063	3.27305	0.40164	1.1	0.242556	0.0150265
chr05	51.3		0.26	1.36953	1.39424	1.56613	0.376442	0.8	-0.0983019	-0.0735885		0.78	3.72486	3.53657	3.2873	0.406533	0.9	0.218784	0.0304889
chr05	52.3		0.56	1.36679	1.37505	1.63028	0.370516	1.7	-0.131744	-0.123485		0.55	3.68094	3.53365	3.31763	0.411672	0.6	0.181656	0.0343708
chr05	53.1	05g04430241	0.83	1.36356	1.36751	1.66347	0.365341	2.5	-0.149955	-0.145996		0.38	3.64085	3.52768	3.34808	0.415437	0.4	0.146388	0.0332128
chr05	54.1		0.58	1.37615	1.37368	1.63297	0.370217	1.8	-0.128408	-0.130885		0.67	3.73342	3.51126	3.32509	0.40892	0.8	0.204164	-0.0179932
chr05	55.1		0.3	1.3774	1.39316	1.57481	0.375748	0.9	-0.0987041	-0.0829476		1.03	3.80038	3.50113	3.3046	0.400983	1.2	0.247893	-0.0513558
chr05	56.1		0.1	1.36954	1.42298	1.49941	0.379667	0.3	-0.0649359	-0.0114983		1.35	3.82742	3.49806	3.28943	0.394119	1.5	0.268995	-0.060364
chr05	56.7	05g04710180	0.07	1.3624	1.44331	1.45217	0.380359	0.2	-0.0448832	0.0360231		1.49	3.82521	3.4994	3.28287	0.391125	1.7	0.271173	-0.0546354
chr05	57.7		0.13	1.3451	1.43888	1.48913	0.379131	0.4	-0.0720143	0.0217714		0.99	3.78082	3.4715	3.33796	0.402011	1.1	0.221429	-0.0878948
chr05	58.7		0.22	1.32375	1.43859	1.51693	0.377223	0.7	-0.0965884	0.0182472		0.52	3.70149	3.45431	3.39847	0.412249	0.6	0.151509	-0.0956661
chr05	59.7		0.33	1.30513	1.44264	1.53057	0.3751	1	-0.112721	0.0247917		0.18	3.60224	3.45678	3.44732	0.420036	0.2	0.0774608	-0.0680057
chr05	59.8	05g05590791	0.34	1.30372	1.44314	1.53123	0.374892	1	-0.113753	0.0256674		0.15	3.59229	3.45802	3.45131	0.420609	0.2	0.0704889	-0.0637811
chr05	60.8		0.21	1.32622	1.43448	1.51816	0.377527	0.6	-0.0959706	0.0122874		0.36	3.66788	3.45123	3.41722	0.415823	0.4	0.12533	-0.0913135
chr05	61.8		0.09	1.36688	1.42332	1.49764	0.37983	0.3	-0.0653766	-0.00893995		0.64	3.7332	3.45203	3.38007	0.409559	0.7	0.176561	-0.10461
chr05	61.9	05n05911988	0.08	1.37149	1.42232	1.4952	0.38001	0.3	-0.0618561	-0.0110255		0.67	3.738	3.45265	3.37652	0.408929	0.8	0.180741	-0.104609
chr05	62.9		0.04	1.39343	1.41839	1.47894	0.380884	0.1	-0.0427541	-0.0177924		0.7	3.75837	3.44004	3.40452	0.408341	0.8	0.176926	-0.141404
chr05	63.9		0.01	1.41939	1.41491	1.45901	0.381408	0	-0.0198124	-0.0242845		0.72	3.76934	3.42838	3.43609	0.407766	0.8	0.166625	-0.174334
chr05	64.9		0.01	1.44642	1.41259	1.43693	0.381489	0	0.00474823	-0.0290883		0.74	3.76777	3.41988	3.46709	0.407397	0.8	0.150343	-0.197546
chr05	65.8	05g06261481	0.03	1.46905	1.41177	1.41711	0.381177	0.1	0.0259698	-0.0313083		0.74	3.75555	3.41586	3.4916	0.407364	0.8	0.131976	-0.207711
chr05	66.8		0	1.42808	1.42415	1.42179	0.381682	0	0.0031428	-0.000788133		0.56	3.75047	3.44076	3.46108	0.411498	0.6	0.144696	-0.16502
chr05	67.8		0.02	1.3791	1.43498	1.42548	0.381259	0.1	-0.023189	0.0326922		0.37	3.70792	3.47498	3.42476	0.415746	0.4	0.141578	-0.0913638
chr05	68	05g06399450	0.03	1.36993	1.43643	1.42636	0.381068	0.1	-0.0282154	0.0382891		0.34	3.69629	3.48129	3.41894	0.416442	0.4	0.138675	-0.0763282
chr05	69		0.14	1.37989	1.46923	1.33544	0.378833	0.4	0.0222242	0.111564		0.65	3.77714	3.47239	3.39426	0.409455	0.7	0.191441	-0.113305
chr05	70		0.45	1.38876	1.50251	1.25464	0.37279	1.4	0.0670617	0.180811		1.01	3.83576	3.46022	3.37758	0.401545	1.1	0.229092	-0.14645
chr05	71		0.85	1.40112	1.52636	1.20283	0.36493	2.6	0.0991442	0.224389		1.35	3.86363	3.44932	3.36751	0.394223	1.5	0.248063	-0.166254
chr05	71.4	05g06873599	1.01	1.40736	1.53215	1.19119	0.361819	3	0.108086	0.232884		1.47	3.86645	3.44602	3.36478	0.391712	1.6	0.250837	-0.169594
chr05	72.4		0.94	1.41308	1.53545	1.1898	0.363145	2.8	0.111636	0.234008		1.51	3.90272	3.42792	3.40918	0.390742	1.7	0.246768	-0.228034
chr05	73.4		0.76	1.42716	1.52392	1.21581	0.366549	2.3	0.105678	0.202431		1.54	3.91757	3.41234	3.45383	0.390234	1.7	0.231867	-0.273359
chr05	74.1	05g07438136	0.61	1.44012	1.50972	1.24524	0.369489	1.9	0.0974375	0.167041		1.52	3.91091	3.40727	3.47814	0.390638	1.7	0.216385	-0.287262
chr05	75.1		0.64	1.46505	1.51077	1.23662	0.368914	2	0.114215	0.159935		1.43	3.90814	3.42607	3.42454	0.392417	1.6	0.241802	-0.24027
chr05	76.1		0.64	1.49121	1.50408	1.24004	0.36895	2	0.125584	0.138463		1.33	3.87044	3.4557	3.36991	0.39466	1.5	0.250264	-0.164476
chr05	76.5	05n23686743	0.63	1.50054	1.49973	1.2443	0.369101	1.9	0.12812	0.127311		1.29	3.84946	3.46864	3.35055	0.395348	1.4	0.249455	-0.131357
chr05	77.5		0.63	1.54057	1.48569	1.24467	0.369212	1.9	0.14795	0.0930711		1.27	3.84695	3.47876	3.3369	0.395838	1.4	0.255026	-0.113162
chr05	78.5		0.65	1.58116	1.46899	1.25052	0.368726	2	0.16532	0.0531563		1.24	3.83747	3.49045	3.32437	0.396614	1.4	0.25655	-0.0904665
chr05	79.5		0.71	1.61812	1.45159	1.26081	0.367611	2.2	0.178653	0.0121264		1.19	3.82181	3.50256	3.3143	0.397617	1.3	0.253753	-0.0654973
chr05	80.4	05n59071545	0.78	1.64525	1.43698	1.27246	0.366169	2.4	0.186394	-0.0218748		1.14	3.80362	3.51275	3.30836	0.398668	1.3	0.247631	-0.0432361
chr05	81.4		0.81	1.63975	1.44462	1.25525	0.365605	2.5	0.192252	-0.00287759		1.15	3.80328	3.5192	3.29856	0.398395	1.3	0.252358	-0.0317163
chr05	82.4		0.82	1.62409	1.45417	1.24387	0.365523	2.5	0.190109	0.0201898		1.13	3.78889	3.52646	3.29385	0.398993	1.3	0.247523	-0.0149093
chr05	83.4		0.8	1.60287	1.46305	1.241	0.365876	2.4	0.180932	0.0411116		1.06	3.76374	3.53304	3.29506	0.400304	1.2	0.234339	0.00364423
chr05	83.7	05g59820927	0.79	1.59615	1.46519	1.24192	0.366057	2.4	0.177112	0.0461561		1.04	3.75487	3.53464	3.29659	0.400799	1.2	0.229141	0.00891327
chr05	84.7		0.83	1.65344	1.43419	1.26992	0.365308	2.5	0.191759	-0.0274903		0.94	3.72259	3.54303	3.29117	0.403032	1.1	0.215708	0.036151
chr05	85.7	05g60018930	0.84	1.6708	1.42091	1.30151	0.365081	2.5	0.184647	-0.0652487		0.82	3.65771	3.55708	3.28833	0.405601	0.9	0.18469	0.0840567
chr05	86.7		0.91	1.69064	1.41437	1.29958	0.363723	2.8	0.195527	-0.0807452		0.88	3.67319	3.56121	3.27304	0.404327	1	0.200074	0.0880932
chr05	87.7		0.98	1.70861	1.40706	1.30063	0.362439	2.9	0.203987	-0.0975621		0.92	3.68983	3.56086	3.26479	0.403551	1	0.212519	0.0835513
chr05	88.7		1.04	1.72305	1.39966	1.30459	0.361329	3.1	0.209227	-0.11416		0.93	3.70591	3.556	3.26435	0.403295	1	0.22078	0.0708732
chr05	89.7		1.08	1.73188	1.39319	1.31076	0.360532	3.2	0.210561	-0.128131		0.92	3.71963	3.54736	3.27113	0.403485	1	0.224252	0.0519763
chr05	90.7		1.09	1.73289	1.38881	1.3179	0.360215	3.3	0.207495	-0.136591		0.9	3.72926	3.53626	3.28353	0.403997	1	0.222869	0.0298604
chr05	91.3	05g60643378	1.09	1.729	1.38758	1.32209	0.360322	3.3	0.203458	-0.13796		0.88	3.7324	3.52909	3.29278	0.404409	1	0.219811	0.0165029
chr05	92.3		1.17	1.74425	1.38018	1.31069	0.358776	3.5	0.216779	-0.147293		0.99	3.75282	3.52879	3.27697	0.401904	1.1	0.237927	0.0139
chr05	93.3		1.18	1.7398	1.37825	1.29869	0.358496	3.6	0.220552	-0.141002		1.09	3.76085	3.53127	3.26224	0.399845	1.2	0.24931	0.0197205
chr05	94.3		1.13	1.71707	1.38269	1.28698	0.359435	3.4	0.215046	-0.119343		1.16	3.7558	3.53686	3.24919	0.39835	1.3	0.253302	0.0343597
chr05	94.9	05g60999629	1.08	1.69783	1.38775	1.2806	0.36039	3.3	0.208616	-0.101464		1.19	3.74803	3.54119	3.24247	0.397699	1.3	0.252775	0.0459416
chr05	95.9		1.19	1.71006	1.38925	1.25377	0.358359	3.6	0.228143	-0.0926673		1.1	3.74387	3.52918	3.2453	0.399522	1.2	0.249282	0.034596
chr05	96.9		1.26	1.70856	1.39309	1.22737	0.357062	3.8	0.240596	-0.0748711		0.98	3.73031	3.51642	3.25801	0.402097	1.1	0.236149	0.022258
chr05	97.9		1.28	1.69117	1.40011	1.20361	0.356642	3.8	0.243779	-0.0472763		0.84	3.70659	3.50623	3.27623	0.405145	1	0.21518	0.0148214
chr05	98.9		1.27	1.66003	1.4108	1.18296	0.356872	3.8	0.238536	-0.0107007		0.7	3.67494	3.50052	3.29594	0.40834	0.8	0.1895	0.0150776
chr05	99.1	05g61318654	1.27	1.65273	1.4133	1.1792	0.356948	3.8	0.236762	-0.00266101		0.67	3.66808	3.49993	3.29982	0.408967	0.8	0.184127	0.0159818
chr05	100.1		1.15	1.63592	1.42431	1.17348	0.359101	3.5	0.231222	0.0196086		0.64	3.66815	3.50445	3.30152	0.409538	0.7	0.183313	0.0196162
chr05	101.1		1.04	1.61088	1.43882	1.17042	0.361293	3.1	0.220228	0.048175		0.61	3.66423	3.50913	3.30602	0.410343	0.7	0.179104	0.0240028
chr05	102.1		0.94	1.5797	1.4559	1.17074	0.363249	2.8	0.20448	0.0806806		0.56	3.65642	3.51372	3.31321	0.411345	0.6	0.171604	0.0289074
chr05	103.1		0.86	1.54609	1.47363	1.17511	0.36476	2.6	0.185489	0.113029		0.51	3.64533	3.51788	3.32277	0.412482	0.6	0.161281	0.0338319
chr05	104.1		0.81	1.51403	1.48981	1.18381	0.365758	2.4	0.165106	0.140887		0.46	3.63198	3.52126	3.33421	0.413686	0.5	0.148884	0.0381656
chr05	105.1	05g61849076	0.78	1.48634	1.50277	1.19648	0.36632	2.4	0.144934	0.161361		0.4	3.61746	3.5236	3.3469	0.414891	0.5	0.135278	0.0414152
chr05	106.1		0.75	1.50266	1.49668	1.19814	0.366834	2.3	0.152262	0.146277		0.39	3.616	3.52815	3.34679	0.415224	0.4	0.134605	0.0467613
chr05	107.1		0.72	1.5237	1.48765	1.20504	0.367404	2.2	0.159333	0.123281		0.37	3.61108	3.53253	3.34854	0.415676	0.4	0.131269	0.0527157
chr05	108.1		0.7	1.54833	1.47699	1.21667	0.367895	2.1	0.16583	0.0944909		0.34	3.6027	3.53637	3.35225	0.416225	0.4	0.125228	0.0589003
chr05	109.1		0.68	1.57358	1.46659	1.2318	0.368222	2.1	0.170888	0.0638986		0.32	3.59147	3.53927	3.35786	0.416839	0.4	0.116805	0.0646133
chr05	110.1		0.67	1.59569	1.45818	1.24897	0.368395	2	0.17336	0.0358518		0.29	3.57845	3.54086	3.36516	0.417483	0.3	0.106647	0.0690533
chr05	110.5	05g62184477	0.67	1.60292	1.45558	1.25609	0.368441	2	0.173414	0.026073		0.28	3.57301	3.54107	3.36846	0.417742	0.3	0.102274	0.0703323
chr05	111.5		0.76	1.60853	1.46772	1.23341	0.366563	2.3	0.18756	0.0467455		0.25	3.58869	3.53307	3.3734	0.418269	0.3	0.107644	0.0520325
chr05	112.5		0.85	1.61232	1.47852	1.21735	0.364928	2.6	0.197483	0.0636886		0.23	3.60242	3.51944	3.38485	0.418802	0.3	0.108785	0.0258132
chr05	113.5		0.91	1.61412	1.48531	1.21182	0.36383	2.7	0.201147	0.0723426		0.22	3.61321	3.50167	3.40074	0.419148	0.2	0.106235	-0.00531081
chr05	114.5		0.93	1.61353	1.48678	1.21746	0.363432	2.8	0.198036	0.0712864		0.21	3.62045	3.48279	3.41737	0.419167	0.2	0.101537	-0.0361165
chr05	114.6	05g62357543	0.93	1.61332	1.48665	1.21854	0.36343	2.8	0.19739	0.0707131		0.22	3.62097	3.48097	3.41894	0.41915	0.2	0.101014	-0.0389836
chr05	115.6		0.85	1.61598	1.47565	1.2276	0.36497	2.6	0.19419	0.0538644		0.19	3.61632	3.4606	3.44096	0.419845	0.2	0.0876769	-0.0680444
chr05	116.6		0.76	1.61768	1.46191	1.24154	0.366588	2.3	0.188071	0.0323075		0.18	3.61078	3.43845	3.46493	0.420003	0.2	0.072923	-0.0994109
chr05	117.6		0.68	1.618	1.4463	1.25938	0.368157	2.1	0.179309	0.00760717		0.2	3.60379	3.41636	3.48908	0.41961	0.2	0.0573544	-0.130078
chr05	118.6		0.61	1.61632	1.43018	1.27954	0.369576	1.9	0.168388	-0.0177497		0.23	3.5947	3.3965	3.51157	0.41875	0.3	0.0415698	-0.156635
chr05	119.6		0.55	1.61204	1.41506	1.30025	0.370788	1.7	0.155897	-0.0410855		0.29	3.58317	3.3807	3.53097	0.417577	0.3	0.0261011	-0.176369
chr05	120.6		0.5	1.60493	1.4021	1.32002	0.371789	1.5	0.142453	-0.0603746		0.34	3.56942	3.36992	3.54663	0.416262	0.4	0.0113953	-0.188101
chr05	121.2	05g62623703	0.47	1.59939	1.39564	1.33105	0.3723	1.4	0.134171	-0.0695759		0.38	3.5604	3.36588	3.55422	0.415462	0.4	0.00309248	-0.19143
chr05	122.2		0.46	1.60375	1.39971	1.33074	0.372564	1.4	0.136504	-0.0675327		0.38	3.5656	3.36141	3.55824	0.415362	0.4	0.0036801	-0.200511
chr05	123.2		0.43	1.6019	1.40628	1.33117	0.373075	1.3	0.135364	-0.060251		0.37	3.56661	3.36189	3.56012	0.415614	0.4	0.00324457	-0.201475
chr05	124.2		0.4	1.59369	1.41498	1.33232	0.37378	1.2	0.130684	-0.0480282		0.34	3.56283	3.36777	3.55926	0.416224	0.4	0.00178463	-0.193275
chr05	125.2		0.35	1.58053	1.42462	1.33442	0.374588	1.1	0.123057	-0.0328527		0.31	3.55502	3.37813	3.5557	0.417107	0.4	-0.000339301	-0.177229
chr05	126.2		0.31	1.56471	1.43377	1.33774	0.375404	1	0.113486	-0.0174549		0.26	3.54488	3.39108	3.55006	0.418119	0.3	-0.00259099	-0.156388
chr05	126.3	05g63018864	0.31	1.56307	1.43461	1.33815	0.375484	0.9	0.112463	-0.0159962		0.26	3.54381	3.39244	3.54942	0.418222	0.3	-0.00280407	-0.154173
chr05	127.3		0.38	1.57839	1.43559	1.32724	0.374107	1.2	0.125574	-0.0172211		0.24	3.55637	3.39097	3.53922	0.418562	0.3	0.00857563	-0.156824
chr05	128.3		0.45	1.59022	1.43688	1.31754	0.372746	1.4	0.136338	-0.0169947		0.22	3.56581	3.39435	3.5261	0.419016	0.3	0.0198564	-0.151601
chr05	129.3		0.51	1.59781	1.43856	1.30955	0.37148	1.6	0.144129	-0.0151156		0.2	3.5717	3.40292	3.51071	0.419537	0.2	0.0304981	-0.138288
chr05	130.3		0.57	1.6011	1.4405	1.30367	0.370372	1.7	0.148715	-0.0118855		0.18	3.57459	3.41553	3.49443	0.420027	0.2	0.0400827	-0.118975
chr05	130.5	05g63239210	0.58	1.60128	1.44089	1.30277	0.370173	1.8	0.149256	-0.0111323		0.17	3.5749	3.41836	3.49121	0.420112	0.2	0.041844	-0.114689
chr05	131.5		0.54	1.57864	1.45587	1.28852	0.370931	1.6	0.145061	0.0222899		0.09	3.55883	3.44648	3.47634	0.422058	0.1	0.041246	-0.071105
chr05	132.5		0.52	1.55342	1.47019	1.27676	0.371358	1.6	0.138331	0.0551025		0.04	3.53964	3.47661	3.45825	0.423085	0	0.040699	-0.0223307
chr05	133.5		0.51	1.52752	1.48178	1.26957	0.371529	1.6	0.128977	0.0832319		0.04	3.51891	3.50489	3.4395	0.423074	0.1	0.0397008	0.025684
chr05	134	05g63468118	0.51	1.51486	1.48611	1.26809	0.371556	1.6	0.123383	0.0946405		0.06	3.50852	3.51726	3.43077	0.42271	0.1	0.0388743	0.0476174
chr05	135		0.59	1.51384	1.49975	1.25449	0.370008	1.8	0.129672	0.115583		0.1	3.51771	3.52875	3.41538	0.421813	0.1	0.0511614	0.0622013
chr05	136		0.66	1.51229	1.51068	1.24679	0.368669	2	0.132752	0.131139		0.14	3.52691	3.5383	3.40355	0.42081	0.2	0.0616787	0.0730735
chr05	137		0.7	1.51062	1.51719	1.24601	0.367716	2.1	0.132308	0.138872		0.19	3.53579	3.54375	3.39656	0.419839	0.2	0.0696159	0.0775762
chr05	137.2	05g63702036	0.71	1.51028	1.51789	1.24665	0.367581	2.2	0.131814	0.139428		0.19	3.53748	3.54428	3.39574	0.419659	0.2	0.0708661	0.0776676
chr05	138.2		0.68	1.52783	1.49842	1.23857	0.368095	2.1	0.144629	0.115218		0.21	3.52482	3.55485	3.38729	0.419356	0.2	0.0687637	0.0987966
chr05	139.2		0.67	1.5456	1.47733	1.23678	0.368395	2	0.154408	0.0861372		0.23	3.5106	3.56581	3.3801	0.41889	0.3	0.0652478	0.120463
chr05	140.2		0.67	1.56089	1.45744	1.23962	0.368437	2	0.160635	0.0571812		0.26	3.49614	3.57683	3.37452	0.418216	0.3	0.0608094	0.141503
chr05	141.2		0.67	1.57096	1.4409	1.2452	0.368322	2	0.162881	0.0328178		0.3	3.48341	3.587	3.3707	0.417333	0.3	0.0563571	0.159947
chr05	142.1	05g64189086	0.68	1.57403	1.42995	1.25109	0.368221	2.1	0.161466	0.0173891		0.34	3.47524	3.5941	3.36894	0.416425	0.4	0.0531501	0.172005
chr05	143.1		0.55	1.54389	1.45023	1.24918	0.370682	1.7	0.147354	0.053691		0.29	3.46395	3.59236	3.3818	0.417553	0.3	0.0410753	0.169479
chr05	144.1		0.41	1.5204	1.45653	1.2691	0.373556	1.2	0.125653	0.0617783		0.23	3.45738	3.58432	3.40213	0.418929	0.3	0.027625	0.154561
chr05	145.1		0.24	1.50688	1.44507	1.31117	0.37687	0.7	0.0978507	0.0360455		0.16	3.45341	3.57128	3.42853	0.420323	0.2	0.0124423	0.130308
chr05	145.7	05n64931120	0.16	1.50303	1.42985	1.34348	0.378548	0.5	0.0797747	0.00659299		0.13	3.45152	3.56155	3.44591	0.421073	0.2	0.00280165	0.112839
chr06	0	06n00019040	0.38	1.45155	1.35178	1.57512	0.374183	1.1	-0.0617846	-0.161562		0.41	3.49173	3.40803	3.665	0.41482	0.5	-0.0866392	-0.170333
chr06	1		0.31	1.44358	1.35955	1.57023	0.375455	1	-0.0633229	-0.147348		0.49	3.50259	3.3954	3.68172	0.413002	0.6	-0.0895647	-0.196759
chr06	2		0.24	1.43189	1.37212	1.55665	0.376919	0.7	-0.0623794	-0.122153		0.54	3.51187	3.38992	3.68356	0.411904	0.6	-0.0858482	-0.207794
chr06	3	06g00993782	0.17	1.41838	1.38695	1.53748	0.378281	0.5	-0.0595493	-0.0909818		0.55	3.51724	3.39236	3.67122	0.411718	0.6	-0.0769897	-0.201866
chr06	4		0.19	1.40308	1.39107	1.55372	0.377783	0.6	-0.0753195	-0.087337		0.63	3.53085	3.38258	3.69252	0.409859	0.7	-0.0808377	-0.229103
chr06	5		0.23	1.38786	1.39683	1.5691	0.377129	0.7	-0.0906198	-0.0816518		0.71	3.54289	3.37435	3.71214	0.408042	0.8	-0.0846251	-0.253164
chr06	6		0.27	1.3735	1.40396	1.58295	0.376337	0.8	-0.104726	-0.0742591		0.78	3.55235	3.36882	3.7281	0.406444	0.9	-0.0878729	-0.271406
chr06	7		0.31	1.36076	1.41204	1.59479	0.375436	1	-0.117012	-0.0657328		0.84	3.55865	3.36682	3.73862	0.405231	0.9	-0.0899842	-0.281814
chr06	8		0.36	1.35025	1.42054	1.60434	0.374468	1.1	-0.127042	-0.0567527		0.87	3.56176	3.36857	3.74262	0.404515	1	-0.0904334	-0.28362
chr06	9		0.41	1.3423	1.42897	1.61153	0.373474	1.3	-0.134614	-0.0479441		0.88	3.56217	3.37365	3.74007	0.404316	1	-0.0889525	-0.277474
chr06	9.2	06g01645366	0.42	1.34103	1.43061	1.61269	0.373277	1.3	-0.135833	-0.0462469		0.88	3.56199	3.37499	3.73884	0.404335	1	-0.0884251	-0.275429
chr06	10.2		0.31	1.34637	1.42884	1.58002	0.375541	0.9	-0.116827	-0.0343561		0.67	3.56232	3.38694	3.71255	0.40902	0.8	-0.0751169	-0.25049
chr06	11.2		0.21	1.35657	1.42626	1.54666	0.377556	0.6	-0.0950442	-0.0253576		0.45	3.54682	3.40651	3.67852	0.413839	0.5	-0.0658499	-0.20615
chr06	12.2		0.12	1.37067	1.42356	1.51479	0.379204	0.4	-0.0720604	-0.0191644		0.27	3.51882	3.43019	3.63865	0.418009	0.3	-0.0599136	-0.148539
chr06	13	06g01822708	0.07	1.38317	1.42207	1.49133	0.380211	0.2	-0.0540784	-0.0151768		0.16	3.49411	3.44838	3.60548	0.420459	0.2	-0.055686	-0.101418
chr06	14		0.22	1.37485	1.40255	1.55858	0.37724	0.7	-0.0918637	-0.0641647		0.11	3.49989	3.4481	3.5886	0.421614	0.1	-0.0443552	-0.0961407
chr06	15		0.41	1.3641	1.38987	1.59807	0.373456	1.3	-0.116981	-0.0912159		0.05	3.49937	3.45969	3.54535	0.423024	0.1	-0.0229884	-0.0626689
chr06	15.2	06g01955977	0.45	1.36173	1.38905	1.60095	0.372787	1.4	-0.119611	-0.0922861		0.04	3.49906	3.46253	3.53633	0.423243	0	-0.0186353	-0.0551675
chr06	16.2		0.28	1.35457	1.40589	1.5678	0.376014	0.9	-0.106612	-0.0552932		0.03	3.48838	3.46499	3.54003	0.423347	0	-0.0258273	-0.0492173
chr06	17.2		0.16	1.34733	1.42917	1.51696	0.378423	0.5	-0.0848157	-0.00297786		0.03	3.47632	3.46972	3.53754	0.423458	0	-0.0306103	-0.0372089
chr06	18.2		0.12	1.34198	1.45299	1.46079	0.379253	0.4	-0.0594078	0.0516093		0.02	3.46355	3.47594	3.52994	0.423531	0	-0.0331952	-0.0207977
chr06	18.7	06g02227613	0.13	1.34054	1.46307	1.43543	0.379059	0.4	-0.0474446	0.0750756		0.02	3.45721	3.47911	3.52541	0.423536	0	-0.0341024	-0.0122015
chr06	19.7		0.19	1.32523	1.4693	1.45263	0.377855	0.6	-0.063704	0.0803719		0.04	3.44113	3.48237	3.53697	0.42306	0.1	-0.0479187	-0.00668319
chr06	19.9	06n28612423	0.2	1.3234	1.47002	1.45646	0.377621	0.6	-0.0665295	0.0800949		0.05	3.43841	3.48311	3.53892	0.422951	0.1	-0.0502531	-0.00554976
chr06	20.9		0.15	1.33634	1.46259	1.45782	0.378689	0.5	-0.0607392	0.0655096		0.07	3.41411	3.48777	3.53147	0.422465	0.1	-0.0586798	0.0149781
chr06	21.9		0.1	1.35305	1.45193	1.45958	0.379673	0.3	-0.0532645	0.0456111		0.1	3.39168	3.49355	3.52207	0.421778	0.1	-0.0651944	0.036669
chr06	22.4	06g32134780	0.08	1.36209	1.44604	1.45988	0.380091	0.2	-0.0488923	0.0350546		0.12	3.38224	3.49624	3.51782	0.421378	0.1	-0.0677891	0.0462089
chr06	23.4		0.08	1.36266	1.44287	1.46486	0.380154	0.2	-0.0510993	0.0291156		0.14	3.37275	3.49698	3.52397	0.42094	0.2	-0.075608	0.0486167
chr06	24.4		0.07	1.36497	1.43816	1.47017	0.380219	0.2	-0.0526031	0.0205886		0.16	3.36516	3.49716	3.53024	0.420512	0.2	-0.0825403	0.0494555
chr06	25.4		0.07	1.36891	1.43207	1.47551	0.380272	0.2	-0.0533006	0.00986019		0.17	3.36013	3.49655	3.53646	0.42012	0.2	-0.0881626	0.0482532
chr06	26.4		0.07	1.374	1.42515	1.48034	0.380297	0.2	-0.0531698	-0.00201951		0.19	3.35796	3.49508	3.54231	0.419782	0.2	-0.0921735	0.0449439
chr06	27.4		0.07	1.37956	1.41822	1.48409	0.380289	0.2	-0.0522654	-0.013612		0.2	3.3585	3.49291	3.54738	0.419511	0.2	-0.0944412	0.0399734
chr06	28.4		0.07	1.38494	1.41202	1.48633	0.380251	0.2	-0.0506962	-0.0236195		0.21	3.36122	3.49036	3.55125	0.419307	0.2	-0.0950106	0.0341263
chr06	29.3	06g32593676	0.07	1.38929	1.40747	1.48695	0.380203	0.2	-0.0488289	-0.0306453		0.21	3.36504	3.48804	3.55349	0.41918	0.2	-0.0942262	0.0287766
chr06	30.3		0.09	1.39629	1.39955	1.50733	0.379784	0.3	-0.0555229	-0.0522552		0.24	3.37669	3.47185	3.59421	0.41852	0.3	-0.10876	-0.0136027
chr06	31.3		0.12	1.40465	1.39518	1.528	0.379296	0.4	-0.0616769	-0.0711431		0.31	3.3941	3.45957	3.64367	0.417056	0.4	-0.124786	-0.05931
chr06	32.3		0.14	1.41319	1.39623	1.54228	0.378914	0.4	-0.0645462	-0.0814995		0.39	3.41447	3.45657	3.68935	0.415179	0.4	-0.137443	-0.0953436
chr06	32.7	06g32958269	0.14	1.41645	1.39801	1.54503	0.378826	0.4	-0.0642904	-0.0827265		0.42	3.42276	3.45824	3.70345	0.414473	0.5	-0.140343	-0.104865
chr06	33.7		0.07	1.41635	1.40577	1.51277	0.380228	0.2	-0.0482103	-0.0587851		0.36	3.42443	3.46102	3.69104	0.415799	0.4	-0.133306	-0.0967116
chr06	34.7		0.02	1.41558	1.41602	1.47357	0.381224	0.1	-0.0289951	-0.0285572		0.29	3.42534	3.46712	3.66459	0.417467	0.3	-0.119626	-0.0778463
chr06	35.4	06g33367407	0.01	1.41504	1.42327	1.44669	0.381573	0	-0.0158214	-0.00759781		0.24	3.42577	3.47253	3.64103	0.418651	0.3	-0.107628	-0.0608723
chr06	36.4		0.02	1.3988	1.42776	1.46016	0.381284	0.1	-0.0306813	-0.00172456		0.23	3.42103	3.4752	3.63881	0.418733	0.3	-0.108889	-0.0547166
chr06	37.4		0.05	1.38162	1.4326	1.47235	0.380777	0.1	-0.0453657	0.00561508		0.23	3.41601	3.47868	3.63278	0.41889	0.3	-0.108384	-0.0457123
chr06	38.4		0.08	1.36423	1.43753	1.48267	0.380065	0.2	-0.059221	0.0140829		0.22	3.41089	3.48268	3.62364	0.419092	0.3	-0.106374	-0.0345845
chr06	39.2	06g34052806	0.12	1.35075	1.44131	1.48945	0.379367	0.4	-0.0693505	0.0212092		0.21	3.40692	3.486	3.61484	0.419266	0.2	-0.103958	-0.0248728
chr06	40.2		0.09	1.35003	1.44736	1.46701	0.379802	0.3	-0.0584906	0.0388406		0.23	3.39626	3.48799	3.61758	0.418778	0.3	-0.11066	-0.0189292
chr06	41.2		0.09	1.34971	1.45609	1.44082	0.37991	0.3	-0.0455546	0.0608257		0.25	3.39195	3.4876	3.62052	0.418372	0.3	-0.114286	-0.0186339
chr06	42.2		0.11	1.34977	1.46787	1.41395	0.379492	0.3	-0.0320899	0.0860118		0.26	3.39373	3.48513	3.62208	0.418103	0.3	-0.114176	-0.0227736
chr06	43.2	06g35479088	0.16	1.3508	1.48193	1.39124	0.378438	0.5	-0.0202192	0.110908		0.27	3.39942	3.48157	3.62043	0.417978	0.3	-0.110504	-0.0283591
chr06	44.2		0.17	1.34844	1.48505	1.37857	0.378236	0.5	-0.0150647	0.121543		0.22	3.41323	3.47459	3.6156	0.418981	0.3	-0.101186	-0.0398246
chr06	45.2		0.18	1.35084	1.485	1.36709	0.37816	0.5	-0.00812617	0.126032		0.18	3.43181	3.46719	3.60859	0.419904	0.2	-0.0883899	-0.053013
chr06	46.2		0.17	1.35877	1.48163	1.35777	0.37822	0.5	0.000498202	0.123364		0.15	3.45273	3.46061	3.5991	0.420668	0.2	-0.0731851	-0.0653019
chr06	47.2		0.16	1.37112	1.47593	1.35099	0.378368	0.5	0.0100635	0.114879		0.12	3.47297	3.45604	3.58715	0.421239	0.1	-0.0570875	-0.0740212
chr06	47.3	06g35892835	0.16	1.37251	1.47529	1.35045	0.378385	0.5	0.0110296	0.113813		0.12	3.47487	3.45572	3.58584	0.421286	0.1	-0.0554853	-0.074632
chr06	48.3		0.13	1.38845	1.47104	1.34699	0.37898	0.4	0.0207315	0.10332		0.16	3.48933	3.44478	3.60189	0.420315	0.2	-0.0562772	-0.100831
chr06	49.3		0.11	1.40921	1.46368	1.344	0.37947	0.3	0.0326021	0.0870719		0.22	3.50372	3.43271	3.61707	0.419117	0.2	-0.0566797	-0.127689
chr06	50.3		0.1	1.43267	1.45388	1.34155	0.37974	0.3	0.0455587	0.0667671		0.28	3.51605	3.42051	3.63064	0.417763	0.3	-0.057298	-0.152838
chr06	51.3		0.1	1.45618	1.44273	1.33984	0.379728	0.3	0.0581673	0.0447197		0.34	3.52476	3.40939	3.64171	0.416368	0.4	-0.0584771	-0.173841
chr06	52.3		0.11	1.47737	1.43137	1.33911	0.379438	0.3	0.0691311	0.0231336		0.4	3.52911	3.40054	3.64925	0.415082	0.5	-0.0600734	-0.188634
chr06	53.3		0.14	1.49475	1.42072	1.33945	0.378921	0.4	0.0776527	0.00361635		0.44	3.52925	3.3949	3.65221	0.41406	0.5	-0.0614836	-0.19583
chr06	54.2	06g36675204	0.17	1.50668	1.41223	1.34058	0.378323	0.5	0.0830509	-0.0114048		0.47	3.52645	3.39301	3.65033	0.413471	0.5	-0.061939	-0.195381
chr06	55.2		0.41	1.57529	1.38619	1.31756	0.373403	1.3	0.128867	-0.0602371		0.41	3.56465	3.38027	3.59502	0.414855	0.5	-0.0151846	-0.19956
chr06	55.8	06g37357258	0.61	1.61163	1.37234	1.30572	0.369522	1.9	0.152954	-0.086339		0.38	3.58246	3.38118	3.5579	0.415507	0.4	0.0122786	-0.188995
chr06	56.8		0.49	1.58877	1.39252	1.30034	0.371856	1.5	0.144219	-0.0520326		0.33	3.58965	3.3894	3.54915	0.416579	0.4	0.0202487	-0.179996
chr06	57.8		0.4	1.56192	1.41198	1.29638	0.373692	1.2	0.132773	-0.0171706		0.28	3.59457	3.40101	3.53441	0.417762	0.3	0.0300837	-0.163478
chr06	58.8		0.33	1.5323	1.42902	1.29578	0.375023	1	0.118259	0.0149796		0.23	3.59686	3.41435	3.51598	0.418876	0.3	0.0404401	-0.142063
chr06	59.2	06g37538087	0.31	1.51999	1.43491	1.29673	0.375423	1	0.111631	0.0265519		0.21	3.59705	3.41974	3.50828	0.419269	0.2	0.0443814	-0.132921
chr06	60.2		0.36	1.55477	1.41458	1.3057	0.374516	1.1	0.124534	-0.0156539		0.1	3.57722	3.44711	3.47018	0.42174	0.1	0.0535174	-0.0765938
chr06	61.2		0.43	1.58411	1.39309	1.32039	0.373	1.3	0.13186	-0.0591598		0.07	3.54804	3.48019	3.42878	0.422463	0.1	0.0596308	-0.00822444
chr06	62.2		0.53	1.60167	1.37559	1.3371	0.371181	1.6	0.132286	-0.0937924		0.13	3.51836	3.51159	3.39098	0.421137	0.1	0.0636892	0.0569191
chr06	62.5	06g37858002	0.55	1.60429	1.37164	1.34198	0.370643	1.7	0.131158	-0.10149		0.16	3.51059	3.51971	3.3813	0.420402	0.2	0.064644	0.0737644
chr06	63.5		1.13	1.7024	1.33635	1.32439	0.359431	3.4	0.189005	-0.177046		0.23	3.559	3.50443	3.36123	0.418738	0.3	0.098883	0.044313
chr06	64.5		1.76	1.77496	1.32119	1.30345	0.347794	5.2	0.235753	-0.218015		0.39	3.57799	3.50719	3.32067	0.415142	0.4	0.128661	0.0578564
chr06	65	06g38351192	2.03	1.7982	1.32109	1.29227	0.342739	6	0.252968	-0.224143		0.5	3.57477	3.51499	3.29693	0.412701	0.6	0.138923	0.0791429
chr06	66		1.65	1.76544	1.3405	1.28376	0.349811	4.9	0.24084	-0.184102		0.43	3.55198	3.53111	3.30709	0.414271	0.5	0.122446	0.101576
chr06	67		1.24	1.71071	1.37007	1.27751	0.35736	3.7	0.2166	-0.124036		0.35	3.5284	3.54143	3.3308	0.416133	0.4	0.0988032	0.11183
chr06	67.7	06g38899783	1	1.66653	1.39206	1.27752	0.362097	3	0.194505	-0.0799687		0.29	3.51339	3.54382	3.35337	0.417487	0.3	0.0800087	0.110439
chr06	68.7		1.25	1.68696	1.40908	1.2387	0.357213	3.7	0.22413	-0.0537537		0.34	3.52222	3.54635	3.33608	0.4163	0.4	0.0930705	0.117198
chr06	69.7		1.54	1.70388	1.42501	1.20498	0.351737	4.6	0.249449	-0.0294164		0.38	3.53195	3.54361	3.32696	0.415469	0.4	0.102495	0.114161
chr06	70.2	06g39107814	1.69	1.71098	1.43157	1.1919	0.348969	5	0.259538	-0.0198682		0.39	3.53698	3.54034	3.32581	0.415219	0.4	0.105587	0.108946
chr06	71.2		1.84	1.73267	1.41689	1.18294	0.346237	5.4	0.274864	-0.040909		0.3	3.56862	3.51082	3.33989	0.417173	0.3	0.114364	0.0565603
chr06	72.2		1.96	1.7448	1.40278	1.17817	0.344114	5.8	0.283316	-0.0587011		0.27	3.59453	3.48164	3.35671	0.417923	0.3	0.118912	0.00601637
chr06	73.2		2.03	1.74633	1.39039	1.17817	0.342813	6	0.284079	-0.0718594		0.27	3.60982	3.45646	3.37577	0.417937	0.3	0.117024	-0.0363332
chr06	73.9	06g39469518	2.05	1.74171	1.38296	1.18112	0.342422	6	0.280297	-0.0784583		0.28	3.6144	3.44233	3.38889	0.41773	0.3	0.112754	-0.0593156
chr06	74.9		2.04	1.74547	1.38949	1.17883	0.342702	6	0.28332	-0.0726555		0.27	3.6169	3.44413	3.38886	0.41788	0.3	0.114021	-0.0587485
chr06	75.9		1.95	1.73308	1.40184	1.18041	0.344294	5.7	0.276338	-0.0549031		0.25	3.6107	3.45063	3.39062	0.418361	0.3	0.110037	-0.0500318
chr06	76.9		1.81	1.70782	1.41766	1.18562	0.346795	5.3	0.261102	-0.0290613		0.22	3.59743	3.46027	3.39387	0.419049	0.3	0.101778	-0.035385
chr06	77	06g40440629	1.8	1.70484	1.41929	1.18635	0.347075	5.3	0.259248	-0.0263059		0.22	3.59586	3.4613	3.39428	0.419122	0.2	0.100789	-0.0337676
chr06	78		1.74	1.71148	1.41444	1.19296	0.348074	5.1	0.259263	-0.0377794		0.23	3.59534	3.46959	3.38317	0.418813	0.3	0.106083	-0.0196623
chr06	79		1.66	1.71324	1.40848	1.20405	0.349572	4.9	0.254597	-0.0501684		0.25	3.59344	3.4796	3.37478	0.418476	0.3	0.109326	-0.00451059
chr06	80		1.56	1.70949	1.4021	1.21866	0.351495	4.6	0.245415	-0.0619726		0.26	3.59058	3.4902	3.37004	0.418137	0.3	0.11027	0.009888
chr06	80.6	06g41552817	1.49	1.70455	1.39842	1.22858	0.352809	4.4	0.237987	-0.0681456		0.27	3.58858	3.49635	3.36909	0.417947	0.3	0.109745	0.0175116
chr06	81.6		1.24	1.70362	1.37152	1.26606	0.357402	3.7	0.218782	-0.113321		0.27	3.59922	3.49312	3.37122	0.417937	0.3	0.113998	0.00790538
chr06	82.6		0.99	1.68074	1.35109	1.30573	0.362214	3	0.187504	-0.142149		0.26	3.59826	3.49707	3.37636	0.418206	0.3	0.110947	0.00976378
chr06	83.6		0.74	1.63701	1.34166	1.3445	0.366993	2.3	0.146255	-0.149095		0.24	3.5853	3.51026	3.38237	0.418643	0.3	0.101467	0.0264239
chr06	83.9	06g41679936	0.67	1.62138	1.34066	1.3556	0.368322	2	0.132891	-0.147834		0.23	3.58029	3.5154	3.38397	0.418751	0.3	0.0981574	0.033271
chr06	84.9		0.85	1.65477	1.39128	1.2879	0.364948	2.6	0.183432	-0.0800496		0.32	3.62895	3.47556	3.37784	0.416786	0.4	0.125556	-0.0278342
chr06	85.9		1.2	1.67597	1.40878	1.24489	0.358246	3.6	0.215538	-0.0516522		0.44	3.66291	3.44767	3.38479	0.41417	0.5	0.13906	-0.0761819
chr06	86.3	06g41797474	1.33	1.67944	1.40972	1.23778	0.355744	4	0.220829	-0.0488918		0.47	3.66258	3.44412	3.38887	0.4135	0.5	0.136854	-0.0816076
chr06	87.3		1.26	1.67126	1.41369	1.22927	0.357055	3.8	0.220991	-0.0365787		0.56	3.68678	3.43623	3.38581	0.411497	0.6	0.150486	-0.100063
chr06	88.3		1.17	1.65654	1.4185	1.22385	0.358809	3.5	0.216345	-0.021692		0.65	3.7087	3.42978	3.38403	0.409457	0.7	0.162334	-0.116582
chr06	89.3		1.06	1.63647	1.42318	1.22287	0.360923	3.2	0.206799	-0.00649314		0.73	3.7265	3.42571	3.38313	0.407522	0.8	0.171686	-0.129112
chr06	90.3		0.93	1.61294	1.42681	1.22723	0.363282	2.8	0.192854	0.00672637		0.81	3.73892	3.42439	3.38286	0.405827	0.9	0.178032	-0.136497
chr06	90.6	06g42309102	0.9	1.60551	1.42763	1.2296	0.364017	2.7	0.187957	0.0100751		0.83	3.74151	3.42452	3.38291	0.405381	0.9	0.179303	-0.137693
chr06	91.6		0.91	1.6204	1.41861	1.23106	0.363679	2.8	0.194666	-0.00712057		0.88	3.75469	3.40914	3.39286	0.404329	1	0.180914	-0.164629
chr06	92.6		0.92	1.63149	1.40944	1.23805	0.363632	2.8	0.196721	-0.02533		0.91	3.75977	3.39757	3.40515	0.403718	1	0.177311	-0.184897
chr06	93.6		0.9	1.6367	1.40149	1.24964	0.363923	2.7	0.193531	-0.0416735		0.91	3.75486	3.39154	3.41791	0.403729	1	0.168478	-0.194842
chr06	94.6	06g43510160	0.87	1.635	1.39578	1.26434	0.364562	2.6	0.185331	-0.0538866		0.88	3.74053	3.39122	3.42981	0.404392	1	0.155359	-0.193956
chr06	95.6		0.75	1.62771	1.40011	1.272	0.366908	2.3	0.177859	-0.0497416		0.86	3.74837	3.38669	3.43875	0.404871	1	0.154813	-0.206873
chr06	96.6		0.61	1.60902	1.40763	1.28187	0.369639	1.8	0.163575	-0.0378131		0.78	3.74074	3.38878	3.447	0.406432	0.9	0.14687	-0.205091
chr06	97.6		0.46	1.58123	1.41704	1.29414	0.372436	1.4	0.143547	-0.0206486		0.67	3.71781	3.39723	3.45476	0.408899	0.8	0.131525	-0.189058
chr06	97.9	06g44200102	0.42	1.57183	1.41991	1.29829	0.373237	1.3	0.136772	-0.0151567		0.63	3.70864	3.40066	3.45708	0.409746	0.7	0.125782	-0.182206
chr06	98.9		0.4	1.56617	1.41816	1.30016	0.373742	1.2	0.133005	-0.015008		0.72	3.71871	3.38151	3.46293	0.407866	0.8	0.127891	-0.209314
chr06	99.9		0.36	1.55205	1.41961	1.30437	0.374541	1.1	0.123841	-0.0086001		0.75	3.70863	3.37065	3.46756	0.407199	0.8	0.120535	-0.21744
chr06	100.2	06g44592816	0.34	1.54672	1.42059	1.30611	0.374815	1.1	0.120303	-0.00582626		0.75	3.70199	3.36935	3.46881	0.407262	0.8	0.11659	-0.216055
chr06	101.2		0.43	1.57404	1.41491	1.29933	0.373063	1.3	0.137351	-0.0217754		0.64	3.68349	3.37119	3.50016	0.409613	0.7	0.0916676	-0.220633
chr06	102.1	06g44981516	0.5	1.59216	1.4104	1.30137	0.37171	1.5	0.145396	-0.0363645		0.51	3.6522	3.38444	3.52151	0.412411	0.6	0.0653494	-0.202417
chr06	103.1		0.45	1.58384	1.4127	1.30305	0.372622	1.4	0.1404	-0.0307408		0.75	3.68937	3.35662	3.53521	0.407238	0.8	0.077078	-0.255668
chr06	104.1		0.4	1.56804	1.41851	1.30442	0.373691	1.2	0.13181	-0.0177157		0.99	3.71637	3.33242	3.54986	0.401835	1.1	0.0832586	-0.30069
chr06	105.1		0.35	1.54705	1.42701	1.30524	0.374747	1.1	0.120905	0.000867473		1.22	3.7272	3.31583	3.56458	0.397059	1.4	0.081312	-0.330057
chr06	106.1		0.3	1.52469	1.43657	1.30547	0.375631	0.9	0.109611	0.0214902		1.38	3.72137	3.30822	3.57831	0.393509	1.5	0.071527	-0.341615
chr06	106.4	06g45275991	0.29	1.51825	1.43939	1.30544	0.375849	0.9	0.106406	0.0275431		1.42	3.71695	3.30753	3.5821	0.39271	1.6	0.0674218	-0.341997
chr07	0	07n00031037	0.11	1.49558	1.43825	1.36154	0.37944	0.3	0.0670212	0.00969549		0.32	3.33831	3.55117	3.42979	0.416896	0.4	-0.0457424	0.167122
chr07	1		0.19	1.48853	1.46164	1.33054	0.377944	0.6	0.0789936	0.0521082		0.43	3.32105	3.5674	3.40924	0.414395	0.5	-0.0440958	0.202251
chr07	2		0.31	1.48169	1.48622	1.29967	0.375544	0.9	0.0910119	0.0955421		0.55	3.30565	3.58244	3.39133	0.411657	0.6	-0.042841	0.233947
chr07	3		0.46	1.47543	1.5081	1.27443	0.372551	1.4	0.100502	0.133167		0.67	3.29267	3.59387	3.38042	0.408974	0.8	-0.0438722	0.25732
chr07	4		0.61	1.46983	1.52401	1.25893	0.369479	1.9	0.105447	0.159632		0.78	3.2823	3.6002	3.37878	0.406627	0.9	-0.0482367	0.269663
chr07	4.6	07g01028873	0.7	1.46671	1.53013	1.25478	0.3678	2.1	0.105964	0.169389		0.83	3.27727	3.60158	3.38197	0.405445	0.9	-0.0523489	0.271955
chr07	5.6		0.72	1.48237	1.53428	1.24579	0.367366	2.2	0.118289	0.170201		0.77	3.2937	3.60655	3.36797	0.406832	0.9	-0.0371361	0.275711
chr07	6.6		0.74	1.4984	1.53698	1.23868	0.366959	2.3	0.129861	0.168435		0.71	3.31317	3.61074	3.35463	0.408049	0.8	-0.020733	0.276841
chr07	7.6		0.76	1.51412	1.53805	1.23385	0.366597	2.3	0.140132	0.164068		0.67	3.33487	3.61415	3.34231	0.409033	0.8	-0.00371969	0.27556
chr07	8.6		0.78	1.52884	1.53741	1.23158	0.366302	2.4	0.148627	0.157204		0.63	3.35791	3.61677	3.33141	0.40975	0.7	0.0132495	0.272105
chr07	9.6		0.79	1.54201	1.53506	1.23199	0.366092	2.4	0.155011	0.148063		0.61	3.3814	3.61855	3.32238	0.41019	0.7	0.0295111	0.266663
chr07	10.6		0.79	1.55323	1.53109	1.23498	0.365979	2.4	0.159127	0.136989		0.61	3.40454	3.61941	3.3156	0.410374	0.7	0.0444675	0.259342
chr07	11.6		0.79	1.56229	1.52572	1.24027	0.365966	2.4	0.161008	0.124446		0.61	3.42671	3.61926	3.3114	0.41034	0.7	0.0576573	0.250205
chr07	12.6		0.79	1.56912	1.51927	1.24743	0.366046	2.4	0.160846	0.110995		0.62	3.44748	3.61801	3.30987	0.410139	0.7	0.0688015	0.239331
chr07	13.6		0.78	1.57381	1.51213	1.25593	0.366206	2.4	0.158942	0.0972569		0.63	3.46657	3.61563	3.31094	0.409825	0.7	0.0778154	0.226874
chr07	14.6		0.77	1.5765	1.5047	1.26521	0.366429	2.3	0.155643	0.0838478		0.65	3.48386	3.61218	3.3143	0.409444	0.7	0.0847821	0.2131
chr07	14.7	07g01525995	0.77	1.57666	1.50396	1.26616	0.366454	2.3	0.15525	0.0825467		0.65	3.48549	3.61178	3.31475	0.409404	0.7	0.0853732	0.211664
chr07	15.7		0.88	1.51118	1.54948	1.24599	0.364344	2.7	0.132596	0.170891		0.67	3.41886	3.62617	3.33396	0.408959	0.8	0.0424478	0.249757
chr07	16.7		1.16	1.45165	1.59082	1.23094	0.358963	3.5	0.110355	0.249531		0.71	3.37061	3.62811	3.36416	0.408083	0.8	0.00322688	0.260728
chr07	16.8	07g01692054	1.19	1.4467	1.59422	1.22981	0.358306	3.6	0.108444	0.255968		0.71	3.36712	3.62749	3.3677	0.40801	0.8	-0.000289745	0.260088
chr07	17.8		1.26	1.43237	1.60412	1.21895	0.357067	3.8	0.10671	0.278466		0.87	3.35286	3.64437	3.34386	0.40458	1	0.00450095	0.29601
chr07	18.8		1.32	1.41758	1.61216	1.20956	0.355964	3.9	0.104012	0.29859		1.04	3.33838	3.65978	3.31926	0.400887	1.2	0.00955725	0.330965
chr07	19.8		1.36	1.403	1.61754	1.2024	0.355092	4.1	0.1003	0.31484		1.21	3.3244	3.6726	3.29525	0.397097	1.4	0.0145741	0.362769
chr07	20.8		1.39	1.38931	1.61965	1.19817	0.354539	4.2	0.0955693	0.325902		1.39	3.31176	3.68178	3.27335	0.393413	1.5	0.019204	0.389227
chr07	21.8		1.4	1.3771	1.61815	1.19736	0.354367	4.2	0.0898677	0.330926		1.54	3.30121	3.68664	3.25497	0.390047	1.7	0.0231216	0.408551
chr07	22.8		1.39	1.36673	1.61315	1.20013	0.354596	4.1	0.0833007	0.329718		1.68	3.2933	3.68693	3.24111	0.387179	1.9	0.0260908	0.419727
chr07	23.8		1.36	1.35835	1.60508	1.2063	0.3552	4.1	0.0760263	0.322758		1.79	3.28827	3.68295	3.23226	0.384923	2	0.0280072	0.422684
chr07	24.8		1.31	1.35187	1.59468	1.21539	0.356118	3.9	0.0682415	0.311051		1.87	3.28608	3.67537	3.22827	0.383319	2	0.0289022	0.418197
chr07	25.6	07g01934651	1.26	1.3479	1.58523	1.22432	0.357021	3.8	0.0617919	0.299126		1.91	3.28616	3.66733	3.22821	0.382485	2.1	0.0289724	0.410144
chr07	26.6		1.22	1.32869	1.60072	1.2473	0.3579	3.6	0.0406947	0.312716		2.21	3.23583	3.69563	3.23382	0.376139	2.4	0.0010062	0.460812
chr07	27.6		1.05	1.33462	1.59465	1.27804	0.36103	3.2	0.0282887	0.288316		2.29	3.23015	3.69873	3.24785	0.374652	2.5	-0.00885368	0.459729
chr07	27.8	07g02136657	1.01	1.3388	1.59088	1.2845	0.361876	3	0.0271461	0.279233		2.27	3.2354	3.69607	3.25137	0.375058	2.5	-0.00798631	0.452681
chr07	28.8		1.2	1.3088	1.61087	1.2713	0.358252	3.6	0.0187467	0.320818		2.25	3.21521	3.7027	3.24569	0.375452	2.4	-0.0152439	0.472254
chr07	29.8		1.33	1.29328	1.61947	1.26091	0.355681	4	0.0161855	0.342368		2.07	3.22391	3.69388	3.24561	0.379095	2.3	-0.0108487	0.459115
chr07	30.8		1.38	1.29614	1.61367	1.25499	0.354799	4.1	0.0205761	0.338105		1.77	3.25818	3.67031	3.25251	0.385372	1.9	0.00283855	0.414962
chr07	31.5	07g02348269	1.36	1.3063	1.60272	1.25388	0.355139	4.1	0.0262136	0.322632		1.52	3.28986	3.64869	3.26129	0.390454	1.7	0.0142863	0.373119
chr07	32.5		1.38	1.29672	1.61084	1.25118	0.35483	4.1	0.0227685	0.336891		1.67	3.25885	3.66176	3.25634	0.387356	1.8	0.00125826	0.404169
chr07	33.5		1.37	1.28967	1.61525	1.25189	0.355062	4.1	0.0188873	0.344465		1.81	3.22987	3.67207	3.25495	0.384543	2	-0.0125433	0.429663
chr07	34.5		1.32	1.28616	1.61506	1.25641	0.355901	3.9	0.0148789	0.343772		1.92	3.20511	3.67846	3.25806	0.382272	2.1	-0.0264753	0.446876
chr07	35.5		1.25	1.28677	1.60995	1.26461	0.357334	3.7	0.0110779	0.334264		1.99	3.18645	3.68015	3.2661	0.380756	2.2	-0.0398231	0.453873
chr07	36.5		1.14	1.29141	1.60034	1.27589	0.359254	3.4	0.00775917	0.31669		2.02	3.175	3.67701	3.27887	0.380106	2.2	-0.0519331	0.450073
chr07	37.5		1.03	1.2994	1.58724	1.28925	0.361494	3.1	0.00507555	0.292919		2.01	3.17083	3.66955	3.29549	0.380305	2.2	-0.0623326	0.436391
chr07	38.3	07g02467166	0.93	1.3075	1.57517	1.30069	0.363389	2.8	0.00340193	0.271078		1.98	3.1722	3.66115	3.31071	0.380993	2.2	-0.0692562	0.419699
chr07	39.3		1.06	1.28363	1.59008	1.28566	0.360873	3.2	-0.0010118	0.305433		1.8	3.17392	3.65782	3.29417	0.384674	2	-0.0601248	0.423778
chr07	40.3		1.14	1.2681	1.59535	1.27591	0.359365	3.4	-0.0039036	0.32335		1.51	3.19603	3.64273	3.2933	0.390807	1.7	-0.0486351	0.398065
chr07	41.3		1.14	1.26395	1.58883	1.27497	0.359306	3.4	-0.00550992	0.319367		1.15	3.2362	3.61755	3.31013	0.398442	1.3	-0.0369645	0.344388
chr07	42.2	07g02853797	1.08	1.26905	1.57456	1.28209	0.360423	3.3	-0.00651801	0.298994		0.83	3.2806	3.59083	3.33621	0.405324	0.9	-0.0278059	0.282432
chr07	43.2		1.29	1.23397	1.59972	1.27252	0.356431	3.9	-0.0192761	0.346481		0.92	3.26043	3.60528	3.32702	0.403546	1	-0.0332932	0.311553
chr07	44.2		1.45	1.20918	1.61635	1.27022	0.353575	4.3	-0.0305195	0.376653		0.96	3.25	3.61469	3.3264	0.402685	1.1	-0.0382026	0.326491
chr07	45.2		1.5	1.19869	1.62072	1.27733	0.352486	4.5	-0.0393199	0.382706		0.94	3.25269	3.6165	3.33622	0.403051	1.1	-0.0417647	0.322042
chr07	46.2		1.46	1.20217	1.61223	1.29408	0.35332	4.3	-0.0459505	0.364109		0.87	3.26777	3.61052	3.3548	0.404562	1	-0.0435174	0.299234
chr07	47.2		1.33	1.21598	1.59347	1.31821	0.355723	4	-0.0511123	0.326375		0.77	3.29083	3.599	3.37784	0.40679	0.9	-0.0435081	0.26467
chr07	47.3	07g03123970	1.31	1.21775	1.59119	1.32088	0.356025	3.9	-0.0515649	0.321878		0.76	3.29336	3.59767	3.38021	0.407032	0.9	-0.0434246	0.260883
chr07	48.3		1.37	1.20059	1.59669	1.30988	0.355071	4.1	-0.0546467	0.34146		0.84	3.27195	3.60261	3.35655	0.405193	0.9	-0.0423032	0.288363
chr07	49.3		1.35	1.1918	1.59376	1.30544	0.355337	4	-0.0568191	0.345139		0.89	3.25718	3.60159	3.33863	0.404072	1	-0.0407249	0.303686
chr07	50.3		1.27	1.19329	1.5821	1.30938	0.356894	3.8	-0.0580446	0.330771		0.9	3.25211	3.59404	3.33059	0.403947	1	-0.0392407	0.302688
chr07	51.3		1.13	1.20416	1.56402	1.32084	0.359434	3.4	-0.0583398	0.301521		0.86	3.25715	3.58143	3.33338	0.404803	1	-0.0381121	0.286162
chr07	51.6	07g03344025	1.09	1.20884	1.55789	1.32533	0.360312	3.3	-0.0582473	0.290808		0.84	3.26035	3.57705	3.336	0.405212	0.9	-0.0378254	0.278879
chr07	52.6		1.12	1.18274	1.5614	1.32987	0.359717	3.4	-0.0735632	0.305091		0.83	3.23924	3.57926	3.35138	0.405398	0.9	-0.056073	0.283944
chr07	53.6		1.07	1.17291	1.55526	1.34014	0.360582	3.2	-0.0836131	0.298738		0.77	3.23462	3.57504	3.37621	0.406683	0.9	-0.0707953	0.269621
chr07	54.3	07g03835398	1	1.17784	1.54542	1.34984	0.362046	3	-0.0859973	0.281584		0.71	3.24209	3.56852	3.39723	0.408141	0.8	-0.0775731	0.248855
chr07	55.3		1.03	1.17115	1.55507	1.34692	0.361375	3.1	-0.0878833	0.296041		0.83	3.22987	3.58334	3.37111	0.40542	0.9	-0.0706226	0.282848
chr07	56.3		0.99	1.17882	1.55412	1.35649	0.3622	3	-0.0888345	0.286468		0.91	3.23317	3.59228	3.35928	0.403671	1	-0.0630554	0.296055
chr07	57	07n17868661	0.92	1.19172	1.54752	1.36924	0.363539	2.8	-0.08876	0.267036		0.93	3.24453	3.59392	3.36054	0.40327	1	-0.0580063	0.291388
chr07	58		1.07	1.17377	1.55648	1.36642	0.360636	3.2	-0.0963269	0.286379		0.73	3.27808	3.57812	3.35141	0.407604	0.8	-0.0366624	0.263381
chr07	58.4	07n53383839	1.11	1.17344	1.55726	1.36476	0.359905	3.3	-0.0956622	0.28816		0.65	3.29622	3.57049	3.34872	0.409394	0.7	-0.0262512	0.248014
chr07	59.4		0.85	1.17739	1.53475	1.40166	0.364968	2.6	-0.112135	0.245229		0.59	3.31288	3.57141	3.35049	0.410768	0.7	-0.0188011	0.239723
chr07	59.8	07g54593521	0.74	1.18546	1.52207	1.41696	0.36703	2.2	-0.115751	0.220868		0.55	3.32468	3.56935	3.35434	0.41163	0.6	-0.0148341	0.229837
chr07	60.8		0.81	1.15829	1.52843	1.42443	0.365665	2.5	-0.13307	0.237075		0.44	3.32705	3.5645	3.37761	0.414162	0.5	-0.0252798	0.212177
chr07	61.8		0.85	1.14006	1.53061	1.43339	0.364825	2.6	-0.146668	0.243889		0.32	3.33759	3.55566	3.40427	0.416729	0.4	-0.0333381	0.184727
chr07	62.8		0.86	1.13463	1.5275	1.44337	0.36471	2.6	-0.154373	0.238501		0.22	3.35523	3.54341	3.43275	0.419078	0.3	-0.0387576	0.149421
chr07	63.8		0.83	1.1426	1.51941	1.45353	0.365328	2.5	-0.155466	0.221342		0.14	3.37685	3.52926	3.46123	0.420965	0.2	-0.0421888	0.110222
chr07	63.9	07g56198502	0.82	1.14405	1.51838	1.45452	0.365424	2.5	-0.155238	0.219096		0.13	3.37908	3.52781	3.46401	0.421121	0.1	-0.0424648	0.106266
chr07	64.9		0.81	1.15807	1.53255	1.42282	0.365619	2.5	-0.132377	0.242101		0.25	3.34217	3.55104	3.44795	0.418266	0.3	-0.0528901	0.155979
chr07	65.9		0.77	1.1924	1.5378	1.39128	0.366491	2.3	-0.0994387	0.245961		0.4	3.32076	3.57085	3.43235	0.415038	0.5	-0.0557945	0.194296
chr07	66.8	07g56399694	0.71	1.23321	1.53568	1.36604	0.367569	2.2	-0.0664163	0.236057		0.51	3.31741	3.58237	3.4212	0.412422	0.6	-0.0518945	0.213065
chr07	67.8		0.68	1.22492	1.5356	1.37422	0.368198	2.1	-0.0746477	0.236029		0.66	3.28296	3.5978	3.42533	0.409248	0.7	-0.071182	0.243657
chr07	68.8		0.62	1.22382	1.52886	1.39058	0.36942	1.9	-0.0833802	0.221657		0.8	3.25229	3.60819	3.43676	0.406156	0.9	-0.0922363	0.263669
chr07	69.8		0.54	1.23015	1.51704	1.41136	0.370985	1.6	-0.0906085	0.19629		0.92	3.22829	3.61206	3.45438	0.403437	1	-0.113046	0.270723
chr07	70	07g57913617	0.52	1.23219	1.51433	1.41557	0.371312	1.6	-0.0916883	0.190451		0.94	3.22444	3.61206	3.45835	0.402955	1.1	-0.116953	0.270659
chr07	71		0.41	1.2491	1.50852	1.4004	0.373488	1.3	-0.0756508	0.183769		0.86	3.2367	3.61397	3.41836	0.40467	1	-0.0908337	0.286439
chr07	72		0.28	1.28489	1.49389	1.39009	0.376082	0.9	-0.0526043	0.156396		0.74	3.27268	3.60193	3.3857	0.407514	0.8	-0.0565107	0.27274
chr07	72.6	07g58646385	0.21	1.31231	1.48256	1.38647	0.377551	0.6	-0.0370809	0.133175		0.65	3.30343	3.58918	3.37184	0.409498	0.7	-0.0342017	0.251548
chr07	73.6		0.23	1.29951	1.48996	1.39512	0.377067	0.7	-0.0478032	0.142645		0.6	3.2945	3.59469	3.39929	0.410482	0.7	-0.0523935	0.247801
chr07	74.6		0.24	1.30011	1.4919	1.40425	0.376957	0.7	-0.0520708	0.139719		0.52	3.3051	3.59063	3.42903	0.412296	0.6	-0.061967	0.223563
chr07	75.6		0.22	1.31174	1.48801	1.4134	0.377231	0.7	-0.0508324	0.125443		0.42	3.32904	3.57787	3.45939	0.414564	0.5	-0.0651743	0.183655
chr07	75.7	07g59104543	0.22	1.31326	1.48738	1.4143	0.377274	0.7	-0.0505212	0.123594		0.41	3.33177	3.57628	3.4624	0.414791	0.5	-0.0653157	0.179191
chr07	76.7		0.21	1.31034	1.48722	1.41171	0.377448	0.6	-0.0506831	0.126194		0.41	3.32885	3.58112	3.45887	0.414808	0.5	-0.0650128	0.18726
chr07	77.7		0.2	1.31066	1.48509	1.40982	0.377744	0.6	-0.0495782	0.124852		0.39	3.33147	3.58291	3.45575	0.415121	0.5	-0.0621394	0.189306
chr07	78.7		0.18	1.31479	1.481	1.4086	0.378152	0.5	-0.0469049	0.119299		0.37	3.34029	3.58119	3.45278	0.415728	0.4	-0.0562421	0.184654
chr07	79.7		0.15	1.32268	1.47531	1.40791	0.378638	0.5	-0.042619	0.110016		0.33	3.35472	3.57623	3.44976	0.416558	0.4	-0.0475231	0.173985
chr07	80.1	07g59701447	0.14	1.32673	1.47273	1.40774	0.378844	0.4	-0.0405038	0.105496		0.31	3.36169	3.57353	3.44853	0.416926	0.4	-0.0434183	0.16842
chr07	81.1		0.17	1.32246	1.48132	1.40214	0.378356	0.5	-0.0398392	0.11902		0.34	3.37081	3.58137	3.42303	0.416286	0.4	-0.0261114	0.184455
chr07	82.1		0.18	1.3274	1.48567	1.39679	0.378096	0.5	-0.0346976	0.123574		0.37	3.38647	3.58268	3.39707	0.41573	0.4	-0.00529936	0.190911
chr07	83.1		0.18	1.33934	1.48538	1.39248	0.378083	0.6	-0.0265735	0.119473		0.39	3.4061	3.57778	3.37284	0.415244	0.4	0.0166349	0.188306
chr07	83.3	07g59982194	0.18	1.34219	1.48487	1.39179	0.378104	0.5	-0.0248022	0.117885		0.39	3.41018	3.5762	3.36836	0.41515	0.4	0.0209111	0.186932
chr07	84.3		0.13	1.36656	1.47941	1.37571	0.378996	0.4	-0.00457946	0.108271		0.26	3.43842	3.55588	3.36794	0.418138	0.3	0.0352417	0.152695
chr07	85.3		0.13	1.39115	1.47575	1.35544	0.379106	0.4	0.017855	0.102448		0.18	3.47169	3.53308	3.36875	0.420075	0.2	0.0514709	0.112854
chr07	86.3		0.16	1.41219	1.47502	1.33279	0.378429	0.5	0.0397032	0.102533		0.14	3.50315	3.51178	3.3713	0.420948	0.2	0.0659256	0.0745504
chr07	87.3		0.23	1.4281	1.47623	1.31153	0.377102	0.7	0.0582806	0.106415		0.13	3.52879	3.49406	3.37568	0.421047	0.2	0.0765517	0.0418277
chr07	87.5	07g60513077	0.24	1.43067	1.4765	1.30786	0.37678	0.8	0.0614035	0.107237		0.13	3.53307	3.49103	3.37671	0.421004	0.2	0.0781775	0.0361414
chr07	88.5		0.16	1.44251	1.46186	1.3221	0.378403	0.5	0.0602076	0.0795525		0.09	3.52643	3.48646	3.39616	0.422079	0.1	0.0651348	0.0251559
chr07	89.5		0.1	1.45732	1.44366	1.33959	0.379629	0.3	0.0588679	0.045203		0.05	3.51988	3.48152	3.41822	0.422942	0.1	0.0508287	0.0124688
chr07	90.5		0.07	1.47379	1.42286	1.35972	0.380295	0.2	0.0570335	0.00610883		0.02	3.51351	3.47643	3.44223	0.423547	0	0.0356396	-0.00144261
chr07	91.5		0.07	1.48991	1.40118	1.38148	0.380309	0.2	0.0542142	-0.0345131		0.01	3.50738	3.47152	3.46737	0.423863	0	0.0200048	-0.0158497
chr07	92.5		0.1	1.50357	1.38065	1.40361	0.379685	0.3	0.0499828	-0.072944		0.01	3.50146	3.46717	3.49268	0.423882	0	0.00438919	-0.0298958
chr07	93.5		0.16	1.51327	1.36302	1.4249	0.37854	0.5	0.0441893	-0.106061		0.02	3.49575	3.46371	3.51724	0.423616	0	-0.0107459	-0.0427801
chr07	94.5		0.23	1.51849	1.34935	1.44441	0.377044	0.7	0.0370395	-0.1321		0.04	3.4903	3.46136	3.54026	0.423099	0	-0.0249786	-0.0539165
chr07	95	07g61018522	0.27	1.51951	1.3441	1.45332	0.376219	0.8	0.0330978	-0.14232		0.06	3.48771	3.46063	3.551	0.42276	0.1	-0.0316446	-0.0587239
chr07	96		0.39	1.55339	1.32909	1.44462	0.373983	1.2	0.0543886	-0.169919		0.07	3.50289	3.44791	3.54784	0.422468	0.1	-0.0224732	-0.0774482
chr07	97		0.47	1.57685	1.32224	1.43001	0.372319	1.4	0.0734185	-0.181191		0.08	3.51489	3.43937	3.5387	0.422277	0.1	-0.0119041	-0.0874282
chr07	98		0.51	1.58868	1.32318	1.4095	0.371444	1.6	0.0895907	-0.175917		0.08	3.52234	3.43609	3.52296	0.422306	0.1	-0.000312156	-0.086562
chr07	98.5	07g61114721	0.52	1.59057	1.32636	1.39734	0.371295	1.6	0.0966186	-0.167593		0.07	3.52426	3.43654	3.51286	0.422408	0.1	0.00570228	-0.0820125
chr07	99.5		0.57	1.61621	1.32715	1.36288	0.370279	1.7	0.126665	-0.162397		0.05	3.53179	3.44078	3.48087	0.422894	0.1	0.0254589	-0.0655501
chr07	100.5		0.64	1.63743	1.33331	1.32607	0.368923	2	0.15568	-0.148441		0.05	3.53822	3.44918	3.44663	0.422898	0.1	0.0457971	-0.0432491
chr07	101.5		0.73	1.65133	1.34524	1.28978	0.367277	2.2	0.180777	-0.125312		0.08	3.54334	3.46088	3.41299	0.422338	0.1	0.0651771	-0.0172886
chr07	102.5		0.82	1.65681	1.36175	1.25738	0.365403	2.5	0.199715	-0.0953486		0.12	3.54755	3.47402	3.38303	0.421228	0.1	0.082264	0.00873031
chr07	103.5		0.93	1.65489	1.38034	1.23172	0.363386	2.8	0.211588	-0.0629603		0.19	3.55144	3.48656	3.35904	0.419695	0.2	0.0962019	0.0313231
chr07	103.7	07g61551387	0.95	1.65381	1.38408	1.22755	0.362976	2.9	0.213131	-0.0566025		0.21	3.55221	3.48887	3.35507	0.419353	0.2	0.0985733	0.0352246
chr07	104.7		0.74	1.63189	1.40018	1.24366	0.366945	2.3	0.194113	-0.0376021		0.18	3.55967	3.48186	3.36721	0.420072	0.2	0.0962268	0.0184219
chr07	105.7		0.53	1.59157	1.41922	1.26604	0.371125	1.6	0.162768	-0.00958554		0.14	3.56377	3.4746	3.38862	0.420839	0.2	0.087571	-0.00159526
chr07	106.3	07g61725262	0.42	1.5633	1.42925	1.28153	0.373388	1.3	0.140883	0.00683859		0.12	3.56371	3.4713	3.40389	0.421261	0.1	0.0799079	-0.0125021
chr07	107.3		0.58	1.59004	1.4296	1.25527	0.370113	1.8	0.167385	0.00693825		0.19	3.54409	3.50463	3.36139	0.419722	0.2	0.0913475	0.0518928
chr07	108.3	07g62283687	0.71	1.60119	1.42838	1.24716	0.367643	2.2	0.177019	0.00420224		0.31	3.52275	3.53485	3.33683	0.416925	0.4	0.0929593	0.105064
chr07	109.3		0.65	1.58562	1.43342	1.24366	0.368766	2	0.17098	0.0187758		0.25	3.51987	3.52989	3.34669	0.418269	0.3	0.0865905	0.0966115
chr07	110.3		0.58	1.56289	1.44049	1.24589	0.37013	1.8	0.158502	0.0360984		0.19	3.51838	3.52082	3.36355	0.419737	0.2	0.0774118	0.0798554
chr07	111.3		0.51	1.53668	1.44801	1.25418	0.37157	1.5	0.141251	0.0525834		0.13	3.51761	3.50938	3.38531	0.421116	0.1	0.0661487	0.0579191
chr07	112	07g62792116	0.46	1.51852	1.45255	1.26318	0.372549	1.4	0.127666	0.0617056		0.09	3.51668	3.50146	3.40169	0.421933	0.1	0.0574933	0.0422734
chr07	113		0.4	1.55371	1.42518	1.28328	0.373695	1.2	0.135217	0.00668179		0.14	3.56372	3.47621	3.39523	0.420918	0.2	0.0842465	-0.00326884
chr07	114		0.39	1.58583	1.39852	1.31359	0.373876	1.2	0.136123	-0.0511917		0.24	3.61333	3.45098	3.39601	0.418628	0.3	0.108659	-0.0536889
chr07	114.8	07g62869385	0.4	1.59828	1.38473	1.34069	0.373603	1.2	0.128793	-0.0847524		0.34	3.64229	3.43858	3.39965	0.416332	0.4	0.12132	-0.0823959
chr07	115.8		0.28	1.57913	1.39699	1.34792	0.376131	0.9	0.115607	-0.0665416		0.24	3.61947	3.46136	3.3901	0.418563	0.3	0.114689	-0.0434231
chr07	116.8		0.15	1.53929	1.41201	1.35853	0.378614	0.5	0.0903839	-0.0368999		0.17	3.57915	3.48518	3.3836	0.420251	0.2	0.0977734	0.00380963
chr07	117.1	07g63430124	0.12	1.52443	1.41629	1.36241	0.379249	0.4	0.0810075	-0.0271329		0.15	3.56504	3.49142	3.38297	0.420586	0.2	0.0910374	0.0174128
chr07	118.1		0.11	1.52482	1.41521	1.36777	0.379386	0.4	0.0785284	-0.0310864		0.14	3.56645	3.49231	3.39167	0.420985	0.2	0.0873889	0.0132462
chr07	119.1		0.11	1.52517	1.41292	1.37534	0.379522	0.3	0.0749135	-0.0373317		0.11	3.56762	3.49003	3.40539	0.421454	0.1	0.0811186	0.00352476
chr07	120.1		0.1	1.5254	1.40983	1.38381	0.379633	0.3	0.0707985	-0.0447726		0.1	3.56832	3.48508	3.42123	0.421892	0.1	0.073543	-0.00969348
chr07	120.8	07g63538611	0.1	1.52548	1.40753	1.38944	0.379689	0.3	0.0680187	-0.0499306		0.08	3.56847	3.48078	3.43176	0.422139	0.1	0.0683554	-0.0193353
chr07	121.8		0.1	1.52576	1.40757	1.38161	0.379582	0.3	0.0720733	-0.0461112		0.07	3.5702	3.45829	3.46427	0.422448	0.1	0.0529678	-0.0589411
chr07	122.8		0.11	1.52658	1.40546	1.37527	0.379424	0.3	0.0756561	-0.0454609		0.07	3.55692	3.44645	3.49894	0.42247	0.1	0.0289911	-0.0814798
chr07	123.8		0.12	1.52647	1.40157	1.37222	0.379258	0.4	0.0771253	-0.0477816		0.06	3.52905	3.44788	3.5269	0.422712	0.1	0.00107474	-0.0801003
chr07	124.6	07n65221718	0.13	1.52432	1.39803	1.3722	0.379146	0.4	0.07606	-0.0502324		0.04	3.4981	3.45845	3.54034	0.423062	0.1	-0.0211173	-0.0607674
chr08	0	08n00013550	0.02	1.37946	1.43627	1.4326	0.381299	0.1	-0.0265675	0.0302437		0.52	3.68075	3.50369	3.35078	0.412288	0.6	0.164985	-0.0120749
chr08	1		0.03	1.37427	1.43711	1.43922	0.381173	0.1	-0.0324768	0.0303595		0.5	3.65114	3.51697	3.34494	0.412816	0.6	0.153096	0.0189355
chr08	2		0.03	1.37332	1.43616	1.44499	0.381061	0.1	-0.0358385	0.0270041		0.47	3.61968	3.53437	3.34805	0.413338	0.5	0.135815	0.0505041
chr08	2.1	08g00420703	0.03	1.37342	1.43596	1.44549	0.381051	0.1	-0.0360386	0.0265089		0.47	3.61678	3.53615	3.34885	0.413385	0.5	0.133965	0.0533369
chr08	3.1		0.05	1.359	1.44198	1.44955	0.380744	0.1	-0.0452793	0.0377058		0.49	3.6028	3.55091	3.34079	0.412921	0.6	0.131009	0.0791169
chr08	4.1		0.07	1.34341	1.44966	1.45302	0.380334	0.2	-0.0548031	0.0514494		0.51	3.58605	3.56474	3.33475	0.412453	0.6	0.125649	0.104347
chr08	5.1		0.09	1.32856	1.45807	1.45556	0.379823	0.3	-0.0635001	0.0660107		0.53	3.56891	3.57562	3.33131	0.412103	0.6	0.118799	0.12551
chr08	6.1		0.12	1.31638	1.46609	1.45696	0.379234	0.4	-0.0702857	0.0794182		0.53	3.55365	3.5818	3.33102	0.41202	0.6	0.111316	0.139466
chr08	7.1		0.15	1.30805	1.47282	1.45717	0.378598	0.5	-0.0745616	0.0902144		0.52	3.54173	3.58236	3.33435	0.412333	0.6	0.103687	0.144321
chr08	8.1		0.19	1.30372	1.47782	1.45644	0.377948	0.6	-0.076358	0.0977422		0.48	3.53357	3.57736	3.34152	0.413097	0.6	0.0960259	0.139813
chr08	8.7	08g00877840	0.21	1.30283	1.47993	1.4557	0.37756	0.6	-0.0764337	0.100658		0.45	3.53037	3.57207	3.34759	0.413759	0.5	0.0913899	0.13309
chr08	9.7		0.14	1.31547	1.4736	1.45435	0.378808	0.4	-0.0694406	0.0886877		0.52	3.50284	3.59401	3.34535	0.412389	0.6	0.0787479	0.169917
chr08	10.7		0.08	1.33989	1.46024	1.4516	0.380075	0.2	-0.0558524	0.0644932		0.56	3.48123	3.61314	3.34831	0.41138	0.6	0.0664631	0.198367
chr08	11.7		0.03	1.37139	1.44181	1.44743	0.381035	0.1	-0.0380198	0.0324009		0.57	3.47066	3.62501	3.35616	0.411166	0.6	0.05725	0.211603
chr08	12.7		0.01	1.40293	1.42194	1.44223	0.381497	0	-0.0196482	-0.000637397		0.53	3.47193	3.62613	3.3684	0.412025	0.6	0.0517677	0.205962
chr08	13.7		0.01	1.42904	1.40419	1.43629	0.381478	0	-0.00362718	-0.0284759		0.45	3.48201	3.615	3.38423	0.413929	0.5	0.0488929	0.181879
chr08	13.8	08g01227380	0.01	1.43124	1.40263	1.43566	0.381455	0	-0.00221151	-0.0308172		0.44	3.48332	3.61323	3.38595	0.414164	0.5	0.0486838	0.178594
chr08	14.8		0	1.4211	1.41291	1.43629	0.381585	0	-0.00759598	-0.0157878		0.55	3.51042	3.62389	3.35841	0.411527	0.6	0.0760014	0.189471
chr08	15.8		0	1.40936	1.42442	1.43573	0.381606	0	-0.0131842	0.00187679		0.66	3.54372	3.62434	3.33823	0.409191	0.7	0.102745	0.183365
chr08	16.8		0.01	1.39825	1.43537	1.43481	0.381507	0	-0.01828	0.0188353		0.75	3.57837	3.61626	3.32574	0.407198	0.8	0.126316	0.164211
chr08	17.5	08g01358928	0.01	1.39262	1.44156	1.43421	0.381387	0	-0.0207989	0.0281418		0.8	3.60031	3.60727	3.32109	0.405991	0.9	0.139613	0.146574
chr08	18.5		0.02	1.39792	1.44863	1.42297	0.381371	0	-0.0125239	0.0381852		0.97	3.59897	3.62704	3.29516	0.402396	1.1	0.151907	0.179972
chr08	19.5		0.02	1.40673	1.45244	1.41092	0.381265	0.1	-0.00209634	0.0436106		1.11	3.58777	3.64051	3.28207	0.399354	1.2	0.152854	0.20559
chr08	19.7	08g01607484	0.02	1.40904	1.45258	1.40857	0.381237	0.1	0.000232679	0.0437709		1.14	3.58557	3.64223	3.28046	0.398768	1.3	0.152557	0.209212
chr08	20.7		0.02	1.39393	1.45399	1.41829	0.381194	0.1	-0.0121803	0.0478773		0.95	3.60536	3.61113	3.28413	0.402808	1.1	0.160614	0.166384
chr08	21.7		0.03	1.37965	1.45304	1.42901	0.381044	0.1	-0.0246788	0.0487079		0.77	3.62758	3.5703	3.29852	0.40675	0.9	0.164533	0.107251
chr08	22.7		0.04	1.36778	1.44983	1.43962	0.380797	0.1	-0.0359191	0.0461325		0.63	3.64692	3.52937	3.3209	0.409817	0.7	0.163011	0.0454663
chr08	22.8	08g01947580	0.05	1.36676	1.44942	1.44063	0.380768	0.1	-0.0369316	0.0457254		0.62	3.64848	3.52563	3.32341	0.410061	0.7	0.162537	0.039684
chr08	23.8		0.12	1.32926	1.45701	1.46075	0.379261	0.4	-0.0657446	0.0620072		0.54	3.62766	3.53697	3.33327	0.411831	0.6	0.147197	0.0565051
chr08	24.8		0.23	1.29674	1.46213	1.47889	0.377128	0.7	-0.0910754	0.0743162		0.46	3.60515	3.54651	3.34662	0.413627	0.5	0.129264	0.0706208
chr08	25.8		0.35	1.27161	1.46363	1.49436	0.374629	1.1	-0.111374	0.0806437		0.38	3.58345	3.55218	3.3627	0.415368	0.4	0.110373	0.0791023
chr08	26.7	08g02153753	0.47	1.25574	1.46191	1.50561	0.372278	1.4	-0.124939	0.0812342		0.32	3.56586	3.55331	3.37856	0.416839	0.4	0.0936502	0.0810997
chr08	27.7		0.36	1.27494	1.46246	1.49261	0.374559	1.1	-0.108838	0.0786807		0.4	3.56938	3.56768	3.35773	0.414874	0.5	0.105821	0.10413
chr08	28.7		0.25	1.29729	1.46279	1.4773	0.376619	0.8	-0.0900057	0.0754924		0.5	3.57208	3.5783	3.33757	0.412817	0.6	0.117256	0.123474
chr08	29.7		0.17	1.32196	1.46247	1.4606	0.378345	0.5	-0.0693189	0.0711846		0.58	3.57415	3.58296	3.32053	0.410901	0.7	0.12681	0.135626
chr08	30.7	08g02603195	0.1	1.34785	1.46106	1.44366	0.379661	0.3	-0.0479076	0.0652978		0.65	3.57557	3.5811	3.3085	0.409336	0.7	0.133536	0.139061
chr08	31.7		0.07	1.45014	1.37542	1.45292	0.38036	0.2	-0.00138817	-0.0761113		0.62	3.56345	3.5893	3.31589	0.410003	0.7	0.123779	0.149624
chr08	32.1	08g02850578	0.19	1.48597	1.34631	1.45824	0.377863	0.6	0.0138627	-0.125798		0.6	3.55989	3.58891	3.32111	0.410475	0.7	0.119389	0.148413
chr08	33.1		0.1	1.47798	1.36672	1.44386	0.379687	0.3	0.0170579	-0.0941999		0.53	3.57361	3.57308	3.32523	0.411971	0.6	0.124191	0.123657
chr08	34.1		0.03	1.4655	1.39339	1.42685	0.380981	0.1	0.0193238	-0.0527821		0.47	3.58921	3.55054	3.33305	0.413323	0.5	0.128076	0.0894101
chr08	35.1		0.01	1.44977	1.42415	1.4086	0.381465	0	0.0205858	-0.00503049		0.43	3.6052	3.52308	3.34373	0.414302	0.5	0.130737	0.048616
chr08	36.1		0.03	1.43316	1.45533	1.391	0.381014	0.1	0.0210807	0.0432443		0.41	3.61939	3.49404	3.35585	0.414764	0.5	0.131771	0.00641786
chr08	37.1		0.1	1.41829	1.48308	1.37584	0.379724	0.3	0.0212237	0.0860145		0.41	3.62969	3.46711	3.36806	0.414725	0.5	0.130815	-0.0317652
chr08	38.1	08g03265604	0.19	1.40692	1.50485	1.36416	0.377867	0.6	0.0213772	0.119312		0.43	3.63493	3.44489	3.37945	0.414327	0.5	0.127741	-0.0622986
chr08	39.1		0.2	1.41651	1.49935	1.34878	0.377758	0.6	0.0338613	0.116705		0.32	3.61281	3.47098	3.3769	0.416835	0.4	0.117956	-0.0238785
chr08	40.1		0.2	1.43102	1.48836	1.33571	0.377691	0.6	0.0476565	0.104995		0.23	3.58078	3.49549	3.3755	0.418729	0.3	0.10264	0.0173461
chr08	41.1	08g03968038	0.2	1.44785	1.47461	1.32605	0.377575	0.6	0.0609017	0.0876551		0.18	3.54281	3.51392	3.37772	0.419859	0.2	0.0825455	0.0536557
chr08	42.1		0.16	1.43882	1.47251	1.33664	0.378527	0.5	0.0510868	0.0847796		0.08	3.51349	3.51214	3.4127	0.422263	0.1	0.0503953	0.0490461
chr08	43.1		0.11	1.42984	1.46763	1.35154	0.379466	0.3	0.0391469	0.0769433		0.02	3.47937	3.50823	3.45358	0.423591	0	0.012895	0.0417506
chr08	44.1		0.07	1.42122	1.46052	1.36966	0.380288	0.2	0.025783	0.065074		0.02	3.44393	3.5019	3.49702	0.423584	0	-0.0265442	0.0314235
chr08	44.3	08n05742523	0.06	1.41955	1.45892	1.37351	0.38043	0.2	0.0230204	0.0623901		0.03	3.43702	3.50037	3.50564	0.423415	0	-0.0343087	0.0290369
chr08	45.3		0.03	1.42599	1.44734	1.38504	0.381052	0.1	0.0204784	0.0418224		0.04	3.42951	3.4925	3.52365	0.423127	0	-0.0470691	0.0159188
chr08	46.3		0.01	1.43295	1.43497	1.39875	0.381456	0	0.0170976	0.0191209		0.06	3.42395	3.48436	3.54189	0.422632	0.1	-0.0589679	0.00144247
chr08	47.3	08n51605468	0	1.43986	1.42305	1.41322	0.381601	0	0.0133186	-0.00349364		0.09	3.42037	3.47697	3.55875	0.421963	0.1	-0.0691906	-0.0125864
chr08	48.3		0.02	1.42747	1.43947	1.39347	0.381345	0.1	0.0170032	0.0289999		0.11	3.41524	3.47213	3.5673	0.421577	0.1	-0.0760294	-0.0191382
chr08	49.3		0.06	1.41276	1.45545	1.373	0.380569	0.2	0.0198794	0.0625745		0.12	3.41088	3.46836	3.57293	0.421225	0.1	-0.0810233	-0.0235414
chr08	50.3		0.12	1.39703	1.46889	1.35472	0.379356	0.4	0.0211537	0.0930099		0.14	3.40735	3.4662	3.5747	0.420951	0.2	-0.0836765	-0.0248253
chr08	51.1	08g53072077	0.17	1.38476	1.47681	1.34319	0.378191	0.5	0.0207819	0.112831		0.14	3.40516	3.46557	3.57339	0.420804	0.2	-0.0841137	-0.023703
chr08	52.1		0.14	1.39562	1.47454	1.34807	0.378855	0.4	0.0237747	0.102695		0.11	3.39736	3.47764	3.55239	0.421667	0.1	-0.0775161	0.00276757
chr08	53.1		0.1	1.41024	1.46844	1.35643	0.379571	0.3	0.0269034	0.0851125		0.08	3.39261	3.49187	3.52969	0.422182	0.1	-0.0685409	0.0307193
chr08	54.1		0.07	1.42637	1.45952	1.36692	0.380212	0.2	0.0297206	0.0628747		0.08	3.393	3.50581	3.50814	0.422324	0.1	-0.0575711	0.0552333
chr08	54.8	08g54103411	0.06	1.43698	1.45259	1.37456	0.38056	0.2	0.0312081	0.0468164		0.08	3.39669	3.51424	3.49494	0.42224	0.1	-0.0491263	0.0684243
chr08	55.8		0.04	1.42487	1.45089	1.38278	0.380919	0.1	0.0210447	0.0470664		0.07	3.39914	3.50734	3.5045	0.422469	0.1	-0.0526826	0.0555179
chr08	56.8		0.02	1.41268	1.44762	1.39442	0.381201	0.1	0.00913195	0.0440757		0.06	3.40299	3.49887	3.51611	0.422605	0.1	-0.0565566	0.0393197
chr08	57.8		0.02	1.40082	1.44329	1.40866	0.381355	0.1	-0.00391901	0.0385476		0.06	3.40804	3.48984	3.52854	0.422617	0.1	-0.060248	0.0215559
chr08	58.8		0.02	1.38965	1.43879	1.42391	0.381346	0.1	-0.0171322	0.0320107		0.07	3.41397	3.48153	3.54001	0.42251	0.1	-0.063017	0.00453872
chr08	59.3	08g54619144	0.02	1.38443	1.43678	1.43137	0.381279	0.1	-0.0234701	0.0288793		0.07	3.41718	3.47798	3.54486	0.422423	0.1	-0.0638395	-0.00303841
chr08	60.3		0.03	1.38028	1.42572	1.45338	0.381105	0.1	-0.0365511	0.00889706		0.06	3.41864	3.48223	3.53833	0.422646	0.1	-0.0598424	0.00374798
chr08	61.3		0.06	1.37713	1.41423	1.47505	0.380568	0.2	-0.0489607	-0.0118657		0.05	3.41986	3.48734	3.52981	0.422846	0.1	-0.0549733	0.01251
chr08	62.3		0.1	1.3748	1.40441	1.49299	0.379752	0.3	-0.0590953	-0.0294803		0.05	3.42069	3.49253	3.52061	0.422996	0.1	-0.0499608	0.0218773
chr08	63	08g55338006	0.13	1.37346	1.39931	1.50219	0.379097	0.4	-0.0643675	-0.0385157		0.04	3.42103	3.49583	3.51448	0.423067	0.1	-0.0467231	0.02807
chr08	64		0.19	1.33993	1.40901	1.51288	0.377964	0.6	-0.0864768	-0.017395		0.07	3.40935	3.50205	3.52301	0.422558	0.1	-0.0568301	0.0358701
chr08	65		0.26	1.31289	1.41974	1.52186	0.376432	0.8	-0.104485	0.0023667		0.09	3.40377	3.50711	3.53134	0.422058	0.1	-0.063782	0.0395549
chr08	66	08g55863291	0.35	1.29596	1.42882	1.52895	0.374744	1.1	-0.116495	0.0163587		0.11	3.40419	3.5099	3.53891	0.421633	0.1	-0.0673582	0.0383449
chr08	67		0.38	1.30858	1.40952	1.55333	0.374156	1.2	-0.122375	-0.0214353		0.1	3.39991	3.51909	3.52841	0.421696	0.1	-0.0642458	0.0549258
chr08	68		0.42	1.32371	1.39297	1.57257	0.373259	1.3	-0.124427	-0.0551691		0.1	3.39858	3.52681	3.51663	0.421723	0.1	-0.0590222	0.0692018
chr08	69		0.47	1.33868	1.3801	1.58443	0.372372	1.4	-0.122874	-0.0814587		0.1	3.40144	3.53173	3.50437	0.421751	0.1	-0.0514647	0.0788242
chr08	70	08g57017924	0.5	1.35033	1.37161	1.5889	0.37172	1.5	-0.119281	-0.0980018		0.1	3.4085	3.53345	3.49238	0.421801	0.1	-0.0419423	0.0830107
chr08	71		0.57	1.33273	1.36926	1.60341	0.370301	1.7	-0.135343	-0.098807		0.08	3.41075	3.52173	3.50227	0.422337	0.1	-0.0457583	0.0652227
chr08	72		0.63	1.31325	1.3701	1.61134	0.36909	1.9	-0.149045	-0.0921991		0.06	3.41525	3.50824	3.51435	0.422707	0.1	-0.0495486	0.043439
chr08	73		0.68	1.29315	1.37389	1.6116	0.368167	2.1	-0.159227	-0.0784871		0.05	3.42146	3.49479	3.52647	0.422858	0.1	-0.0525019	0.0208208
chr08	73.8	08n57290265	0.71	1.2779	1.37815	1.60675	0.36764	2.2	-0.164422	-0.0641775		0.05	3.42718	3.48524	3.53467	0.42283	0.1	-0.0537459	0.00431712
chr08	74.8		0.68	1.29259	1.37045	1.60733	0.368264	2.1	-0.15737	-0.0795081		0.07	3.44363	3.46881	3.55052	0.422554	0.1	-0.0534439	-0.0282646
chr08	75.8		0.65	1.31095	1.36258	1.60661	0.368862	2	-0.147829	-0.096206		0.1	3.46296	3.45103	3.56649	0.421759	0.1	-0.0517622	-0.0636941
chr08	76.8		0.62	1.33121	1.35544	1.60447	0.369395	1.9	-0.136627	-0.112395		0.16	3.48253	3.43358	3.58194	0.420437	0.2	-0.0497079	-0.0986543
chr08	77.8		0.59	1.35128	1.34995	1.60077	0.369854	1.8	-0.124743	-0.126072		0.24	3.49956	3.41815	3.5962	0.418677	0.3	-0.0483214	-0.129736
chr08	78.7	08g57680859	0.58	1.36777	1.34689	1.59607	0.370221	1.8	-0.11415	-0.135033		0.32	3.51117	3.40696	3.60754	0.416854	0.4	-0.0481818	-0.152395
chr08	79.7		0.73	1.26652	1.37951	1.60323	0.367215	2.2	-0.168356	-0.0553719		0.3	3.51134	3.40529	3.60383	0.41731	0.3	-0.0462427	-0.152299
chr08	80.7		1.12	1.17794	1.42204	1.60836	0.359687	3.4	-0.21521	0.0288903		0.26	3.50479	3.41004	3.59508	0.418154	0.3	-0.0451454	-0.139893
chr08	81.2	08g58187098	1.38	1.14771	1.44144	1.61086	0.354873	4.1	-0.231578	0.0621554		0.24	3.4998	3.41447	3.58916	0.418669	0.3	-0.0446824	-0.130007
chr08	82.2		1.25	1.14717	1.44828	1.59943	0.357263	3.7	-0.22613	0.0749809		0.31	3.53512	3.39958	3.59631	0.417109	0.4	-0.0305956	-0.166136
chr08	83.2		1.09	1.15591	1.45363	1.58058	0.360289	3.3	-0.212336	0.0853848		0.38	3.57003	3.3914	3.59818	0.415365	0.4	-0.0140707	-0.192705
chr08	84.2		0.91	1.17419	1.45643	1.55638	0.363705	2.8	-0.191094	0.091144		0.45	3.59999	3.39137	3.59286	0.413774	0.5	0.0035635	-0.205056
chr08	84.3	08g58278782	0.89	1.17649	1.45656	1.55378	0.364055	2.7	-0.188643	0.091423		0.46	3.60259	3.39177	3.59195	0.413632	0.5	0.00532118	-0.205496
chr08	85.3		0.95	1.17298	1.46243	1.55728	0.363025	2.9	-0.192152	0.0972973		0.43	3.59574	3.38858	3.58384	0.414409	0.5	0.00595001	-0.201205
chr08	86.3		0.96	1.1831	1.46349	1.55883	0.362864	2.9	-0.187864	0.0925253		0.37	3.58018	3.39198	3.57214	0.415723	0.4	0.00401743	-0.184183
chr08	86.4	08g58562157	0.95	1.18474	1.46333	1.55888	0.362892	2.9	-0.187067	0.0915244		0.36	3.5783	3.39265	3.57084	0.415875	0.4	0.00373124	-0.181913
chr08	87.4		0.89	1.18474	1.47375	1.54489	0.364075	2.7	-0.180071	0.108938		0.28	3.57347	3.3998	3.55662	0.417703	0.3	0.00842479	-0.16524
chr08	88.4		0.82	1.19037	1.48328	1.52779	0.365425	2.5	-0.16871	0.124202		0.2	3.56516	3.41127	3.53889	0.419525	0.2	0.0131338	-0.14075
chr08	89.4		0.75	1.20197	1.49066	1.50913	0.366894	2.3	-0.153582	0.13511		0.13	3.55457	3.4261	3.51884	0.421136	0.1	0.0178663	-0.110612
chr08	90.4	08g59221983	0.67	1.21893	1.4951	1.4905	0.368425	2	-0.135784	0.140384		0.07	3.54339	3.44255	3.49817	0.422366	0.1	0.0226116	-0.0782305
chr08	91.4		0.59	1.22409	1.48064	1.4997	0.369918	1.8	-0.137805	0.118744		0.07	3.53921	3.44282	3.50278	0.422524	0.1	0.0182183	-0.0781772
chr08	92.4		0.52	1.23501	1.46442	1.50961	0.371398	1.6	-0.137298	0.0921059		0.06	3.53295	3.44506	3.50584	0.422724	0.1	0.0135597	-0.0743392
chr08	93	08g59700433	0.47	1.24387	1.45492	1.5146	0.372231	1.4	-0.135365	0.0756916		0.05	3.52834	3.44726	3.50691	0.422858	0.1	0.0107134	-0.0703692
chr08	94		0.52	1.22805	1.46882	1.49954	0.371316	1.6	-0.135744	0.105018		0.07	3.53501	3.43999	3.50735	0.422567	0.1	0.0138308	-0.0811864
chr08	95		0.53	1.22598	1.47509	1.48889	0.371176	1.6	-0.131456	0.117647		0.09	3.54319	3.43052	3.5094	0.422025	0.1	0.016894	-0.0957739
chr08	96		0.49	1.23572	1.47364	1.48352	0.371928	1.5	-0.123898	0.114024		0.13	3.55344	3.41913	3.51213	0.421137	0.1	0.0206533	-0.113655
chr08	97		0.42	1.25457	1.46525	1.4834	0.37337	1.3	-0.114414	0.0962629		0.19	3.56584	3.4073	3.51365	0.419839	0.2	0.0260975	-0.132446
chr08	97.1	08g59966362	0.41	1.25687	1.46408	1.48363	0.373538	1.2	-0.11338	0.0938226		0.19	3.56718	3.40619	3.51365	0.419687	0.2	0.0267658	-0.134229
chr08	98.1		0.34	1.27259	1.45755	1.48422	0.374908	1	-0.105814	0.0791436		0.41	3.59322	3.36673	3.55021	0.414853	0.5	0.021508	-0.204991
chr08	99.1		0.27	1.29022	1.4505	1.48479	0.376195	0.8	-0.0972889	0.0629986		0.7	3.61783	3.33041	3.58918	0.408268	0.8	0.0143257	-0.273094
chr08	100.1		0.22	1.30884	1.44395	1.48413	0.37736	0.7	-0.0876473	0.0474633		1.03	3.63897	3.30499	3.61959	0.40101	1.2	0.00969257	-0.324283
chr08	101	08g60238981	0.17	1.32569	1.43904	1.48166	0.37829	0.5	-0.0779834	0.0353618		1.31	3.654	3.29458	3.63308	0.395035	1.5	0.0104646	-0.348962
chr08	102		0.14	1.35067	1.42206	1.50239	0.378875	0.4	-0.0758606	-0.00447658		1.29	3.66018	3.28351	3.63062	0.395374	1.4	0.0147812	-0.361893
chr08	103		0.15	1.37814	1.40371	1.52291	0.378766	0.4	-0.0723836	-0.046814		1.2	3.65791	3.28514	3.61611	0.397446	1.3	0.0209024	-0.351867
chr08	104		0.18	1.40447	1.38754	1.53824	0.378052	0.6	-0.0668844	-0.0838112		1.04	3.64835	3.3	3.59026	0.400919	1.2	0.029044	-0.319311
chr08	104.6	08g60646277	0.21	1.41854	1.38001	1.54341	0.377448	0.6	-0.0624309	-0.100964		0.93	3.64045	3.31362	3.5714	0.403333	1	0.0345297	-0.2923
chr08	105.6		0.18	1.36396	1.40933	1.53271	0.37813	0.5	-0.084376	-0.039002		0.89	3.6249	3.31319	3.59835	0.404142	1	0.0132781	-0.298434
chr08	106.6		0.26	1.31003	1.44036	1.517	0.376529	0.8	-0.103483	0.0268402		0.82	3.59876	3.32324	3.62085	0.405716	0.9	-0.0110441	-0.286563
chr08	107.4	08g60820860	0.39	1.27362	1.46243	1.50346	0.373807	1.2	-0.114918	0.0738922		0.75	3.57284	3.33724	3.63422	0.407265	0.8	-0.0306885	-0.266285
chr08	108.4		0.35	1.27453	1.46233	1.49325	0.374607	1.1	-0.109359	0.0784457		0.92	3.60866	3.32057	3.65335	0.403446	1	-0.0223479	-0.310435
chr08	109.4		0.3	1.28247	1.46011	1.48134	0.375656	0.9	-0.0994323	0.0782091		1.01	3.6398	3.32247	3.65016	0.401443	1.1	-0.00518068	-0.322514
chr08	109.7	08g61356568	0.28	1.28623	1.45895	1.47784	0.376004	0.9	-0.0958036	0.0769169		1.02	3.64699	3.32657	3.6449	0.401274	1.1	0.001042	-0.319379
chr08	110.7		0.21	1.30661	1.46327	1.45611	0.3775	0.6	-0.0747527	0.081913		1.22	3.65318	3.30709	3.67896	0.397019	1.4	-0.0128904	-0.358984
chr08	111.7		0.15	1.32878	1.46689	1.42983	0.378623	0.5	-0.0505245	0.0875819		1.38	3.65293	3.29448	3.70699	0.393427	1.5	-0.0270282	-0.385478
chr08	112.7		0.12	1.3518	1.4688	1.40203	0.37929	0.4	-0.0251165	0.0918801		1.49	3.6463	3.2912	3.72354	0.391082	1.7	-0.0386176	-0.393721
chr08	113	08g62038499	0.11	1.35869	1.46889	1.39395	0.379401	0.3	-0.0176287	0.0925708		1.51	3.64328	3.2921	3.72581	0.390673	1.7	-0.0412617	-0.392445
chr08	114		0.21	1.32297	1.48268	1.39736	0.377417	0.7	-0.0371937	0.122515		1.37	3.64413	3.29432	3.71545	0.393639	1.5	-0.0356581	-0.38547
chr08	115		0.33	1.29246	1.491	1.40451	0.375071	1	-0.0560263	0.142513		1.11	3.63004	3.31575	3.68109	0.399294	1.2	-0.0255213	-0.339815
chr08	115.5	08g62277799	0.39	1.28084	1.4925	1.40968	0.373906	1.2	-0.0644227	0.147243		0.96	3.61881	3.33139	3.65857	0.402577	1.1	-0.0198823	-0.307304
chr08	116.5		0.24	1.30177	1.47184	1.44193	0.376808	0.7	-0.0700821	0.0999916		1.17	3.66706	3.31528	3.65238	0.398112	1.3	0.00734156	-0.344441
chr08	117.3	08n63019524	0.16	1.32953	1.45063	1.47358	0.378566	0.5	-0.0720281	0.0490774		1.24	3.69511	3.32169	3.62242	0.39642	1.4	0.0363476	-0.337071
chr09	0	09n00027401	0.06	1.35877	1.44644	1.41273	0.380442	0.2	-0.026981	0.060696		0.21	3.36179	3.50332	3.55413	0.419242	0.2	-0.0961729	0.0453627
chr09	1		0.07	1.35683	1.44927	1.40527	0.380353	0.2	-0.0242232	0.0682218		0.2	3.36092	3.50503	3.54905	0.419476	0.2	-0.0940642	0.0500447
chr09	2		0.07	1.35499	1.45224	1.39725	0.38024	0.2	-0.0211292	0.0761185		0.19	3.36045	3.50697	3.54288	0.419714	0.2	-0.0912146	0.0553008
chr09	3		0.08	1.35336	1.45522	1.38891	0.380106	0.2	-0.0177788	0.0840885		0.18	3.36045	3.50909	3.53572	0.419948	0.2	-0.0876319	0.0610055
chr09	4		0.09	1.35205	1.45808	1.38062	0.379954	0.3	-0.014285	0.0917451		0.17	3.36101	3.51132	3.52775	0.420176	0.2	-0.0833701	0.0669361
chr09	5		0.09	1.3512	1.46064	1.37277	0.37979	0.3	-0.0107847	0.0986524		0.16	3.36223	3.51354	3.51929	0.420392	0.2	-0.0785305	0.0727829
chr09	6		0.1	1.35093	1.46274	1.36578	0.379624	0.3	-0.00742018	0.104389		0.15	3.36417	3.51561	3.51068	0.420595	0.2	-0.0732514	0.0781863
chr09	7		0.11	1.35132	1.46426	1.35996	0.379465	0.3	-0.00431714	0.108617		0.14	3.36691	3.51739	3.50229	0.420783	0.2	-0.0676901	0.0827935
chr09	8		0.12	1.3524	1.46511	1.35553	0.379323	0.4	-0.0015655	0.111145		0.14	3.37044	3.51876	3.49444	0.420957	0.2	-0.0620008	0.0863193
chr09	9		0.12	1.35414	1.4653	1.35256	0.379203	0.4	0.000790398	0.111943		0.13	3.37474	3.51965	3.48737	0.42112	0.1	-0.0563163	0.0885894
chr09	10		0.13	1.35647	1.46486	1.35097	0.379109	0.4	0.00275036	0.111136		0.12	3.37973	3.52002	3.4812	0.421274	0.1	-0.0507381	0.089555
chr09	11		0.13	1.35928	1.46389	1.35058	0.379042	0.4	0.00434795	0.108955		0.12	3.38529	3.5199	3.47596	0.42142	0.1	-0.045335	0.0892797
chr09	11.9	09g00945619	0.13	1.36211	1.46265	1.35107	0.379003	0.4	0.00551963	0.106055		0.11	3.39067	3.51941	3.47198	0.421545	0.1	-0.0406574	0.0880893
chr09	12.9		0.08	1.36327	1.45669	1.37811	0.379979	0.3	-0.00741778	0.0860029		0.13	3.37838	3.51895	3.4894	0.421205	0.1	-0.0555096	0.0850588
chr09	13.9		0.05	1.36422	1.44774	1.40912	0.380598	0.2	-0.0224509	0.0610696		0.15	3.36677	3.51698	3.50871	0.420716	0.2	-0.0709677	0.0792352
chr09	14.9		0.05	1.36421	1.43702	1.4402	0.380735	0.1	-0.0379939	0.03481		0.18	3.35617	3.51399	3.52793	0.420071	0.2	-0.0858787	0.0719419
chr09	15.9		0.06	1.36283	1.42615	1.46741	0.380391	0.2	-0.052291	0.0110318		0.21	3.34688	3.51067	3.54503	0.419297	0.2	-0.0990776	0.0647139
chr09	16.2	09g01221025	0.07	1.36215	1.42309	1.47441	0.380209	0.2	-0.0561302	0.00480933		0.22	3.34439	3.50969	3.54952	0.419047	0.3	-0.102566	0.0627362
chr09	17.2		0.06	1.35632	1.43452	1.45295	0.380429	0.2	-0.0483137	0.0298853		0.22	3.3423	3.51342	3.54848	0.419063	0.3	-0.103091	0.0680311
chr09	18.2		0.07	1.35	1.44789	1.42793	0.380257	0.2	-0.038965	0.0589277		0.22	3.3414	3.51708	3.54656	0.419115	0.2	-0.102578	0.0730969
chr09	19.2		0.1	1.34357	1.46265	1.40039	0.379623	0.3	-0.0284106	0.0906688		0.21	3.34189	3.52049	3.54382	0.419205	0.2	-0.100967	0.0776282
chr09	20.2		0.16	1.3376	1.47788	1.37197	0.378505	0.5	-0.0171881	0.123099		0.21	3.34388	3.52345	3.54042	0.419333	0.2	-0.0982702	0.0812962
chr09	21.2		0.24	1.33272	1.49246	1.34466	0.37695	0.7	-0.00597036	0.153774		0.2	3.34741	3.52579	3.53656	0.4195	0.2	-0.094571	0.0838085
chr09	22.2		0.33	1.32948	1.50527	1.32034	0.375072	1	0.0045701	0.180355		0.19	3.3524	3.52739	3.53243	0.419701	0.2	-0.0900146	0.0849729
chr09	23.2		0.43	1.32823	1.51548	1.30043	0.373024	1.3	0.0139027	0.201153		0.18	3.35866	3.52819	3.52824	0.419932	0.2	-0.0847857	0.0847408
chr09	24.2		0.54	1.329	1.52271	1.28555	0.37096	1.6	0.0217251	0.215433		0.17	3.36593	3.52822	3.5241	0.420184	0.2	-0.0790857	0.0832102
chr09	25	09g01606774	0.62	1.33093	1.52635	1.27724	0.369384	1.9	0.0268418	0.222265		0.16	3.37224	3.52775	3.52088	0.420395	0.2	-0.0743199	0.0811894
chr09	26		0.4	1.34264	1.50803	1.3019	0.37367	1.2	0.0203701	0.185767		0.15	3.37194	3.53183	3.50605	0.42054	0.2	-0.0670546	0.0928332
chr09	27		0.22	1.3605	1.48591	1.33259	0.377355	0.7	0.0139576	0.139362		0.15	3.37399	3.53532	3.49102	0.420655	0.2	-0.0585185	0.102818
chr09	28		0.08	1.38331	1.46173	1.36736	0.380036	0.3	0.00797273	0.086394		0.15	3.37874	3.53776	3.47669	0.420751	0.2	-0.048978	0.110049
chr09	29		0.01	1.40865	1.43778	1.40343	0.381458	0	0.00260822	0.031738		0.14	3.38625	3.53885	3.46381	0.420839	0.2	-0.0387819	0.113814
chr09	30		0	1.43366	1.41622	1.43794	0.381593	0	-0.0021372	-0.0195775		0.14	3.3962	3.53852	3.45287	0.420925	0.2	-0.0283359	0.113988
chr09	30.5	09g02024286	0.02	1.44524	1.40683	1.45387	0.381228	0.1	-0.00431223	-0.0427259		0.14	3.40189	3.53789	3.44819	0.420967	0.2	-0.0231518	0.112852
chr09	31.5		0.01	1.42686	1.41124	1.45344	0.381403	0	-0.0132911	-0.0289113		0.12	3.40342	3.53583	3.45206	0.42138	0.1	-0.024321	0.108094
chr09	32.5		0.01	1.40687	1.4166	1.45216	0.381412	0	-0.0226447	-0.012911		0.1	3.4073	3.53186	3.45733	0.421845	0.1	-0.0250111	0.0995439
chr09	33.5		0.02	1.38634	1.42251	1.45034	0.381236	0.1	-0.0319986	0.0041759		0.08	3.41343	3.52613	3.46367	0.422325	0.1	-0.0251235	0.0875758
chr09	34.5		0.04	1.36652	1.42844	1.4484	0.380875	0.1	-0.0409396	0.0209866		0.06	3.42127	3.51912	3.47055	0.422778	0.1	-0.0246417	0.0732093
chr09	35.5		0.07	1.34856	1.43386	1.44671	0.380355	0.2	-0.0490786	0.0362269		0.04	3.43005	3.51153	3.47733	0.423169	0	-0.0236388	0.0578413
chr09	36.2	09g02223497	0.09	1.33755	1.43713	1.44582	0.379918	0.3	-0.0541316	0.0454443		0.03	3.43632	3.50625	3.48172	0.423393	0	-0.0226985	0.0472321
chr09	37.2		0.08	1.33721	1.44247	1.43723	0.379972	0.3	-0.0500109	0.0552557		0.03	3.43255	3.50973	3.47719	0.423304	0	-0.0223197	0.0548632
chr09	38.2		0.08	1.33776	1.44826	1.42714	0.379984	0.3	-0.0446889	0.065814		0.03	3.43199	3.51135	3.47378	0.4233	0	-0.0208963	0.0584656
chr09	39.2		0.09	1.33944	1.45404	1.41616	0.379949	0.3	-0.0383592	0.0762333		0.03	3.43524	3.51051	3.47241	0.423395	0	-0.0185838	0.0566886
chr09	40.2		0.09	1.3425	1.45921	1.40524	0.379874	0.3	-0.0313703	0.085339		0.02	3.44221	3.50696	3.47369	0.423573	0	-0.01574	0.0490142
chr09	41.2		0.09	1.34704	1.4632	1.39536	0.379776	0.3	-0.0241633	0.091999		0.01	3.45213	3.50094	3.47761	0.423787	0	-0.0127385	0.0360717
chr09	42.2		0.1	1.35296	1.46564	1.38729	0.379674	0.3	-0.0171682	0.0955171		0	3.46385	3.49316	3.48341	0.423969	0	-0.00977994	0.019529
chr09	43.2		0.1	1.35993	1.46648	1.38136	0.379585	0.3	-0.0107131	0.0958403		0	3.47618	3.48458	3.48987	0.424057	0	-0.00684532	0.00155777
chr09	44.2	09g02533366	0.11	1.3675	1.46595	1.37747	0.379518	0.3	-0.00498684	0.0934657		0	3.48816	3.47612	3.49576	0.424006	0	-0.00379969	-0.0158327
chr09	45.2		0.1	1.37715	1.4683	1.3605	0.379572	0.3	0.00832194	0.0994757		0.06	3.47283	3.45315	3.55134	0.422703	0.1	-0.0392523	-0.0589339
chr09	46.2		0.08	1.39284	1.46148	1.35711	0.379982	0.3	0.0178691	0.0865074		0.18	3.45624	3.43967	3.60523	0.420062	0.2	-0.0744938	-0.0910657
chr09	46.8	09g02545464	0.07	1.4043	1.45419	1.36132	0.380323	0.2	0.021489	0.0713817		0.25	3.44653	3.43939	3.6267	0.418394	0.3	-0.0900869	-0.0972241
chr09	47.8		0.07	1.41831	1.4536	1.3462	0.380243	0.2	0.0360543	0.0713497		0.28	3.45235	3.43094	3.6477	0.41769	0.3	-0.0976761	-0.119087
chr09	48.8		0.08	1.43717	1.44784	1.34018	0.380169	0.2	0.0484912	0.0591636		0.28	3.45719	3.43138	3.6494	0.417759	0.3	-0.0961077	-0.121918
chr09	49.8		0.08	1.45529	1.43918	1.34358	0.380055	0.2	0.0558539	0.0397395		0.24	3.45911	3.44061	3.62975	0.41863	0.3	-0.08532	-0.103822
chr09	49.9	09g02894081	0.08	1.45682	1.43831	1.34425	0.38004	0.3	0.0562807	0.0377795		0.23	3.45925	3.44176	3.62705	0.418743	0.3	-0.0839026	-0.101391
chr09	50.9		0.22	1.42425	1.47167	1.28695	0.377276	0.7	0.06865	0.116072		0.11	3.45584	3.45708	3.58255	0.421647	0.1	-0.0633565	-0.0621135
chr09	51.9		0.49	1.39086	1.50861	1.23406	0.37199	1.5	0.0783987	0.196157		0.03	3.45166	3.47773	3.52969	0.423409	0	-0.0390153	-0.0129468
chr09	52.9		0.84	1.36116	1.54207	1.19834	0.365065	2.5	0.081413	0.262319		0.02	3.44848	3.50023	3.47679	0.42366	0	-0.0141553	0.0375946
chr09	53.9		1.21	1.33836	1.56645	1.18559	0.357928	3.6	0.0763845	0.304472		0.07	3.44802	3.52045	3.43196	0.422522	0.1	0.00803063	0.0804554
chr09	54.2	09g03239755	1.32	1.33303	1.57168	1.18593	0.355931	3.9	0.073551	0.312197		0.09	3.44855	3.52561	3.42084	0.421978	0.1	0.0138536	0.0909227
chr09	55.2		1.3	1.3272	1.57564	1.17397	0.356278	3.9	0.0766141	0.325059		0.1	3.42737	3.5276	3.42987	0.421834	0.1	-0.00125099	0.0989851
chr09	56.2		1.21	1.32664	1.57154	1.17464	0.357957	3.6	0.0759985	0.320907		0.11	3.40904	3.52725	3.44409	0.42156	0.1	-0.0175256	0.100684
chr09	57.2		1.06	1.33082	1.55929	1.19051	0.360856	3.2	0.0701522	0.298621		0.13	3.3946	3.52464	3.46338	0.421155	0.1	-0.0343911	0.0956495
chr09	57.9	09g03419420	0.93	1.33563	1.54713	1.20979	0.363348	2.8	0.062921	0.274414		0.14	3.38692	3.52195	3.47896	0.420782	0.2	-0.0460185	0.089016
chr09	58.9		1.05	1.31635	1.55848	1.19396	0.360987	3.2	0.0611968	0.303324		0.17	3.37476	3.52498	3.48229	0.420188	0.2	-0.0537686	0.0964588
chr09	59.9		1.17	1.29899	1.56672	1.18221	0.358858	3.5	0.0583896	0.32612		0.2	3.36415	3.527	3.48689	0.419601	0.2	-0.0613673	0.101474
chr09	60.9		1.25	1.2849	1.57072	1.17666	0.357197	3.8	0.0541179	0.339936		0.22	3.35589	3.52769	3.49293	0.419057	0.3	-0.0685221	0.103283
chr09	61.9		1.31	1.27492	1.57003	1.17869	0.356169	3.9	0.0481175	0.343223		0.24	3.35041	3.527	3.5003	0.418586	0.3	-0.0749412	0.101643
chr09	62.8	09g03882319	1.33	1.26957	1.56569	1.18708	0.355826	4	0.0412435	0.337371		0.26	3.34794	3.52533	3.50767	0.418236	0.3	-0.079863	0.0975304
chr09	63.8	09n05651802	1.71	1.23441	1.5853	1.17745	0.348655	5.1	0.0284819	0.379376		0.14	3.38118	3.50817	3.50465	0.42092	0.2	-0.0617398	0.0652576
chr09	64.8	09n56362217	1.3	1.28282	1.57301	1.19178	0.356371	3.9	0.0455189	0.335709		0.18	3.38495	3.53043	3.45906	0.419977	0.2	-0.0370576	0.108419
chr09	65.8		1.27	1.26905	1.57271	1.19598	0.356816	3.8	0.0365352	0.340195		0.09	3.41609	3.52234	3.45365	0.421983	0.1	-0.0187764	0.0874709
chr09	66.8		1.15	1.27137	1.56057	1.21129	0.35913	3.5	0.0300411	0.319233		0.03	3.45507	3.50898	3.45003	0.423368	0	0.0025214	0.0564314
chr09	67.2	09g59752698	1.08	1.2768	1.55297	1.21992	0.360473	3.2	0.0284404	0.304615		0.02	3.4709	3.50301	3.44862	0.423652	0	0.0111435	0.0432502
chr09	68.2		1.03	1.27108	1.55123	1.21526	0.361401	3.1	0.0279103	0.308058		0.03	3.47718	3.50466	3.43034	0.423444	0	0.023421	0.0509021
chr09	69.2	09g61162029	0.86	1.29016	1.53446	1.22638	0.36461	2.6	0.031891	0.27619		0.04	3.4868	3.50474	3.41395	0.423159	0	0.0364221	0.0543655
chr09	70.2		1.11	1.28588	1.57214	1.22021	0.359842	3.3	0.0328362	0.3191		0.03	3.48309	3.50673	3.4276	0.423374	0	0.0277456	0.0513854
chr09	70.9	09g61617121	1.17	1.30206	1.58342	1.2378	0.358784	3.5	0.0321277	0.313487		0.02	3.48213	3.50575	3.44036	0.423544	0	0.0208808	0.0445065
chr09	71.9		1.13	1.30834	1.58604	1.22367	0.35954	3.4	0.0423348	0.320035		0.01	3.47307	3.49913	3.46646	0.423889	0	0.00330548	0.0293653
chr09	72.9		1.03	1.32158	1.57943	1.22032	0.361469	3.1	0.0506297	0.308484		0.01	3.46372	3.49094	3.49458	0.423928	0	-0.01543	0.011788
chr09	73.8	09n62021699	0.9	1.33762	1.56623	1.22754	0.363982	2.7	0.0550393	0.283652		0.02	3.45526	3.48278	3.52017	0.423677	0	-0.0324573	-0.00493633
chr09	74.8		0.87	1.32529	1.56722	1.22935	0.364416	2.6	0.0479711	0.289902		0.03	3.43902	3.48563	3.53017	0.42332	0	-0.0455767	0.00104064
chr09	75.8		0.81	1.32192	1.56058	1.23663	0.365728	2.4	0.0426477	0.281302		0.05	3.42152	3.48813	3.54042	0.422823	0.1	-0.0594501	0.00715883
chr09	76.8		0.7	1.3289	1.54656	1.24852	0.3678	2.1	0.0401894	0.25785		0.08	3.4059	3.48903	3.55063	0.422233	0.1	-0.0723679	0.0107618
chr09	77.1	09g62677725	0.66	1.33267	1.54131	1.25275	0.368514	2	0.0399617	0.248604		0.09	3.40203	3.48888	3.55362	0.42205	0.1	-0.0757948	0.0110549
chr09	78.1		0.73	1.33738	1.56204	1.24182	0.367145	2.2	0.0477793	0.27244		0.13	3.38211	3.48514	3.5708	0.421094	0.1	-0.0943445	0.0086872
chr09	79.1		0.71	1.34789	1.56607	1.26121	0.367593	2.2	0.0433415	0.261516		0.17	3.3683	3.48316	3.57606	0.420243	0.2	-0.103883	0.010976
chr09	79.6	09g62965100	0.67	1.35536	1.56158	1.27763	0.368419	2	0.0388687	0.245088		0.18	3.36443	3.48304	3.57452	0.419912	0.2	-0.105046	0.0135642
chr09	80.6		0.6	1.33723	1.56175	1.29693	0.369786	1.8	0.0201485	0.244665		0.21	3.35112	3.48866	3.57998	0.419314	0.2	-0.114428	0.0231068
chr09	81.6		0.49	1.33134	1.54929	1.32329	0.371957	1.5	0.0040264	0.221975		0.23	3.34628	3.49255	3.58297	0.418933	0.3	-0.118347	0.0279287
chr09	82.6	09g63349198	0.36	1.33807	1.52618	1.35317	0.374537	1.1	-0.00754886	0.180561		0.23	3.35107	3.49326	3.58308	0.418852	0.3	-0.116007	0.0261804
chr09	83.6		0.47	1.33786	1.54088	1.30696	0.372381	1.4	0.0154534	0.218469		0.18	3.36356	3.48488	3.5911	0.419916	0.2	-0.113772	0.00755355
chr09	84.6		0.56	1.34693	1.54721	1.2659	0.370503	1.7	0.0405151	0.240793		0.13	3.38242	3.48328	3.58499	0.421103	0.1	-0.101282	-0.000429508
chr09	85.6		0.63	1.36946	1.5449	1.23145	0.369164	1.9	0.0690076	0.244443		0.08	3.40648	3.48592	3.56383	0.422311	0.1	-0.0786752	0.000764208
chr09	85.7	09g63659663	0.63	1.37256	1.54414	1.22845	0.36907	1.9	0.0720557	0.24364		0.07	3.40902	3.48634	3.56102	0.422423	0.1	-0.0759966	0.00131429
chr09	86.7		0.67	1.40496	1.54928	1.20478	0.368413	2	0.100089	0.244411		0.06	3.41784	3.48478	3.561	0.42262	0.1	-0.0715818	-0.00464344
chr09	87.7		0.69	1.44102	1.54597	1.19197	0.368063	2.1	0.124525	0.229473		0.05	3.42897	3.48104	3.56011	0.422818	0.1	-0.065567	-0.0135009
chr09	87.8	09g64049060	0.69	1.44457	1.54524	1.19132	0.368041	2.1	0.126626	0.227295		0.05	3.43011	3.48059	3.55998	0.422836	0.1	-0.0649333	-0.0144612
chr09	88.8		0.62	1.44589	1.55218	1.20958	0.369427	1.9	0.118154	0.224444		0.04	3.42815	3.49194	3.53308	0.423239	0	-0.0524678	0.0113302
chr09	89.8		0.51	1.44973	1.54659	1.23967	0.371585	1.5	0.105033	0.201893		0.03	3.43212	3.50356	3.50495	0.423397	0	-0.036414	0.0350215
chr09	90.3	09g64606454	0.44	1.45193	1.5397	1.25738	0.37281	1.4	0.097272	0.18504		0.03	3.4366	3.50846	3.49202	0.423392	0	-0.0277113	0.0441472
chr09	91.3		0.51	1.46699	1.55634	1.22232	0.371561	1.6	0.122335	0.211689		0.04	3.41792	3.48721	3.53621	0.423067	0.1	-0.0591424	0.0101507
chr09	92.3		0.5	1.47615	1.55359	1.21657	0.371801	1.5	0.129788	0.20723		0.1	3.3973	3.45937	3.58752	0.421854	0.1	-0.0951133	-0.0330416
chr09	92.7	09g64835340	0.47	1.47692	1.54623	1.22471	0.37237	1.4	0.126105	0.195416		0.13	3.38994	3.44967	3.6045	0.421173	0.1	-0.107283	-0.0475457
chr09	93.7		0.63	1.50078	1.5836	1.18239	0.36918	1.9	0.159196	0.24202		0.17	3.38613	3.42184	3.63248	0.420288	0.2	-0.123177	-0.0874643
chr09	94.7		0.8	1.52785	1.62136	1.14598	0.365807	2.4	0.190931	0.284445		0.22	3.38289	3.39022	3.65729	0.41907	0.3	-0.137198	-0.129871
chr09	95.7		0.95	1.55388	1.65135	1.12484	0.362907	2.9	0.214522	0.311989		0.28	3.38139	3.36089	3.67222	0.417726	0.3	-0.145413	-0.165912
chr09	96.7		1.05	1.57379	1.66649	1.12458	0.361113	3.2	0.224605	0.317306		0.33	3.38302	3.34014	3.67297	0.416565	0.4	-0.144973	-0.187854
chr09	97.7	09g65394697	1.07	1.58455	1.66538	1.14316	0.360642	3.2	0.220692	0.301519		0.36	3.38828	3.33048	3.66064	0.415805	0.4	-0.136181	-0.193986
chr09	98.7		0.85	1.57618	1.67779	1.14689	0.364907	2.6	0.214648	0.316257		0.6	3.29958	3.27362	3.75371	0.410576	0.7	-0.227067	-0.253023
chr09	99.7		0.48	1.52635	1.63252	1.22005	0.372061	1.5	0.15315	0.259315		0.84	3.21585	3.24408	3.82529	0.405195	0.9	-0.304722	-0.276492
chr09	100.7		0.18	1.44748	1.54893	1.33897	0.378117	0.5	0.0542551	0.155709		0.97	3.17305	3.2761	3.83551	0.402414	1.1	-0.331232	-0.228177
chr09	101.2	09g65680681	0.1	1.4108	1.51084	1.39337	0.379679	0.3	0.00871555	0.108761		0.99	3.1683	3.30792	3.82263	0.402008	1.1	-0.32717	-0.187545
chr09	102.2		0.11	1.46867	1.5176	1.33701	0.379557	0.3	0.0658303	0.114758		0.81	3.20044	3.28712	3.81191	0.405814	0.9	-0.305734	-0.219058
chr09	103.2		0.19	1.55331	1.51224	1.25958	0.377933	0.6	0.146865	0.105792		0.65	3.2708	3.25317	3.77458	0.40938	0.7	-0.251891	-0.269523
chr09	104.2		0.38	1.65289	1.49866	1.16908	0.374077	1.2	0.241906	0.0876756		0.56	3.37165	3.21485	3.71208	0.411466	0.6	-0.170217	-0.327014
chr09	105.2		0.67	1.73661	1.49137	1.08822	0.368464	2	0.324195	0.0789543		0.53	3.46634	3.20094	3.64117	0.411999	0.6	-0.0874129	-0.352814
chr09	105.4	09g65908841	0.73	1.74903	1.49159	1.07525	0.367273	2.2	0.336892	0.0794478		0.53	3.48167	3.20298	3.62749	0.412028	0.6	-0.0729079	-0.351597
chr09	106.4		0.58	1.72864	1.49618	1.09089	0.370071	1.8	0.318877	0.0864121		0.3	3.49001	3.25134	3.59695	0.417131	0.3	-0.0534689	-0.292142
chr09	107.4		0.42	1.68161	1.50528	1.13179	0.37323	1.3	0.27491	0.0985738		0.13	3.50832	3.32718	3.53926	0.42121	0.1	-0.0154691	-0.196611
chr09	108.4		0.28	1.60619	1.52404	1.19851	0.376075	0.9	0.203837	0.121689		0.03	3.52302	3.40657	3.48128	0.423386	0	0.0208659	-0.0955845
chr09	109.4		0.19	1.51211	1.55183	1.28246	0.377781	0.6	0.114825	0.154538		0.01	3.52406	3.47141	3.44605	0.423951	0	0.0390036	-0.0136479
chr09	110.4		0.19	1.42053	1.57892	1.36659	0.377957	0.6	0.0269728	0.185364		0.02	3.51619	3.51584	3.43404	0.423692	0	0.0410751	0.0407202
chr09	111.4	09g66166580	0.24	1.3506	1.59471	1.43502	0.376957	0.7	-0.0422069	0.201902		0.04	3.5109	3.53853	3.43216	0.423242	0	0.0393703	0.0669992
chr09	112.4		0.21	1.32254	1.64149	1.46874	0.377374	0.7	-0.0730982	0.245852		0.03	3.51342	3.5523	3.43186	0.423444	0	0.0407761	0.0796631
chr09	113.4		0.17	1.26077	1.67021	1.54941	0.378306	0.5	-0.144317	0.26512		0.01	3.49416	3.55923	3.45965	0.423803	0	0.0172517	0.0823244
chr09	114.4		0.11	1.17838	1.59976	1.66671	0.379442	0.3	-0.244163	0.177212		0	3.38511	3.57767	3.5834	0.424046	0	-0.0991448	0.093416
chr09	114.9	09g66536514	9.37	0.651364	1.19083	2.16294	0.397524	39.1	-0.755789	-0.216319		22.45	1.77661	3.34456	5.06578	0.498604	59.5	-1.64458	-0.0766347
chr09	115.9		10.18	0.640217	1.16866	2.21912	0.380945	41.7	-0.789454	-0.261011		25.12	1.78418	3.30209	5.20358	0.43149	62.9	-1.7097	-0.191793
chr09	116.4	09g66864250	10.14	0.642848	1.16857	2.20587	0.381686	41.5	-0.781511	-0.255789	X	25.44	1.78334	3.30756	5.18577	0.424077	63.3	-1.70121	-0.176992	X
chr09	117.4		10.42	0.633329	1.14769	2.23386	0.376064	42.4	-0.800264	-0.2859		24.77	1.71416	3.28519	5.15198	0.439682	62.5	-1.71891	-0.147887
chr09	118.4		10.17	0.636108	1.13797	2.21626	0.381029	41.6	-0.790077	-0.288211		22.6	1.67828	3.27615	5.03729	0.494723	59.7	-1.6795	-0.0816307
chr09	119.3	09g67494653	9.54	0.649386	1.13868	2.16435	0.39413	39.6	-0.757483	-0.268189		19.91	1.6817	3.27584	4.88323	0.57228	55.8	-1.60077	-0.00662409
chr10	0	10g00276007	0.13	1.37199	1.47636	1.37383	0.379014	0.4	-0.000917178	0.10345		0.04	3.44349	3.48076	3.52296	0.423265	0	-0.0397333	-0.0024616
chr10	1		0.03	1.42639	1.4449	1.38321	0.381109	0.1	0.0215928	0.0401041		0.02	3.46739	3.47423	3.51704	0.423706	0	-0.0248238	-0.0179899
chr10	1.9	10g00905649	0.05	1.47383	1.41336	1.3932	0.38068	0.2	0.0403179	-0.0201513		0.01	3.48844	3.46793	3.50964	0.4238	0	-0.0106004	-0.0311036
chr10	2.9		0.06	1.4808	1.40097	1.40011	0.380473	0.2	0.040346	-0.0394897		0.02	3.46915	3.46921	3.52563	0.423532	0	-0.0282433	-0.0281818
chr10	3.9		0.08	1.48662	1.38756	1.40726	0.380147	0.2	0.0396771	-0.0593844		0.05	3.44998	3.47385	3.54317	0.42294	0.1	-0.0465952	-0.0227184
chr10	4.9		0.1	1.48933	1.37512	1.4142	0.379758	0.3	0.0375606	-0.0766427		0.09	3.4327	3.48129	3.56198	0.422022	0.1	-0.0646437	-0.0160481
chr10	5.9		0.11	1.48776	1.36568	1.42078	0.379387	0.4	0.0334898	-0.0885823		0.14	3.41897	3.49013	3.58159	0.42082	0.2	-0.0813099	-0.0101505
chr10	6.9		0.13	1.48226	1.36021	1.42712	0.379093	0.4	0.0275662	-0.0944827		0.2	3.40969	3.49884	3.60118	0.419415	0.2	-0.0957476	-0.00659806
chr10	7.3	10g01275941	0.13	1.47927	1.35908	1.42965	0.379002	0.4	0.0248087	-0.0953757		0.23	3.40722	3.50203	3.60879	0.418817	0.3	-0.100787	-0.00597095
chr10	8.3		0.12	1.48161	1.36322	1.42818	0.379339	0.4	0.0267131	-0.0916768		0.19	3.41131	3.49431	3.60026	0.419627	0.2	-0.0944769	-0.0114749
chr10	9.3		0.1	1.48091	1.37045	1.42592	0.379764	0.3	0.0274958	-0.0829604		0.16	3.41882	3.48563	3.5903	0.420444	0.2	-0.0857409	-0.0189231
chr10	10.3		0.07	1.47693	1.38019	1.42289	0.380228	0.2	0.0270225	-0.0697221		0.13	3.42928	3.47719	3.57938	0.421208	0.1	-0.0750475	-0.0271429
chr10	11.3		0.05	1.47034	1.39106	1.41935	0.380664	0.2	0.0254954	-0.0537816		0.1	3.44156	3.4703	3.56791	0.421872	0.1	-0.0631759	-0.0344348
chr10	12.3		0.03	1.46239	1.40153	1.41569	0.38102	0.1	0.0233479	-0.0375069		0.07	3.45426	3.46579	3.55626	0.42241	0.1	-0.0509971	-0.039474
chr10	12.4	10g01587108	0.03	1.46157	1.40251	1.41534	0.38105	0.1	0.0231171	-0.0359425		0.07	3.45551	3.46548	3.5551	0.422457	0.1	-0.0497929	-0.0398304
chr10	13.4		0.01	1.44504	1.41763	1.40922	0.381506	0	0.01791	-0.00949495		0.08	3.46276	3.46009	3.56657	0.422193	0.1	-0.0519039	-0.0545732
chr10	14.4		0.01	1.42349	1.43203	1.39929	0.381544	0	0.0120994	0.0206388		0.09	3.47174	3.45711	3.57694	0.421922	0.1	-0.0525998	-0.0672232
chr10	15.4		0.03	1.40007	1.44303	1.38767	0.381139	0.1	0.00620062	0.0491609		0.1	3.48087	3.45724	3.58408	0.421701	0.1	-0.0516032	-0.075235
chr10	16	10g01859117	0.05	1.38665	1.44731	1.38107	0.380729	0.1	0.0027892	0.063444		0.11	3.48588	3.45867	3.58624	0.421613	0.1	-0.050182	-0.0773928
chr10	17		0.1	1.37115	1.46255	1.36066	0.379622	0.3	0.00524642	0.0966436		0.09	3.48168	3.45551	3.5766	0.42192	0.1	-0.0474561	-0.0736314
chr10	18		0.17	1.35969	1.47767	1.34789	0.378258	0.5	0.00589898	0.123875		0.08	3.47663	3.45565	3.56245	0.422325	0.1	-0.042911	-0.0638876
chr10	19		0.24	1.35489	1.48924	1.34509	0.376948	0.7	0.00489716	0.139255		0.06	3.472	3.45891	3.54684	0.422749	0.1	-0.0374215	-0.0505168
chr10	19.1	10g02031709	0.24	1.35479	1.49013	1.34531	0.376831	0.7	0.00473974	0.14008		0.06	3.47161	3.45935	3.54532	0.422789	0.1	-0.0368542	-0.0491131
chr10	20.1		0.27	1.34509	1.49373	1.33518	0.376324	0.8	0.00495724	0.153593		0.04	3.46731	3.46893	3.54068	0.423144	0	-0.0366859	-0.0350651
chr10	21.1		0.28	1.34108	1.49245	1.32891	0.376144	0.8	0.0060826	0.157451		0.03	3.46148	3.47929	3.53242	0.423415	0	-0.0354742	-0.0176637
chr10	22.1		0.27	1.34363	1.48632	1.32795	0.376339	0.8	0.00783758	0.150532		0.02	3.45639	3.48816	3.52154	0.423567	0	-0.0325759	-0.000804047
chr10	22.4	10g02346650	0.26	1.34546	1.48379	1.32869	0.37646	0.8	0.00838595	0.146718		0.02	3.4553	3.49029	3.51799	0.423591	0	-0.0313479	0.00363986
chr10	23.4		0.24	1.35712	1.48399	1.31904	0.376805	0.7	0.0190419	0.145905		0.02	3.45639	3.48885	3.51879	0.423612	0	-0.0311983	0.0012608
chr10	24.4		0.23	1.3704	1.48284	1.31185	0.377138	0.7	0.0292764	0.141721		0.02	3.45783	3.48715	3.51923	0.423636	0	-0.0306963	-0.001378
chr10	25.4		0.21	1.38507	1.48011	1.30743	0.377452	0.6	0.0388166	0.133862		0.02	3.45957	3.48525	3.51923	0.42366	0	-0.0298326	-0.00414707
chr10	26.4		0.2	1.40074	1.47573	1.30574	0.377728	0.6	0.0474986	0.122487		0.02	3.46151	3.48325	3.51875	0.423684	0	-0.0286222	-0.00688144
chr10	27.4		0.19	1.41688	1.46985	1.30635	0.377941	0.6	0.0552658	0.108227		0.02	3.46356	3.48126	3.51777	0.423708	0	-0.0271055	-0.00941055
chr10	28.4		0.18	1.43289	1.46283	1.30862	0.378063	0.6	0.0621344	0.0920708		0.02	3.46563	3.47938	3.51632	0.42373	0	-0.0253443	-0.0115928
chr10	29.4		0.18	1.44816	1.45515	1.31186	0.378075	0.6	0.06815	0.075132		0.01	3.46764	3.47771	3.51447	0.423752	0	-0.0234139	-0.0133406
chr10	29.6	10g02707281	0.18	1.45109	1.45358	1.31258	0.378063	0.6	0.0692548	0.0717442		0.01	3.46803	3.47741	3.51406	0.423756	0	-0.0230145	-0.0136346
chr10	30.6		0.15	1.44596	1.45346	1.31646	0.378599	0.5	0.0647507	0.0722554		0.02	3.46069	3.48145	3.51907	0.423643	0	-0.0291891	-0.008435
chr10	31.6		0.13	1.43998	1.45342	1.32222	0.379113	0.4	0.0588791	0.072322		0.03	3.45273	3.48606	3.52436	0.423479	0	-0.0358177	-0.0024819
chr10	32.6		0.1	1.43302	1.45366	1.32978	0.379583	0.3	0.0516206	0.0722607		0.04	3.44429	3.49118	3.52996	0.42326	0	-0.0428365	0.004058
chr10	33.6		0.08	1.42499	1.45437	1.3389	0.379983	0.3	0.0430431	0.0724309		0.05	3.43558	3.49671	3.53586	0.422985	0.1	-0.0501404	0.0109864
chr10	34.6		0.07	1.41588	1.45573	1.34925	0.380292	0.2	0.033311	0.0731649		0.06	3.42687	3.50253	3.54203	0.422656	0.1	-0.0575762	0.0180774
chr10	35.6		0.06	1.40582	1.45783	1.36045	0.380487	0.2	0.0226843	0.0746987		0.08	3.41848	3.50849	3.54837	0.422279	0.1	-0.0649438	0.0250725
chr10	36.6		0.06	1.39508	1.46069	1.37207	0.380552	0.2	0.0115078	0.0771164		0.1	3.41075	3.51443	3.55476	0.421864	0.1	-0.0720054	0.0316731
chr10	37.6		0.06	1.38408	1.46421	1.3837	0.380479	0.2	0.000186851	0.0803175		0.12	3.40406	3.5201	3.56107	0.421424	0.1	-0.0785051	0.0375392
chr10	38.6		0.07	1.37332	1.46818	1.39501	0.380266	0.2	-0.010849	0.0840162		0.14	3.39875	3.52525	3.56714	0.420977	0.2	-0.0841964	0.0423054
chr10	39.6		0.09	1.36336	1.47233	1.40574	0.379924	0.3	-0.021191	0.0877773		0.15	3.39512	3.52961	3.57287	0.420543	0.2	-0.0888761	0.0456203
chr10	40.6		0.11	1.35474	1.47632	1.41573	0.379473	0.3	-0.0304975	0.0910867		0.17	3.39333	3.53295	3.57816	0.42014	0.2	-0.0924146	0.0472067
chr10	41.6		0.14	1.34786	1.47984	1.42493	0.378939	0.4	-0.0385318	0.0934474		0.19	3.39341	3.53511	3.58296	0.419783	0.2	-0.0947767	0.0469284
chr10	42.4	10g03666540	0.16	1.34379	1.48214	1.43172	0.378475	0.5	-0.0439629	0.0943887		0.2	3.39471	3.53596	3.58643	0.419538	0.2	-0.0958581	0.0453922
chr10	43.4		0.48	1.27157	1.52953	1.43696	0.372077	1.5	-0.0826945	0.17527		0.26	3.36574	3.55054	3.58469	0.418183	0.3	-0.109475	0.0753252
chr10	44.4		0.87	1.22176	1.55702	1.44215	0.36448	2.6	-0.110195	0.225065		0.29	3.35499	3.54803	3.57365	0.417559	0.3	-0.109329	0.0837148
chr10	44.7	10g03695982	0.97	1.21547	1.55861	1.44418	0.362623	2.9	-0.114355	0.22879		0.28	3.35634	3.54434	3.56924	0.417579	0.3	-0.106448	0.0815477
chr10	45.7		0.99	1.20257	1.56506	1.43955	0.362263	3	-0.118491	0.243996		0.25	3.35479	3.546	3.55592	0.418333	0.3	-0.100566	0.090645
chr10	46.7		0.97	1.19875	1.56748	1.43676	0.362582	2.9	-0.119001	0.249727		0.19	3.36815	3.53779	3.548	0.419798	0.2	-0.0899244	0.0797163
chr10	47.7		0.91	1.20831	1.5645	1.43261	0.36378	2.7	-0.112151	0.244039		0.11	3.39863	3.5187	3.54556	0.421619	0.1	-0.0734637	0.0466073
chr10	48.7	10g05083987	0.79	1.23369	1.55429	1.42627	0.365967	2.4	-0.0962885	0.224303		0.05	3.44141	3.49112	3.54949	0.422878	0.1	-0.054041	-0.0043299
chr10	49.7		1.1	1.20086	1.57603	1.46015	0.360167	3.3	-0.129647	0.245523		0	3.47082	3.48978	3.49711	0.424	0	-0.0131441	0.0058186
chr10	50	10n53055318	1.18	1.19559	1.57969	1.47231	0.358624	3.5	-0.138357	0.245741		0	3.47904	3.48915	3.48005	0.424057	0	-0.000503851	0.00960389
chr10	51		1.21	1.19634	1.58866	1.47243	0.357933	3.6	-0.138049	0.254279		0.02	3.46656	3.48586	3.52454	0.423714	0	-0.0289916	-0.0096847
chr10	52		1.19	1.20729	1.58942	1.47271	0.358334	3.6	-0.132714	0.249422		0.06	3.45526	3.48221	3.56416	0.422639	0.1	-0.0544499	-0.0274956
chr10	52.5	10g57511563	1.16	1.21594	1.58683	1.47292	0.358908	3.5	-0.12849	0.242405		0.1	3.45015	3.48062	3.58089	0.421891	0.1	-0.0653727	-0.0349038
chr10	53.5		1.25	1.2029	1.59518	1.48702	0.357209	3.7	-0.142059	0.250219		0.15	3.45534	3.46624	3.61248	0.420538	0.2	-0.0785687	-0.0676685
chr10	54.5		1.3	1.19666	1.59621	1.50375	0.356225	3.9	-0.153544	0.246006		0.23	3.46099	3.45381	3.63793	0.418914	0.3	-0.0884672	-0.0956483
chr10	55.5	10g58052898	1.32	1.19753	1.58996	1.52103	0.355982	3.9	-0.161751	0.230685		0.29	3.46546	3.44678	3.65082	0.417425	0.3	-0.0926796	-0.111361
chr10	56.5		1.57	1.17568	1.61703	1.51914	0.351162	4.7	-0.171732	0.269614		0.27	3.45505	3.45381	3.65526	0.417864	0.3	-0.100106	-0.101346
chr10	57.5		1.81	1.16109	1.6393	1.5165	0.346784	5.3	-0.177704	0.300509		0.25	3.44327	3.46488	3.65203	0.418433	0.3	-0.104382	-0.0827691
chr10	58.5		2	1.15583	1.65299	1.51528	0.343396	5.9	-0.179727	0.317435		0.22	3.43138	3.47907	3.64099	0.419015	0.3	-0.104804	-0.0571176
chr10	59.5		2.11	1.15999	1.65635	1.51657	0.341346	6.2	-0.178292	0.318068		0.2	3.42117	3.49406	3.62439	0.41948	0.2	-0.101608	-0.0287153
chr10	60.1	10g58510482	2.14	1.16628	1.65375	1.51835	0.340776	6.3	-0.176033	0.31143		0.19	3.41648	3.50237	3.61321	0.419669	0.2	-0.0983632	-0.0124691
chr10	61.1		1.99	1.17311	1.65613	1.49908	0.34348	5.9	-0.162985	0.320037		0.3	3.41847	3.48756	3.6672	0.417339	0.3	-0.124364	-0.0552676
chr10	62.1		1.79	1.18612	1.64861	1.48324	0.347168	5.3	-0.14856	0.313939		0.43	3.42209	3.47435	3.71936	0.414239	0.5	-0.148635	-0.096373
chr10	63.1		1.55	1.20505	1.63131	1.47436	0.351656	4.6	-0.134655	0.291606		0.58	3.4256	3.46778	3.75646	0.411037	0.7	-0.165429	-0.123244
chr10	64.1		1.29	1.22842	1.60754	1.47155	0.356514	3.9	-0.121566	0.257549		0.69	3.42819	3.4691	3.77229	0.408462	0.8	-0.17205	-0.131135
chr10	64.2	10g59177182	1.26	1.23092	1.60498	1.47146	0.357	3.8	-0.12027	0.25379		0.7	3.42841	3.46958	3.77278	0.408254	0.8	-0.172186	-0.131012
chr10	65.2		1.4	1.21712	1.62188	1.47024	0.354469	4.2	-0.126557	0.278198		0.7	3.40876	3.48394	3.77593	0.408189	0.8	-0.183583	-0.108405
chr10	66.2		1.48	1.21075	1.63101	1.47113	0.35287	4.4	-0.130188	0.290066		0.71	3.38939	3.50116	3.77011	0.408127	0.8	-0.190359	-0.0785982
chr10	67.2		1.5	1.21285	1.63045	1.47479	0.352466	4.5	-0.130973	0.28663		0.71	3.37223	3.51941	3.75656	0.407976	0.8	-0.192165	-0.0449925
chr10	68	10g59762755	1.48	1.21998	1.62345	1.4792	0.352978	4.4	-0.12961	0.273865		0.72	3.36125	3.53321	3.74188	0.407755	0.8	-0.190318	-0.0183499
chr10	69		1.6	1.20364	1.64005	1.46778	0.350699	4.7	-0.132071	0.30434		0.79	3.33891	3.5521	3.73495	0.40636	0.9	-0.198022	0.0151719
chr10	70		1.66	1.19536	1.6477	1.45701	0.349566	4.9	-0.130828	0.321519		0.86	3.319	3.57049	3.72488	0.404832	1	-0.202941	0.0485493
chr10	71		1.64	1.19739	1.6442	1.44779	0.349906	4.9	-0.125198	0.321611		0.92	3.30458	3.58496	3.71239	0.403405	1	-0.203908	0.0764721
chr10	72	10g60177013	1.55	1.2093	1.63046	1.44037	0.35164	4.6	-0.115535	0.30562		0.97	3.29761	3.5931	3.69816	0.402345	1.1	-0.200272	0.0952179
chr10	73		1.33	1.21561	1.62482	1.45849	0.355648	4	-0.121437	0.287769		0.84	3.3134	3.58099	3.70122	0.405167	1	-0.193912	0.0736814
chr10	74		1.07	1.233	1.60553	1.47744	0.36066	3.2	-0.122218	0.250312		0.71	3.33463	3.5598	3.70015	0.408096	0.8	-0.182761	0.0424097
chr10	75		0.8	1.25897	1.57414	1.49607	0.36589	2.4	-0.11855	0.196626		0.59	3.35845	3.53149	3.69449	0.410737	0.7	-0.168024	0.00501981
chr10	76		0.56	1.28835	1.53602	1.51292	0.370445	1.7	-0.112285	0.135385		0.5	3.3814	3.50014	3.68441	0.41279	0.6	-0.151504	-0.0327642
chr10	76.2	10g60605123	0.53	1.29415	1.52817	1.51595	0.371217	1.6	-0.110902	0.123115		0.48	3.38564	3.49391	3.68192	0.413119	0.6	-0.148143	-0.0398677
chr10	77.2		0.65	1.27425	1.5529	1.49339	0.368786	2	-0.10957	0.169084		0.52	3.37261	3.49869	3.68611	0.412313	0.6	-0.15675	-0.0306704
chr10	78.2		0.8	1.25523	1.57456	1.47045	0.365879	2.4	-0.107609	0.211721		0.55	3.35997	3.50496	3.68486	0.411657	0.6	-0.162444	-0.017455
chr10	79.2		0.95	1.23934	1.5893	1.45067	0.362879	2.9	-0.105666	0.244298		0.57	3.34859	3.51152	3.67857	0.411162	0.6	-0.16499	-0.00206151
chr10	80.2		1.09	1.22835	1.59516	1.43593	0.36022	3.3	-0.103787	0.263024		0.59	3.33937	3.51681	3.66836	0.410831	0.7	-0.164495	0.0129474
chr10	80.7	10g61127381	1.15	1.22497	1.59486	1.43045	0.35912	3.5	-0.10274	0.267146		0.59	3.3358	3.51862	3.66221	0.410727	0.7	-0.163207	0.0196152
chr10	81.7		1.2	1.20861	1.59883	1.45032	0.358147	3.6	-0.120858	0.269368		0.64	3.33175	3.51342	3.67714	0.409665	0.7	-0.172696	0.00898143
chr10	82.7		1.22	1.19959	1.59477	1.47299	0.357801	3.7	-0.136698	0.258473		0.68	3.33171	3.50597	3.68987	0.408763	0.8	-0.179083	-0.00482267
chr10	83.7		1.21	1.19852	1.58253	1.49754	0.358043	3.6	-0.149507	0.234505		0.71	3.33544	3.49726	3.69954	0.408049	0.8	-0.182047	-0.0202256
chr10	84.7		1.18	1.20418	1.56415	1.52216	0.358653	3.5	-0.158994	0.200974		0.73	3.34209	3.48871	3.70542	0.407541	0.8	-0.181663	-0.0350399
chr10	85.2	10g61438851	1.16	1.20883	1.55364	1.53383	0.359008	3.5	-0.162499	0.182304		0.74	3.34618	3.48489	3.70682	0.407367	0.8	-0.180321	-0.0416065
chr10	86.2		1.19	1.21131	1.5551	1.56116	0.358415	3.6	-0.174924	0.168871		0.81	3.33125	3.50682	3.70542	0.405944	0.9	-0.187086	-0.011515
chr10	87.2		1.16	1.22695	1.54362	1.58509	0.358958	3.5	-0.179068	0.137598		0.86	3.32423	3.52637	3.69927	0.4047	1	-0.187516	0.0146177
chr10	87.5	10g61626114	1.14	1.23343	1.53802	1.59129	0.359267	3.4	-0.178929	0.125657		0.88	3.3239	3.53108	3.69667	0.404401	1	-0.186385	0.020786
chr10	88.5		0.97	1.2477	1.51879	1.59208	0.362546	2.9	-0.172191	0.0989062		0.86	3.33018	3.51213	3.70255	0.404808	1	-0.186186	-0.00423439
chr10	89.5		0.81	1.26444	1.49593	1.5911	0.365612	2.5	-0.163331	0.0681547		0.84	3.33771	3.49291	3.70285	0.405318	0.9	-0.182568	-0.0273641
chr10	90.5		0.67	1.28282	1.4719	1.58653	0.36834	2	-0.151856	0.03723		0.8	3.34615	3.47634	3.69646	0.406012	0.9	-0.175152	-0.0449599
chr10	91.5		0.55	1.30193	1.44937	1.57725	0.370681	1.7	-0.137658	0.00978322		0.76	3.35525	3.46421	3.68397	0.406935	0.9	-0.164357	-0.0554014
chr10	91.6	10g61878463	0.54	1.30385	1.44728	1.57606	0.370894	1.7	-0.136105	0.00732076		0.76	3.35619	3.46325	3.68245	0.407039	0.9	-0.16313	-0.0560683
chr10	92.6		0.65	1.28873	1.45731	1.59152	0.368754	2	-0.151396	0.0171797		0.53	3.36959	3.47639	3.65583	0.411969	0.6	-0.14312	-0.0363162
chr10	93.6		0.76	1.27507	1.46745	1.60495	0.366539	2.3	-0.164943	0.0274429		0.34	3.38519	3.49287	3.62119	0.416275	0.4	-0.117998	-0.010321
chr10	94.6		0.88	1.26375	1.4768	1.61584	0.364365	2.7	-0.176045	0.0369956		0.2	3.4027	3.50966	3.5803	0.419616	0.2	-0.0887981	0.0181573
chr10	95.6		0.98	1.25565	1.48425	1.62402	0.362362	3	-0.184186	0.0444132		0.1	3.42178	3.52352	3.53614	0.421802	0.1	-0.0571832	0.0445643
chr10	96.6		1.07	1.2514	1.48886	1.62959	0.360653	3.2	-0.189099	0.0483647		0.05	3.44206	3.53213	3.49207	0.422822	0.1	-0.0250067	0.065066
chr10	97.6		1.14	1.25125	1.49013	1.63283	0.359325	3.4	-0.190792	0.0480863		0.06	3.46315	3.5347	3.45099	0.422796	0.1	0.00608073	0.0776355
chr10	98.3	10g62199932	1.18	1.25349	1.48907	1.63388	0.358645	3.5	-0.190197	0.0453868		0.08	3.47809	3.53323	3.42507	0.422249	0.1	0.0265078	0.0816469
chr10	99.3		1.16	1.25747	1.47594	1.65787	0.358942	3.5	-0.200203	0.0182677		0.04	3.46173	3.52627	3.45215	0.423105	0	0.00479194	0.0693281
chr10	100.3		1.12	1.26936	1.45888	1.67757	0.359705	3.4	-0.204104	-0.0145862		0.03	3.44786	3.51496	3.49075	0.423342	0	-0.0214442	0.045654
chr10	101.3		1.05	1.28681	1.44385	1.68619	0.360974	3.2	-0.19969	-0.042646		0.06	3.43701	3.50377	3.53548	0.422681	0.1	-0.049238	0.0175213
chr10	102.1	10g62577729	0.98	1.30267	1.43585	1.68238	0.362388	3	-0.189856	-0.0566762		0.11	3.43016	3.49798	3.5697	0.421515	0.1	-0.0697716	-0.00195094
chr10	103.1		1.42	1.27664	1.43488	1.74896	0.353971	4.2	-0.236159	-0.0779218		0.16	3.42054	3.49683	3.5938	0.420447	0.2	-0.0866316	-0.0103424
chr10	104.1		1.93	1.25355	1.43464	1.81037	0.344636	5.7	-0.27841	-0.0973217		0.21	3.41235	3.49522	3.6162	0.419255	0.2	-0.101922	-0.0190615
chr10	105.1		2.44	1.2352	1.43685	1.85644	0.335469	7.1	-0.310622	-0.108967		0.26	3.40633	3.49389	3.63318	0.418082	0.3	-0.113422	-0.0258643
chr10	105.4	10g62718297	2.58	1.23084	1.43803	1.86614	0.332926	7.5	-0.317649	-0.110461		0.28	3.40503	3.49362	3.6368	0.417757	0.3	-0.115885	-0.0273003
chr10	106.4		2.3	1.23211	1.44291	1.8437	0.338017	6.7	-0.305792	-0.0949966		0.15	3.4108	3.50879	3.58146	0.420547	0.2	-0.0853293	0.0126648
chr10	107.4		1.98	1.23554	1.45002	1.80961	0.343673	5.8	-0.287036	-0.0725495		0.1	3.41617	3.52577	3.52009	0.421879	0.1	-0.0519573	0.0576393
chr10	108.4		1.66	1.2415	1.45825	1.76668	0.349504	4.9	-0.262592	-0.0458377		0.11	3.42208	3.54159	3.4593	0.421635	0.1	-0.018608	0.100898
chr10	109.4		1.36	1.25046	1.4659	1.71914	0.355132	4.1	-0.234342	-0.0189029		0.18	3.42966	3.55328	3.4053	0.42005	0.2	0.0121816	0.1358
chr10	110.4		1.09	1.26256	1.47147	1.67119	0.36028	3.3	-0.204318	0.00459844		0.29	3.4395	3.55924	3.36172	0.417577	0.3	0.0388877	0.158631
chr10	110.7	10g63051386	1.02	1.26674	1.47261	1.65722	0.361704	3.1	-0.19524	0.0106302		0.32	3.44285	3.55989	3.35083	0.416733	0.4	0.0460115	0.163048
chr10	111.7		0.99	1.26436	1.46897	1.6625	0.362242	3	-0.199069	0.00553611		0.37	3.4372	3.56148	3.3227	0.415597	0.4	0.0572503	0.181521
chr10	112.7		0.94	1.26494	1.46508	1.66296	0.363145	2.8	-0.199013	0.00113159		0.42	3.43239	3.55985	3.29805	0.41463	0.5	0.0671703	0.194631
chr10	113.7		0.87	1.26861	1.46119	1.65761	0.364413	2.6	-0.194501	-0.00192243		0.44	3.42969	3.55441	3.28083	0.41401	0.5	0.0744309	0.199148
chr10	114.7		0.79	1.27528	1.45736	1.64634	0.365994	2.4	-0.185533	-0.00345055		0.45	3.43006	3.54558	3.27345	0.413838	0.5	0.0783048	0.19382
chr10	115.7		0.7	1.28464	1.45355	1.63011	0.367793	2.1	-0.172735	-0.00382713		0.44	3.43362	3.53473	3.27567	0.414087	0.5	0.0789732	0.180082
chr10	115.8	10g63277709	0.69	1.28571	1.45316	1.62827	0.36798	2.1	-0.171283	-0.00382581		0.44	3.43413	3.5336	3.27634	0.414131	0.5	0.0788929	0.178363
chr10	116.8		0.68	1.29237	1.44824	1.63912	0.368287	2.1	-0.173375	-0.017504		0.43	3.44378	3.53048	3.26832	0.414378	0.5	0.0877273	0.174432
chr10	117.8		0.66	1.30213	1.44223	1.64978	0.368619	2	-0.173827	-0.0337306		0.41	3.45643	3.52585	3.26278	0.414655	0.5	0.0968235	0.16624
chr10	118.8		0.64	1.31483	1.43535	1.65985	0.368951	2	-0.17251	-0.0519953		0.4	3.47201	3.51973	3.26013	0.414927	0.5	0.105941	0.153661
chr10	119.8		0.63	1.32992	1.428	1.66876	0.369255	1.9	-0.169417	-0.0713374		0.39	3.48998	3.5124	3.26049	0.41515	0.4	0.114749	0.137164
chr10	120.8		0.61	1.34652	1.42073	1.67584	0.369517	1.9	-0.164662	-0.0904507		0.39	3.50935	3.50433	3.26366	0.415281	0.4	0.122847	0.117823
chr10	121.8		0.6	1.36354	1.41407	1.68047	0.369733	1.8	-0.158464	-0.107936		0.39	3.52883	3.49612	3.26917	0.415293	0.4	0.129828	0.0971211
chr10	122.8		0.59	1.37998	1.40847	1.68218	0.369915	1.8	-0.151098	-0.122613		0.39	3.54711	3.48836	3.2764	0.415182	0.4	0.135355	0.0766055
chr10	123.5	10g63984398	0.59	1.39072	1.40532	1.68154	0.370034	1.8	-0.145408	-0.130804		0.4	3.55862	3.48344	3.28214	0.41504	0.5	0.138242	0.0630565
chr10	124.5		0.5	1.38021	1.41122	1.66352	0.371764	1.5	-0.141651	-0.110645		0.37	3.55438	3.48555	3.28631	0.415701	0.4	0.134035	0.0652112
chr10	125.5		0.41	1.36898	1.41775	1.64047	0.373425	1.3	-0.135749	-0.0869707		0.34	3.5483	3.48781	3.29158	0.416399	0.4	0.12836	0.0678725
chr10	126.5		0.34	1.35832	1.42425	1.61346	0.374935	1	-0.127571	-0.0616371		0.31	3.54073	3.49001	3.29797	0.417112	0.4	0.12138	0.0706598
chr10	127.5		0.27	1.34956	1.43008	1.58393	0.37624	0.8	-0.117182	-0.0366656		0.27	3.53224	3.49193	3.30549	0.417823	0.3	0.113374	0.0730643
chr10	128.2	10n64805014	0.23	1.34508	1.43351	1.56258	0.377014	0.7	-0.108751	-0.0203145		0.25	3.52609	3.49301	3.31142	0.418309	0.3	0.107335	0.0742578
chr11	0	11n00062169	0.22	1.32226	1.41707	1.51388	0.377296	0.7	-0.0958128	-0.000995927		0.14	3.37791	3.53455	3.48355	0.420797	0.2	-0.0528204	0.103813
chr11	1		0.31	1.28495	1.43116	1.51118	0.375505	0.9	-0.113118	0.0330992		0.38	3.30872	3.56657	3.48635	0.415489	0.4	-0.0888158	0.169032
chr11	1.4	11g00900647	0.34	1.27718	1.43427	1.51025	0.374819	1.1	-0.116533	0.0405524		0.47	3.29505	3.57351	3.48673	0.413419	0.5	-0.0958444	0.182624
chr11	2.4		0.44	1.25864	1.43619	1.52743	0.372904	1.3	-0.134397	0.0431561		0.67	3.25709	3.60542	3.47489	0.409037	0.8	-0.108903	0.239426
chr11	3.4		0.53	1.2476	1.43657	1.54339	0.371078	1.6	-0.147894	0.0410743		0.86	3.23376	3.63178	3.46309	0.404858	1	-0.114663	0.283353
chr11	4.4		0.61	1.24524	1.43486	1.55699	0.369508	1.9	-0.155877	0.0337444		0.98	3.23294	3.64443	3.45536	0.402048	1.1	-0.111209	0.300285
chr11	5.4		0.68	1.25014	1.43164	1.56704	0.368279	2.1	-0.158452	0.023047		1.03	3.25175	3.642	3.45343	0.401106	1.2	-0.100838	0.289417
chr11	5.6	11g01183984	0.69	1.25175	1.43091	1.56854	0.368075	2.1	-0.158395	0.0207658		1.03	3.25703	3.64011	3.45365	0.401117	1.2	-0.0983108	0.284777
chr11	6.6		0.64	1.27352	1.40363	1.59111	0.368875	2	-0.158798	-0.0286858		0.55	3.28484	3.59463	3.48618	0.411559	0.6	-0.100667	0.209118
chr11	7.6		0.64	1.31345	1.37467	1.60893	0.368931	2	-0.147739	-0.0865208		0.2	3.35205	3.53019	3.52212	0.419578	0.2	-0.0850374	0.0931022
chr11	8.3	11g01342749	0.67	1.34469	1.35856	1.61561	0.368412	2	-0.135457	-0.121596		0.1	3.40781	3.4863	3.54453	0.421898	0.1	-0.0683594	0.0101244
chr11	9.3		0.72	1.31097	1.36939	1.62549	0.367467	2.2	-0.157258	-0.0988373		0.08	3.40835	3.49245	3.5332	0.422339	0.1	-0.0624217	0.0216772
chr11	10.3		0.79	1.27439	1.38438	1.6329	0.366014	2.4	-0.179255	-0.0692593		0.06	3.40967	3.49894	3.51984	0.422687	0.1	-0.0550859	0.0341801
chr11	11.3		0.9	1.23744	1.40277	1.63759	0.363996	2.7	-0.200073	-0.0347502		0.05	3.41217	3.50529	3.50489	0.42292	0.1	-0.0463594	0.0467606
chr11	12.3		1.03	1.20345	1.42295	1.6398	0.361459	3.1	-0.218172	0.00132692		0.05	3.41622	3.51099	3.48897	0.423025	0.1	-0.0363737	0.0583931
chr11	13.3		1.18	1.17566	1.44291	1.64009	0.358563	3.5	-0.232216	0.0350338		0.05	3.42203	3.51563	3.47287	0.423002	0.1	-0.0254224	0.0681775
chr11	14.3		1.34	1.15622	1.4608	1.63906	0.355554	4	-0.241419	0.0631611		0.05	3.42944	3.51897	3.45734	0.422858	0.1	-0.0139517	0.0755818
chr11	15.3		1.49	1.14572	1.47553	1.6371	0.352686	4.4	-0.245688	0.0841203		0.06	3.43801	3.52102	3.44299	0.422607	0.1	-0.00249157	0.0805143
chr11	16	11g01935902	1.59	1.14329	1.48378	1.63525	0.350868	4.7	-0.245979	0.0945079		0.07	3.44438	3.52176	3.43389	0.422378	0.1	0.00524561	0.0826199
chr11	17		1.33	1.15024	1.48485	1.61091	0.355676	4	-0.230335	0.104274		0.03	3.45667	3.51071	3.4482	0.423309	0	0.00423565	0.0582736
chr11	18		1.05	1.17122	1.48091	1.58172	0.361121	3.1	-0.205246	0.104436		0.01	3.47345	3.49637	3.46653	0.423922	0	0.0034594	0.0263767
chr11	19		0.76	1.20534	1.47261	1.55012	0.366669	2.3	-0.17239	0.0948803		0	3.49139	3.48092	3.48688	0.424061	0	0.00225612	-0.00821906
chr11	20		0.5	1.2475	1.46243	1.51802	0.371687	1.5	-0.13526	0.0796696		0.02	3.50666	3.46707	3.50648	0.42372	0	8.86151e-05	-0.0394972
chr11	20.2	11g02207680	0.46	1.2563	1.46041	1.51166	0.37258	1.4	-0.127679	0.0764297		0.02	3.50915	3.46468	3.51009	0.423604	0	-0.000469639	-0.044941
chr11	21.2		0.49	1.24165	1.47101	1.49433	0.372008	1.5	-0.126345	0.103022		0.06	3.51672	3.45045	3.53637	0.422776	0.1	-0.00982716	-0.0760945
chr11	22.2		0.51	1.23272	1.48033	1.47544	0.371508	1.6	-0.12136	0.126244		0.11	3.5235	3.43538	3.56272	0.421475	0.1	-0.0196094	-0.107736
chr11	23.2		0.53	1.23171	1.48673	1.4572	0.371214	1.6	-0.112744	0.142272		0.19	3.52744	3.42139	3.58664	0.419809	0.2	-0.029598	-0.135651
chr11	24.2		0.53	1.23882	1.48949	1.4413	0.37121	1.6	-0.10124	0.149427		0.27	3.5271	3.41017	3.60595	0.417964	0.3	-0.0394232	-0.156358
chr11	25	11g02592573	0.52	1.24916	1.48929	1.43072	0.37141	1.6	-0.090779	0.149347		0.33	3.52367	3.40376	3.61729	0.416493	0.4	-0.0468091	-0.166727
chr11	26		0.42	1.26267	1.48756	1.41342	0.373257	1.3	-0.075373	0.149519		0.17	3.51333	3.42864	3.59185	0.420114	0.2	-0.0392585	-0.12395
chr11	27		0.31	1.28729	1.47946	1.40047	0.375398	1	-0.0565877	0.135581		0.05	3.49693	3.45728	3.54829	0.422869	0.1	-0.0256788	-0.0653326
chr11	27.5	11g02693616	0.26	1.30257	1.4737	1.39609	0.376459	0.8	-0.0467587	0.124374		0.02	3.48786	3.47031	3.5237	0.423652	0	-0.0179174	-0.0354643
chr11	28.5		0.11	1.34619	1.45955	1.4036	0.37948	0.3	-0.0287042	0.0846573		0.04	3.49202	3.46208	3.54496	0.423116	0	-0.0264701	-0.0564088
chr11	29.5		0.02	1.39282	1.44038	1.41357	0.381288	0.1	-0.0103762	0.0371852		0.07	3.49524	3.45452	3.56537	0.422388	0.1	-0.0350646	-0.075782
chr11	30.5		0	1.43596	1.41956	1.42244	0.381636	0	0.00675721	-0.0096412		0.11	3.49635	3.44913	3.58217	0.421567	0.1	-0.0429099	-0.0901266
chr11	30.9	11g03073472	0.01	1.45104	1.41159	1.42492	0.381393	0	0.013061	-0.0263946		0.12	3.49615	3.44778	3.58746	0.421239	0.1	-0.0456562	-0.0940203
chr11	31.9		0	1.43548	1.41587	1.43085	0.381607	0	0.00231356	-0.0172941		0.04	3.48327	3.46437	3.54382	0.423172	0	-0.0302782	-0.0491745
chr11	32.9		0	1.42109	1.42205	1.43671	0.381652	0	-0.0078122	-0.00685027		0	3.47238	3.48566	3.50237	0.42397	0	-0.0149972	-0.00171091
chr11	33.2	11g03355589	0	1.41735	1.42405	1.43847	0.381633	0	-0.0105617	-0.00385297		0	3.47013	3.49238	3.49092	0.42398	0	-0.0103944	0.0118599
chr11	34.2		0	1.43784	1.41685	1.41965	0.381601	0	0.00909866	-0.0118976		0.02	3.45488	3.49866	3.50159	0.423703	0	-0.0233542	0.0204233
chr11	35.2		0.03	1.45947	1.41031	1.39933	0.381119	0.1	0.0300705	-0.0190903		0.04	3.43854	3.50566	3.51193	0.423217	0	-0.0366971	0.0304248
chr11	36.2		0.07	1.48005	1.40512	1.37869	0.380215	0.2	0.0506829	-0.024248		0.07	3.42264	3.51267	3.52124	0.422538	0.1	-0.0492999	0.04073
chr11	37.2		0.13	1.49804	1.40136	1.35948	0.378975	0.4	0.0692807	-0.027396		0.1	3.40851	3.51904	3.52907	0.42171	0.1	-0.0602814	0.0502485
chr11	37.9	11g03860366	0.18	1.50867	1.3994	1.34784	0.377971	0.6	0.0804143	-0.0288526		0.13	3.40019	3.52281	3.53373	0.421072	0.2	-0.0667716	0.0558542
chr11	38.9		0.16	1.50794	1.39813	1.35592	0.378409	0.5	0.0760071	-0.0338		0.12	3.40226	3.52083	3.53321	0.421384	0.1	-0.0654758	0.0530928
chr11	39.9		0.14	1.50637	1.3969	1.36705	0.37885	0.4	0.0696598	-0.0398102		0.1	3.40598	3.51805	3.53271	0.421724	0.1	-0.0633689	0.0487092
chr11	40.9		0.12	1.50387	1.39587	1.38136	0.379271	0.4	0.0612531	-0.0467404		0.09	3.41137	3.51462	3.53224	0.422077	0.1	-0.0604372	0.0428144
chr11	41.9		0.1	1.5003	1.39527	1.39851	0.379648	0.3	0.0508986	-0.0541392		0.07	3.41827	3.51077	3.53164	0.42243	0.1	-0.0566808	0.0358128
chr11	42.9		0.09	1.49561	1.39535	1.41761	0.379957	0.3	0.0389988	-0.0612596		0.06	3.42634	3.50679	3.53055	0.422768	0.1	-0.0521035	0.0283507
chr11	43.9		0.07	1.48978	1.39633	1.43735	0.380182	0.2	0.0262141	-0.067236		0.04	3.43509	3.50296	3.52855	0.423077	0.1	-0.0467305	0.0211409
chr11	44.9		0.07	1.48296	1.39827	1.45631	0.380317	0.2	0.0133257	-0.0713601		0.03	3.44404	3.49944	3.52535	0.423349	0	-0.0406524	0.0147456
chr11	45.4	11g04570895	0.07	1.47925	1.39957	1.4651	0.380353	0.2	0.00707549	-0.0726054		0.03	3.44846	3.49781	3.52326	0.42347	0	-0.0374041	0.0119524
chr11	46.4		0.06	1.47925	1.39811	1.4574	0.380418	0.2	0.0109249	-0.0702131		0.05	3.4339	3.50444	3.53697	0.422928	0.1	-0.0515327	0.0190023
chr11	47.4		0.06	1.47684	1.39839	1.44562	0.380534	0.2	0.0156107	-0.0628377		0.08	3.42165	3.51093	3.54951	0.422261	0.1	-0.0639343	0.0253471
chr11	48.4		0.05	1.47273	1.40029	1.43155	0.380668	0.2	0.0205893	-0.0518506		0.11	3.4131	3.51647	3.55949	0.421553	0.1	-0.0731966	0.030175
chr11	48.8	11g05089350	0.05	1.47082	1.40136	1.4259	0.380719	0.1	0.0224592	-0.0470067		0.12	3.41086	3.5183	3.56256	0.421276	0.1	-0.0758545	0.0315895
chr11	49.8		0.07	1.48546	1.40076	1.39539	0.380228	0.2	0.0450367	-0.0396713		0.09	3.42128	3.51085	3.55593	0.422105	0.1	-0.0673231	0.0222473
chr11	50.8		0.11	1.50036	1.40141	1.36718	0.379441	0.3	0.0665893	-0.0323612		0.05	3.43548	3.50216	3.5484	0.422836	0.1	-0.0564601	0.0102227
chr11	51.8		0.16	1.51476	1.40279	1.3443	0.378425	0.5	0.0852298	-0.0267434		0.03	3.45273	3.49291	3.54002	0.423396	0	-0.043645	-0.00347004
chr11	52.8		0.22	1.52792	1.40449	1.32808	0.377278	0.7	0.0999214	-0.0235086		0.02	3.47165	3.48404	3.53079	0.42373	0	-0.0295691	-0.0171778
chr11	53.8		0.28	1.53914	1.40641	1.31818	0.376101	0.9	0.110479	-0.0222538		0.01	3.49051	3.47641	3.52093	0.423825	0	-0.0152094	-0.0293125
chr11	54.2	11g05592450	0.3	1.54296	1.40724	1.31573	0.375641	0.9	0.113611	-0.0221032		0.01	3.49769	3.47383	3.51694	0.423799	0	-0.00962473	-0.033487
chr11	55.2		0.32	1.54354	1.4098	1.30195	0.375221	1	0.120796	-0.0129494		0.01	3.47823	3.48366	3.51448	0.423931	0	-0.0181259	-0.0126927
chr11	56.2		0.34	1.54146	1.41284	1.29093	0.374911	1	0.125263	-0.00334895		0.01	3.45865	3.49375	3.50814	0.423787	0	-0.0247422	0.0103561
chr11	57.2		0.35	1.53724	1.41554	1.28482	0.374749	1.1	0.126207	0.00450713		0.03	3.44123	3.50263	3.50018	0.423383	0	-0.0294751	0.0319269
chr11	57.7	11g07712470	0.35	1.53451	1.41656	1.28397	0.374732	1.1	0.125273	0.00731692		0.04	3.43388	3.50627	3.49654	0.423107	0	-0.0313282	0.0410659
chr11	58.7		0.45	1.55026	1.41832	1.25496	0.372672	1.4	0.147649	0.0157046		0.04	3.43487	3.50849	3.48153	0.423166	0	-0.0233287	0.0502862
chr11	59.7		0.55	1.56214	1.42082	1.23073	0.370639	1.7	0.165706	0.0243862		0.04	3.4393	3.50937	3.46665	0.423216	0	-0.0136754	0.0563862
chr11	60.7	11g08725957	0.64	1.5689	1.42323	1.2154	0.368889	2	0.176751	0.0310801		0.04	3.4468	3.5085	3.45443	0.423259	0	-0.00381662	0.0578859
chr11	61.7		0.63	1.57603	1.40921	1.23024	0.36922	1.9	0.172897	0.00607515		0.04	3.44388	3.51001	3.45458	0.423222	0	-0.00534913	0.060785
chr11	62.7		0.61	1.58145	1.39389	1.25166	0.369516	1.9	0.164894	-0.0226648		0.04	3.4424	3.51047	3.45697	0.423219	0	-0.00728533	0.0607907
chr11	63.7		0.6	1.58427	1.37939	1.27616	0.369708	1.8	0.154056	-0.0508166		0.04	3.4426	3.50978	3.46144	0.423251	0	-0.00941565	0.0577589
chr11	64.7		0.6	1.58375	1.3677	1.30016	0.369807	1.8	0.141797	-0.0742535		0.03	3.44433	3.50815	3.46712	0.423309	0	-0.0113971	0.0524202
chr11	64.9	11n47430328	0.6	1.58322	1.36581	1.30467	0.369821	1.8	0.139276	-0.0781369		0.03	3.44482	3.50774	3.46831	0.423322	0	-0.0117469	0.0511773
chr11	65.9		0.59	1.58184	1.36423	1.30798	0.370035	1.8	0.13693	-0.0806769		0.06	3.4272	3.51699	3.48986	0.422671	0.1	-0.0313293	0.0584601
chr11	66.9		0.56	1.57732	1.36384	1.3131	0.370464	1.7	0.132112	-0.0813775		0.1	3.41092	3.52532	3.50978	0.421691	0.1	-0.049428	0.0649699
chr11	67.9		0.53	1.57001	1.3649	1.31923	0.371075	1.6	0.12539	-0.0797204		0.16	3.39703	3.53229	3.52718	0.42047	0.2	-0.0650743	0.0701851
chr11	68.8	11g47969793	0.5	1.56154	1.36713	1.3251	0.371741	1.5	0.118223	-0.076192		0.21	3.38711	3.53713	3.54032	0.419252	0.2	-0.0766077	0.0734142
chr11	69.8		0.47	1.56711	1.36362	1.33095	0.372272	1.4	0.118084	-0.0854133		0.15	3.39995	3.52307	3.55255	0.420588	0.2	-0.0763009	0.0468199
chr11	70.8		0.44	1.56875	1.36088	1.34232	0.372929	1.3	0.113217	-0.09465		0.11	3.42211	3.50328	3.56637	0.421671	0.1	-0.0721333	0.00904324
chr11	71.8		0.41	1.56671	1.35836	1.35986	0.37357	1.2	0.103428	-0.104922		0.09	3.45014	3.48086	3.58019	0.422075	0.1	-0.0650223	-0.0343036
chr11	72.8		0.38	1.56183	1.35598	1.38248	0.374012	1.2	0.0896735	-0.116177		0.11	3.47956	3.45936	3.59179	0.42159	0.1	-0.0561179	-0.0763138
chr11	73.3	11g48544176	0.38	1.55857	1.35507	1.39474	0.37411	1.2	0.0819172	-0.121586		0.13	3.49343	3.45002	3.59574	0.421033	0.2	-0.0511559	-0.0945674
chr11	74.3		0.39	1.56188	1.37596	1.34232	0.373918	1.2	0.10978	-0.0761361		0.04	3.48476	3.46415	3.54313	0.423247	0	-0.0291846	-0.0497954
chr11	75.3		0.47	1.56745	1.39933	1.29696	0.372244	1.4	0.135245	-0.0328689		0	3.4797	3.48681	3.48751	0.424067	0	-0.00390329	0.00320012
chr11	75.5	11g48609503	0.5	1.56872	1.40331	1.29047	0.371791	1.5	0.139124	-0.0262845		0	3.47918	3.49144	3.47839	0.424038	0	0.000393915	0.0126609
chr11	76.5		0.53	1.57689	1.40093	1.28675	0.371066	1.6	0.145069	-0.030884		0	3.48212	3.47968	3.49854	0.424024	0	-0.008211	-0.0106507
chr11	77.5		0.57	1.5844	1.39832	1.28449	0.370378	1.7	0.149956	-0.0361274		0.02	3.48565	3.46678	3.51964	0.423697	0	-0.0169962	-0.0358584
chr11	78.5		0.6	1.59108	1.39556	1.28376	0.369743	1.8	0.15366	-0.0418548		0.04	3.48933	3.45362	3.54045	0.423075	0.1	-0.0255607	-0.061275
chr11	79.5		0.63	1.59673	1.39282	1.28449	0.369172	1.9	0.156119	-0.0477841		0.08	3.49275	3.44118	3.55959	0.422216	0.1	-0.0334205	-0.084997
chr11	80.5		0.66	1.60118	1.39029	1.2865	0.368677	2	0.157338	-0.0535465		0.12	3.49552	3.43043	3.57571	0.421216	0.1	-0.0400974	-0.10519
chr11	81.5		0.68	1.60429	1.38816	1.28954	0.368264	2.1	0.157377	-0.0587572		0.17	3.49731	3.42216	3.58777	0.42019	0.2	-0.0452314	-0.120383
chr11	82.5		0.69	1.606	1.38658	1.29334	0.367938	2.1	0.156331	-0.0630936		0.21	3.4979	3.41686	3.59524	0.419252	0.2	-0.0486733	-0.129708
chr11	83.5		0.71	1.60631	1.38564	1.29767	0.3677	2.1	0.154319	-0.0663513		0.24	3.49716	3.41467	3.59819	0.418492	0.3	-0.0505147	-0.133003
chr11	83.6	11g49292546	0.71	1.60626	1.38558	1.29812	0.367681	2.1	0.15407	-0.0666139		0.25	3.49702	3.41462	3.59826	0.418428	0.3	-0.0506207	-0.133016
chr11	84.6		0.61	1.58571	1.40144	1.28194	0.36946	1.9	0.151886	-0.0323871		0.16	3.49881	3.428	3.58019	0.42047	0.2	-0.0406908	-0.111502
chr11	85.6		0.55	1.55985	1.42043	1.26444	0.370742	1.7	0.147706	0.00828322		0.08	3.49806	3.44369	3.55636	0.4222	0.1	-0.0291492	-0.0835208
chr11	86.6		0.52	1.52991	1.44121	1.24699	0.371359	1.6	0.141456	0.0527569		0.03	3.49494	3.46064	3.52746	0.423432	0	-0.0162582	-0.0505646
chr11	87.6		0.52	1.49789	1.46185	1.23149	0.371252	1.6	0.133199	0.0971607		0	3.49012	3.47733	3.49504	0.424027	0	-0.0024603	-0.015254
chr11	88.6		0.56	1.46614	1.48036	1.21984	0.370494	1.7	0.12315	0.137368		0.01	3.48456	3.49217	3.46124	0.423934	0	0.0116613	0.0192666
chr11	89.6		0.62	1.43674	1.49526	1.2134	0.369266	1.9	0.111671	0.170186		0.04	3.47921	3.50392	3.42827	0.423201	0	0.0254697	0.0501824
chr11	90.6		0.7	1.41104	1.5059	1.21258	0.367787	2.1	0.0992283	0.194087		0.09	3.4747	3.51198	3.39794	0.421955	0.1	0.038378	0.0756629
chr11	90.9	11g49829225	0.72	1.40415	1.50827	1.21338	0.367325	2.2	0.0953839	0.199501		0.11	3.47356	3.51367	3.38955	0.421505	0.1	0.0420025	0.08212
chr11	91.9		0.71	1.38429	1.51618	1.21749	0.36767	2.1	0.0834019	0.215287		0.06	3.46823	3.50979	3.41456	0.422623	0.1	0.0268346	0.0683923
chr11	92.9		0.65	1.36908	1.51926	1.22853	0.368765	2	0.0702738	0.220457		0.03	3.46427	3.50459	3.44162	0.423424	0	0.0113261	0.0516375
chr11	93.9		0.55	1.35999	1.51683	1.2475	0.370648	1.7	0.0562443	0.21308		0.01	3.46165	3.49822	3.46999	0.423854	0	-0.00417176	0.0324002
chr11	94.9		0.43	1.35772	1.50864	1.27464	0.373171	1.3	0.0415412	0.192457		0.01	3.46012	3.49093	3.49863	0.42388	0	-0.019258	0.0115548
chr11	95.9		0.28	1.36211	1.495	1.30909	0.376	0.9	0.0265082	0.1594		0.03	3.45925	3.48308	3.52625	0.423496	0	-0.0334979	-0.00967614
chr11	96.9		0.15	1.37216	1.47681	1.34872	0.378659	0.5	0.0117168	0.116367		0.06	3.45843	3.47511	3.55135	0.422733	0.1	-0.046464	-0.0297779
chr11	97.9		0.05	1.38619	1.45552	1.39027	0.380635	0.2	-0.00203933	0.0672967		0.11	3.4569	3.46756	3.5725	0.421664	0.1	-0.0577979	-0.0471356
chr11	98.1	11g50193298	0.04	1.38929	1.45106	1.39847	0.380908	0.1	-0.00458914	0.057176		0.12	3.45645	3.46615	3.57614	0.421423	0.1	-0.0598463	-0.0501473
chr11	99.1		0.03	1.39412	1.45094	1.39505	0.380987	0.1	-0.000468001	0.0563557		0.15	3.45373	3.45994	3.58992	0.420572	0.2	-0.0680947	-0.0618839
chr11	100.1		0.03	1.40043	1.44995	1.39214	0.381061	0.1	0.00414688	0.0536633		0.19	3.45083	3.45322	3.60254	0.419621	0.2	-0.0758552	-0.0734661
chr11	101.1		0.03	1.4081	1.44806	1.38975	0.381121	0.1	0.00917313	0.0491336		0.24	3.44747	3.44638	3.6134	0.418599	0.3	-0.0829637	-0.0840591
chr11	102.1		0.03	1.41675	1.44544	1.38786	0.381157	0.1	0.0144427	0.0431321		0.29	3.44342	3.43986	3.62203	0.417543	0.3	-0.0893024	-0.0928605
chr11	103.1		0.03	1.4258	1.44237	1.38636	0.381159	0.1	0.019717	0.0362882		0.33	3.43859	3.43407	3.62817	0.416492	0.4	-0.0947873	-0.0993044
chr11	104.1		0.03	1.43462	1.43921	1.38515	0.381124	0.1	0.0247335	0.0293189		0.38	3.4331	3.42927	3.63181	0.415481	0.4	-0.0993544	-0.10319
chr11	105.1	11g50825047	0.03	1.4427	1.43627	1.38417	0.381053	0.1	0.029264	0.0228346		0.42	3.42725	3.42553	3.63316	0.414536	0.5	-0.102957	-0.104674
chr11	106.1		0.03	1.43923	1.4367	1.38372	0.381103	0.1	0.0277558	0.0252296		0.37	3.41572	3.43836	3.63169	0.415554	0.4	-0.107983	-0.0853483
chr11	107.1		0.03	1.43453	1.43789	1.38364	0.381139	0.1	0.0254442	0.0288043		0.33	3.40279	3.45297	3.62342	0.416514	0.4	-0.110317	-0.0601374
chr11	108.1		0.03	1.42881	1.43993	1.3837	0.381148	0.1	0.0225519	0.0336815		0.3	3.39124	3.46748	3.61069	0.417311	0.3	-0.109726	-0.0334875
chr11	109.1		0.03	1.42277	1.44267	1.38379	0.381116	0.1	0.019491	0.0393969		0.27	3.38413	3.48003	3.59636	0.417943	0.3	-0.106115	-0.0102154
chr11	110.1	11g51019479	0.03	1.41748	1.44562	1.38393	0.381037	0.1	0.0167764	0.0449175		0.24	3.38342	3.48926	3.58281	0.418486	0.3	-0.0996957	0.00614777
chr11	111.1		0.02	1.40136	1.44685	1.40675	0.38128	0.1	-0.00269671	0.0427944		0.29	3.38086	3.48005	3.60281	0.41746	0.3	-0.110976	-0.0117852
chr11	112.1		0.03	1.38608	1.44693	1.43261	0.38112	0.1	-0.0232631	0.0375866		0.34	3.3818	3.46979	3.6223	0.416308	0.4	-0.120245	-0.0322555
chr11	113.1		0.06	1.37302	1.44556	1.45967	0.380544	0.2	-0.0433257	0.0292097		0.4	3.38525	3.46007	3.63913	0.415092	0.5	-0.126944	-0.0521153
chr11	114.1	11g51190284	0.1	1.36283	1.44305	1.48567	0.379595	0.3	-0.0614211	0.0187995		0.45	3.38985	3.4523	3.65148	0.413914	0.5	-0.130818	-0.0683644
chr11	115.1		0.05	1.37537	1.44481	1.4581	0.380613	0.2	-0.0413661	0.0280728		0.47	3.40518	3.43622	3.66071	0.413422	0.5	-0.127763	-0.0967234
chr11	116.1		0.03	1.38977	1.4472	1.42926	0.38116	0.1	-0.0197456	0.0376868		0.49	3.42037	3.42115	3.66434	0.412877	0.6	-0.121984	-0.121205
chr11	117.1		0.02	1.40587	1.44897	1.40205	0.38121	0.1	0.00190754	0.0450145		0.51	3.43496	3.4085	3.66137	0.41241	0.6	-0.113209	-0.139668
chr11	118	11g52004984	0.04	1.42148	1.44925	1.38091	0.380873	0.1	0.020288	0.0480491		0.53	3.44741	3.39986	3.65336	0.412129	0.6	-0.102978	-0.150525
chr11	119		0.07	1.40215	1.46454	1.37205	0.38018	0.2	0.015049	0.0774405		0.48	3.45551	3.40173	3.65533	0.413253	0.5	-0.0999095	-0.153687
chr11	120		0.13	1.38172	1.47868	1.36322	0.37913	0.4	0.00925305	0.106215		0.41	3.46296	3.40807	3.64971	0.414798	0.5	-0.0933751	-0.148266
chr11	121		0.19	1.36182	1.48986	1.35659	0.377835	0.6	0.00261203	0.130655		0.33	3.4693	3.41837	3.63581	0.416633	0.4	-0.0832551	-0.134184
chr11	122		0.26	1.34392	1.49696	1.35392	0.376453	0.8	-0.0049965	0.148037		0.24	3.47463	3.43093	3.61513	0.418526	0.3	-0.0702474	-0.11395
chr11	122.5	11g52769785	0.29	1.33606	1.49893	1.35425	0.375777	0.9	-0.00909822	0.153777		0.2	3.47706	3.43737	3.60318	0.419418	0.2	-0.0630638	-0.102747
chr11	123.5		0.22	1.35039	1.49334	1.35752	0.377362	0.7	-0.00356434	0.139386		0.17	3.47142	3.44006	3.59619	0.420252	0.2	-0.0623844	-0.0937508
chr11	124.5		0.15	1.36817	1.48353	1.36322	0.378725	0.5	0.002474	0.117828		0.14	3.47046	3.44231	3.58855	0.420835	0.2	-0.0590428	-0.0871977
chr11	125.5		0.1	1.38539	1.47197	1.37053	0.379726	0.3	0.00742609	0.0940147		0.13	3.47491	3.4431	3.58021	0.421193	0.1	-0.0526494	-0.0844525
chr11	126.5		0.06	1.39971	1.46077	1.37827	0.380377	0.2	0.0107192	0.0717723		0.12	3.4836	3.44256	3.5708	0.421336	0.1	-0.0435982	-0.0846371
chr11	126.7	11g52986114	0.06	1.40215	1.4587	1.37976	0.380471	0.2	0.0111951	0.0677384		0.12	3.48568	3.44236	3.56875	0.421338	0.1	-0.0415355	-0.0848536
chr11	127.7		0.07	1.39269	1.46348	1.382	0.380348	0.2	0.00534418	0.0761313		0.13	3.50281	3.43401	3.56749	0.421114	0.1	-0.0323395	-0.101137
chr11	128.7		0.07	1.38605	1.46496	1.38652	0.380289	0.2	-0.000235197	0.0786807		0.14	3.51775	3.42936	3.56436	0.420892	0.2	-0.0233036	-0.111693
chr11	129.7	11g53133449	0.07	1.38363	1.46265	1.39303	0.380325	0.2	-0.00470436	0.0743216		0.14	3.5262	3.43001	3.55882	0.420801	0.2	-0.0163056	-0.112504
chr12	0	12n00024094	0.75	1.3235	1.43766	1.66682	0.366883	2.3	-0.171659	-0.0574949		0.15	3.41	3.54264	3.5103	0.420612	0.2	-0.0501471	0.0824872
chr12	1		0.97	1.33605	1.39909	1.71118	0.362604	2.9	-0.187566	-0.124524		0.09	3.42733	3.53066	3.50347	0.422106	0.1	-0.0380685	0.0652549
chr12	2		1.26	1.35148	1.35553	1.74481	0.35699	3.8	-0.196665	-0.192615		0.03	3.44933	3.51252	3.49999	0.423295	0	-0.025332	0.0378593
chr12	2.7	12g00483763	1.5	1.35966	1.3292	1.75916	0.352631	4.4	-0.199748	-0.230207		0.01	3.46472	3.49872	3.49859	0.423801	0	-0.0169337	0.0170633
chr12	3.7		1.24	1.35501	1.35612	1.7486	0.357501	3.7	-0.196796	-0.195677		0.01	3.47121	3.49429	3.49254	0.423962	0	-0.0106663	0.0124141
chr12	4.7		0.98	1.348	1.38933	1.7241	0.362342	3	-0.18805	-0.146716		0	3.47857	3.48931	3.48579	0.424056	0	-0.00361383	0.00713159
chr12	5.7		0.76	1.34076	1.42357	1.68758	0.366563	2.3	-0.173406	-0.0906029		0	3.48612	3.48434	3.47821	0.424069	0	0.00395401	0.00217619
chr12	6.5	12g00841340	0.63	1.33652	1.44781	1.65269	0.369241	1.9	-0.158082	-0.046796		0	3.49181	3.48066	3.47152	0.424021	0	0.0101435	-0.00101166
chr12	7.5		0.57	1.33822	1.4488	1.645	0.370268	1.7	-0.15339	-0.0428126		0.02	3.48198	3.49537	3.42696	0.423551	0	0.0275103	0.0408979
chr12	8.5		0.51	1.34047	1.45398	1.6261	0.371597	1.5	-0.142817	-0.0293059		0.08	3.47385	3.51233	3.38446	0.422312	0.1	0.044695	0.0831813
chr12	9.5		0.43	1.34365	1.46231	1.5999	0.37301	1.3	-0.128124	-0.00946478		0.15	3.46903	3.52823	3.3524	0.420532	0.2	0.0583148	0.117519
chr12	10.1	12g01325552	0.39	1.34616	1.46773	1.58322	0.373809	1.2	-0.118529	0.00303624		0.21	3.46789	3.53608	3.34006	0.419369	0.2	0.0639172	0.132108
chr12	11.1		0.4	1.34486	1.46216	1.59379	0.373597	1.2	-0.124466	-0.00715861		0.21	3.45719	3.53826	3.33431	0.419167	0.2	0.0614387	0.142508
chr12	12.1		0.41	1.34586	1.45475	1.60372	0.373439	1.3	-0.128935	-0.0200376		0.22	3.4467	3.53837	3.32978	0.419008	0.3	0.0584591	0.150134
chr12	13.1		0.42	1.34903	1.44631	1.61258	0.373315	1.3	-0.131778	-0.034495		0.23	3.4376	3.53612	3.32715	0.418929	0.3	0.055225	0.153746
chr12	14	12g01559381	0.42	1.3533	1.43871	1.61926	0.373217	1.3	-0.13298	-0.0475713		0.22	3.43133	3.53221	3.32683	0.418945	0.3	0.0522517	0.153132
chr12	15		0.37	1.36458	1.42933	1.61376	0.374252	1.1	-0.124591	-0.0598428		0.23	3.42156	3.53938	3.33567	0.41885	0.3	0.0429431	0.160759
chr12	16		0.32	1.37827	1.41723	1.60517	0.375183	1	-0.11345	-0.0744976		0.23	3.41555	3.54434	3.34834	0.418849	0.3	0.0336068	0.162398
chr12	17		0.29	1.39237	1.40451	1.59362	0.375925	0.9	-0.100627	-0.0884858		0.22	3.4141	3.54628	3.36421	0.418987	0.3	0.024949	0.157124
chr12	17.3	12g01959620	0.28	1.39636	1.40094	1.58966	0.376106	0.9	-0.0966477	-0.0920671		0.22	3.4145	3.54626	3.3694	0.419057	0.3	0.0225495	0.154306
chr12	18.3		0.12	1.4122	1.39971	1.53449	0.379212	0.4	-0.061147	-0.0736285		0.41	3.39146	3.57663	3.32382	0.414854	0.5	0.0338184	0.218997
chr12	19.3		0.03	1.42475	1.40433	1.47209	0.381101	0.1	-0.0236692	-0.0440903		0.58	3.38709	3.59455	3.29759	0.411009	0.7	0.0447489	0.252217
chr12	19.4	12g02276838	0.02	1.42582	1.40502	1.4659	0.38121	0.1	-0.02004	-0.0408407		0.59	3.38779	3.59533	3.29637	0.410708	0.7	0.0457104	0.253244
chr12	20.4		0.03	1.44484	1.39022	1.43466	0.38111	0.1	0.00508889	-0.0495236		0.64	3.39161	3.60064	3.27435	0.409713	0.7	0.0586321	0.267659
chr12	21.4		0.07	1.46507	1.37887	1.40467	0.380304	0.2	0.0302003	-0.0560012		0.62	3.40743	3.59324	3.27653	0.41017	0.7	0.0654508	0.251262
chr12	21.9	12g02575747	0.1	1.47482	1.375	1.39111	0.379673	0.3	0.0418546	-0.0579604		0.59	3.41905	3.58557	3.2845	0.410831	0.7	0.0672713	0.233799
chr12	22.9		0.07	1.46379	1.39936	1.36703	0.38032	0.2	0.0483764	-0.0160509		0.44	3.45343	3.55669	3.28458	0.414198	0.5	0.0844273	0.187692
chr12	23.9		0.08	1.44967	1.42546	1.34121	0.380141	0.2	0.0542334	0.0300168		0.35	3.49848	3.523	3.28991	0.416082	0.4	0.104285	0.128804
chr12	24.9		0.13	1.43536	1.44875	1.31643	0.379117	0.4	0.059465	0.0728563		0.36	3.54543	3.49103	3.29819	0.415967	0.4	0.12362	0.0692287
chr12	25.2	12g03198702	0.15	1.43143	1.45464	1.3096	0.378675	0.5	0.0609138	0.0841277		0.37	3.55843	3.48268	3.30084	0.415566	0.4	0.128796	0.0530423
chr12	26.2		0.16	1.43627	1.45346	1.30317	0.378529	0.5	0.0665518	0.0837402		0.39	3.57539	3.47402	3.30489	0.415281	0.4	0.135246	0.033881
chr12	27.2		0.16	1.44206	1.45039	1.2994	0.378436	0.5	0.0713343	0.0796642		0.4	3.59093	3.46412	3.31183	0.414951	0.5	0.139553	0.0127438
chr12	28.2		0.16	1.44824	1.44581	1.29852	0.378392	0.5	0.0748594	0.072435		0.42	3.60308	3.45435	3.3207	0.41461	0.5	0.141187	-0.00753885
chr12	29.2		0.16	1.45398	1.44056	1.30036	0.378387	0.5	0.0768088	0.0633925		0.43	3.61046	3.44602	3.33071	0.414325	0.5	0.139878	-0.0245686
chr12	29.4	12g03517491	0.16	1.45501	1.43952	1.30102	0.37839	0.5	0.076994	0.0615019		0.43	3.61132	3.4446	3.33279	0.41428	0.5	0.139265	-0.0274579
chr12	30.4		0.33	1.45322	1.47083	1.25455	0.375053	1	0.0993347	0.116948		0.5	3.61754	3.45426	3.3086	0.412715	0.6	0.154468	-0.00881115
chr12	31.4		0.56	1.45186	1.50452	1.21566	0.370455	1.7	0.118102	0.170764		0.57	3.61975	3.46799	3.29075	0.411244	0.6	0.164502	0.0127385
chr12	32.4		0.83	1.45297	1.53362	1.19	0.365276	2.5	0.131484	0.21214		0.62	3.61886	3.48341	3.28165	0.409973	0.7	0.168602	0.0331554
chr12	32.5	12g03620523	0.86	1.45326	1.53606	1.18827	0.36476	2.6	0.132495	0.215299		0.63	3.61864	3.48494	3.28126	0.409861	0.7	0.168691	0.034985
chr12	33.5		0.72	1.46891	1.51308	1.19241	0.367429	2.2	0.13825	0.182421		0.56	3.61585	3.47784	3.28971	0.411338	0.6	0.163072	0.0250625
chr12	34.5		0.59	1.48686	1.48238	1.20481	0.369876	1.8	0.141026	0.136542		0.49	3.61044	3.4699	3.30373	0.413002	0.6	0.153357	0.0128204
chr12	35.5		0.5	1.50537	1.44767	1.22318	0.371641	1.5	0.141096	0.0834026		0.41	3.60221	3.46232	3.32209	0.414744	0.5	0.14006	0.000162185
chr12	36.5		0.46	1.52216	1.41388	1.24407	0.372465	1.4	0.139048	0.0307662		0.33	3.59135	3.45633	3.34305	0.416453	0.4	0.12415	-0.0108744
chr12	36.8	12g03977307	0.46	1.52657	1.40457	1.25035	0.372529	1.4	0.138107	0.0161166		0.31	3.58767	3.45496	3.34958	0.416945	0.4	0.119045	-0.0136561
chr12	37.8		0.51	1.53754	1.39276	1.24171	0.3716	1.5	0.147915	0.00313029		0.47	3.61508	3.43895	3.31851	0.413307	0.5	0.148287	-0.0278471
chr12	38.8		0.55	1.54548	1.38308	1.23624	0.370771	1.7	0.154619	-0.00778171		0.66	3.63875	3.42543	3.28738	0.409096	0.8	0.175682	-0.0376414
chr12	39.8		0.58	1.54902	1.37691	1.2342	0.370162	1.8	0.157409	-0.014698		0.86	3.65559	3.41676	3.25728	0.404678	1	0.199159	-0.039674
chr12	40.8	12g04683338	0.6	1.54798	1.37438	1.23554	0.369844	1.8	0.156215	-0.0173804		1.06	3.66443	3.41332	3.22941	0.400408	1.2	0.217514	-0.0336013
chr12	41.8		0.59	1.55572	1.3721	1.23483	0.369911	1.8	0.160446	-0.0231711		0.93	3.66059	3.412	3.23871	0.403192	1	0.210939	-0.037654
chr12	42.8		0.57	1.56038	1.37134	1.23913	0.370279	1.7	0.160627	-0.0284105		0.79	3.65476	3.40828	3.26324	0.40629	0.9	0.195764	-0.0507164
chr12	43.8		0.54	1.56179	1.37152	1.24949	0.370936	1.6	0.156153	-0.0341203		0.66	3.64903	3.40195	3.30419	0.409249	0.7	0.172418	-0.0746588
chr12	44.8		0.5	1.5604	1.3721	1.26559	0.371802	1.5	0.147407	-0.0408938		0.56	3.64542	3.39466	3.35773	0.411425	0.6	0.143845	-0.106916
chr12	45.4	12g05558954	0.47	1.55851	1.37261	1.27721	0.372375	1.4	0.140648	-0.0452495		0.53	3.64469	3.39109	3.39219	0.412112	0.6	0.126252	-0.127347
chr12	46.4		0.64	1.5874	1.35315	1.26456	0.368906	2	0.161418	-0.0728351		0.71	3.6704	3.37124	3.39399	0.408144	0.8	0.138209	-0.160951
chr12	47.4		0.83	1.6088	1.33676	1.25764	0.365279	2.5	0.175581	-0.0964592		0.88	3.68711	3.35659	3.39636	0.404319	1	0.145374	-0.185142
chr12	48.4	12g05688682	1	1.62065	1.32565	1.25559	0.361934	3	0.182529	-0.112475		1.03	3.69356	3.34973	3.39536	0.401129	1.2	0.149098	-0.194734
chr12	49.4		1	1.62341	1.32441	1.25276	0.362054	3	0.185327	-0.113675		0.91	3.68136	3.35284	3.38877	0.40365	1	0.146297	-0.182228
chr12	49.7	12n32686502	0.98	1.62175	1.32589	1.25231	0.362319	3	0.18472	-0.111132		0.87	3.67506	3.35597	3.38729	0.404657	1	0.143882	-0.175211
chr12	50.7		0.97	1.61879	1.32891	1.25038	0.3626	2.9	0.184203	-0.105674		0.74	3.6595	3.3631	3.39992	0.407406	0.8	0.129792	-0.166613
chr12	51.2	12g44204976	0.95	1.61392	1.33294	1.24994	0.363038	2.9	0.181988	-0.0989866		0.67	3.64867	3.36928	3.40649	0.408987	0.8	0.121089	-0.158302
chr12	52.2		0.96	1.62312	1.32788	1.2515	0.36272	2.9	0.18581	-0.109431		0.69	3.6559	3.35756	3.42134	0.408466	0.8	0.117279	-0.181056
chr12	53.2		0.97	1.62968	1.3246	1.25456	0.362673	2.9	0.187564	-0.117523		0.71	3.66083	3.34796	3.43528	0.408096	0.8	0.112775	-0.200098
chr12	54.2		0.95	1.63265	1.3238	1.25876	0.362949	2.9	0.186946	-0.121904		0.71	3.66241	3.34175	3.44735	0.407988	0.8	0.107528	-0.213124
chr12	55.2		0.92	1.63137	1.32588	1.26386	0.363567	2.8	0.183756	-0.121739		0.7	3.65987	3.33981	3.45715	0.408226	0.8	0.101361	-0.2187
chr12	56.2		0.87	1.62576	1.33075	1.26977	0.364503	2.6	0.177993	-0.117017		0.68	3.6531	3.34229	3.46488	0.408828	0.8	0.0941075	-0.216705
chr12	57.2		0.81	1.61632	1.33786	1.27649	0.36569	2.4	0.169913	-0.108538		0.63	3.64262	3.3486	3.47112	0.409745	0.7	0.0857517	-0.208269
chr12	57.8	12g46429941	0.77	1.6092	1.34287	1.2809	0.366486	2.3	0.16415	-0.102174		0.6	3.63498	3.35381	3.47441	0.410407	0.7	0.0802865	-0.200886
chr12	58.8		0.7	1.59788	1.35126	1.26181	0.367852	2.1	0.168031	-0.078587		0.56	3.64249	3.36232	3.43818	0.411462	0.6	0.102155	-0.178006
chr12	59.8		0.59	1.57036	1.37174	1.24059	0.369962	1.8	0.164881	-0.0337313		0.56	3.64309	3.37147	3.40297	0.411405	0.6	0.120057	-0.151565
chr12	60.7	12g47119920	0.51	1.53544	1.39789	1.2213	0.371596	1.5	0.157069	0.0195168		0.58	3.63579	3.3804	3.38319	0.410988	0.7	0.1263	-0.129086
chr12	61.7		0.49	1.53875	1.39789	1.22859	0.371932	1.5	0.155082	0.0142212		0.47	3.62523	3.39063	3.3841	0.413486	0.5	0.120566	-0.114028
chr12	62.7		0.46	1.53954	1.39832	1.23973	0.372455	1.4	0.149903	0.00868223		0.35	3.60864	3.40539	3.38522	0.416046	0.4	0.11171	-0.091538
chr12	63.7		0.43	1.53753	1.39943	1.25367	0.373132	1.3	0.141931	0.00383409		0.25	3.58718	3.42344	3.38717	0.418405	0.3	0.100008	-0.0637371
chr12	64.7		0.39	1.53286	1.40136	1.2692	0.373915	1.2	0.131832	0.000329676		0.16	3.56311	3.44268	3.39065	0.420329	0.2	0.0862293	-0.0341974
chr12	65.2	12g47603581	0.37	1.52968	1.40259	1.27721	0.37433	1.1	0.126233	-0.000852862		0.13	3.55091	3.45206	3.39311	0.421084	0.2	0.0789017	-0.01995
chr12	66.2		0.44	1.53691	1.40562	1.25747	0.372946	1.3	0.139719	0.00842722		0.16	3.56762	3.43439	3.41179	0.420384	0.2	0.0779197	-0.0553127
chr12	67.2		0.51	1.54276	1.40839	1.24177	0.371581	1.5	0.150496	0.0161301		0.22	3.58458	3.41595	3.43309	0.419132	0.2	0.0757424	-0.0928816
chr12	68.2		0.57	1.54717	1.4103	1.2316	0.370335	1.7	0.157785	0.0209127		0.29	3.60021	3.39875	3.45342	0.417382	0.3	0.0733929	-0.128066
chr12	69.2		0.62	1.55009	1.41108	1.22729	0.369289	1.9	0.1614	0.0223812		0.39	3.61299	3.3846	3.46967	0.41532	0.4	0.0716618	-0.156737
chr12	69.8	12g47907770	0.65	1.55112	1.41107	1.22725	0.368775	2	0.161933	0.021888		0.44	3.61888	3.37804	3.47681	0.414033	0.5	0.0710321	-0.169806
chr12	70.8		0.66	1.56047	1.40259	1.22529	0.368586	2	0.167589	0.00970593		0.35	3.60954	3.38861	3.4642	0.416185	0.4	0.0726711	-0.148256
chr12	71.8		0.66	1.56691	1.39352	1.22879	0.36865	2	0.169062	-0.004328		0.25	3.5944	3.40451	3.44887	0.418326	0.3	0.0727651	-0.117124
chr12	72.8		0.64	1.56921	1.38524	1.23722	0.368976	1.9	0.165995	-0.0179825		0.17	3.57538	3.42355	3.43384	0.420153	0.2	0.0707732	-0.081062
chr12	73.1	12g48453666	0.63	1.56899	1.3831	1.24055	0.369123	1.9	0.164221	-0.0216763		0.15	3.56933	3.42944	3.42987	0.420607	0.2	0.0697266	-0.0701659
chr12	74.1		0.61	1.57465	1.37907	1.24914	0.369514	1.9	0.162753	-0.0328241		0.16	3.57319	3.4229	3.45891	0.420443	0.2	0.0571378	-0.0931502
chr12	75.1		0.59	1.57865	1.37439	1.26154	0.370012	1.8	0.158554	-0.045707		0.18	3.57677	3.41612	3.49029	0.419951	0.2	0.0432442	-0.117414
chr12	76.1		0.56	1.58056	1.36964	1.27668	0.370577	1.7	0.151943	-0.0589844		0.22	3.57963	3.41009	3.52084	0.419158	0.2	0.0293924	-0.140143
chr12	77.1		0.53	1.58009	1.36561	1.29313	0.371179	1.6	0.143478	-0.070997		0.26	3.58123	3.40583	3.5474	0.418168	0.3	0.0169157	-0.158482
chr12	78.1	12g61885664	0.5	1.57712	1.36297	1.30954	0.371798	1.5	0.13379	-0.08036		0.31	3.58123	3.40396	3.56785	0.417126	0.3	0.00669036	-0.170574
chr12	79.1		0.5	1.57473	1.37008	1.29779	0.371692	1.5	0.138469	-0.0661791		0.28	3.58521	3.40116	3.55839	0.417588	0.3	0.0134118	-0.170643
chr12	80.1		0.5	1.57001	1.37902	1.28875	0.371647	1.5	0.14063	-0.0503602		0.25	3.58571	3.40299	3.53934	0.418304	0.3	0.0231866	-0.159538
chr12	81.1		0.5	1.56352	1.38812	1.2842	0.371683	1.5	0.139656	-0.0357412		0.22	3.58288	3.40921	3.51305	0.419101	0.3	0.0349142	-0.138755
chr12	81.9	12g62243189	0.5	1.55744	1.39456	1.28425	0.371791	1.5	0.136594	-0.0262804		0.19	3.57894	3.41609	3.49062	0.419654	0.2	0.0441637	-0.118694
chr12	82.9		0.48	1.54949	1.41244	1.27357	0.372076	1.5	0.137962	0.000916573		0.29	3.60659	3.3986	3.48462	0.417471	0.3	0.0609863	-0.147001
chr12	83.9		0.48	1.53471	1.43537	1.26412	0.372107	1.5	0.135294	0.0359541		0.4	3.63069	3.38396	3.47893	0.415069	0.5	0.075877	-0.170846
chr12	84.9		0.5	1.516	1.46021	1.25582	0.37166	1.5	0.130088	0.0743001		0.5	3.64713	3.37515	3.47291	0.412822	0.6	0.0871087	-0.184872
chr12	85.9		0.55	1.49759	1.483	1.24847	0.370661	1.7	0.124556	0.109974		0.58	3.65413	3.3734	3.46606	0.411052	0.7	0.0940367	-0.186697
chr12	86	12g62656797	0.56	1.4959	1.48505	1.24779	0.370534	1.7	0.124058	0.113203		0.58	3.65434	3.37359	3.46532	0.410908	0.7	0.0945069	-0.186239
chr12	87		0.61	1.52399	1.47254	1.24143	0.369515	1.9	0.141277	0.0898298		0.56	3.65991	3.37393	3.45113	0.41137	0.6	0.10439	-0.181593
chr12	88		0.67	1.55397	1.45665	1.24195	0.368404	2	0.15601	0.0586857		0.5	3.65245	3.38433	3.43668	0.412723	0.6	0.107886	-0.160238
chr12	88.3	12g62915802	0.69	1.56226	1.45216	1.24331	0.368055	2.1	0.159477	0.0493721		0.48	3.64787	3.38914	3.43278	0.413259	0.5	0.107543	-0.151188
chr12	89.3		0.66	1.55407	1.45768	1.24246	0.368528	2	0.155804	0.0594064		0.5	3.65107	3.38743	3.42324	0.412813	0.6	0.113914	-0.149725
chr12	90.3		0.63	1.54426	1.46218	1.24526	0.369211	1.9	0.149498	0.0674221		0.51	3.65139	3.38813	3.41358	0.41252	0.6	0.118905	-0.144355
chr12	91.3		0.58	1.53368	1.46483	1.25185	0.370085	1.8	0.140918	0.0720656		0.52	3.64899	3.39113	3.40437	0.412375	0.6	0.122314	-0.135555
chr12	92.3		0.53	1.52305	1.46523	1.26186	0.37111	1.6	0.130597	0.0727792		0.52	3.64433	3.39598	3.39625	0.412361	0.6	0.124037	-0.124306
chr12	93.1	12g63317450	0.49	1.51479	1.46406	1.27177	0.371998	1.5	0.121512	0.0707771		0.51	3.63935	3.4008	3.39092	0.412425	0.6	0.124215	-0.114342
chr12	94.1		0.49	1.507	1.47498	1.26785	0.371826	1.5	0.119575	0.0875524		0.52	3.6469	3.39904	3.39201	0.412382	0.6	0.127447	-0.120417
chr12	95.1		0.51	1.49652	1.48616	1.26495	0.371615	1.5	0.115787	0.105426		0.51	3.6525	3.39897	3.39341	0.412496	0.6	0.129545	-0.123985
chr12	96.1		0.52	1.48382	1.4968	1.26333	0.371366	1.6	0.110245	0.123221		0.5	3.65546	3.40098	3.39499	0.412787	0.6	0.130234	-0.124244
chr12	97.1		0.53	1.46979	1.50597	1.26327	0.371097	1.6	0.103263	0.13944		0.48	3.65529	3.40522	3.39666	0.413259	0.5	0.129317	-0.12076
chr12	98.1		0.54	1.45553	1.51284	1.2649	0.370837	1.7	0.0953168	0.152617		0.45	3.65187	3.4115	3.39842	0.413892	0.5	0.126727	-0.113649
chr12	99.1		0.56	1.44212	1.51691	1.26825	0.370623	1.7	0.086932	0.161726		0.42	3.64547	3.41932	3.40034	0.414646	0.5	0.122565	-0.103584
chr12	100.1		0.56	1.43029	1.51815	1.27316	0.370483	1.7	0.0785641	0.166427		0.38	3.6367	3.42802	3.40255	0.415472	0.4	0.117077	-0.0916041
chr12	100.4	12g64106664	0.56	1.42711	1.51801	1.27489	0.370459	1.7	0.0761083	0.167012		0.37	3.63373	3.4307	3.40329	0.415727	0.4	0.115221	-0.087807
chr12	101.4		0.44	1.4329	1.50638	1.28812	0.37298	1.3	0.0723886	0.145872		0.28	3.60942	3.44817	3.39813	0.417802	0.3	0.105648	-0.0556073
chr12	102.4		0.31	1.44334	1.48781	1.30809	0.375568	0.9	0.0676241	0.112102		0.2	3.57681	3.46921	3.39346	0.419507	0.2	0.0916735	-0.0159265
chr12	102.7	12g64413540	0.27	1.4465	1.48167	1.31495	0.376284	0.8	0.065775	0.100944		0.18	3.56681	3.47512	3.39274	0.419891	0.2	0.0870341	-0.00466374
chr12	103.7		0.22	1.44721	1.47604	1.3264	0.377329	0.7	0.0604043	0.0892351		0.2	3.58412	3.47231	3.39635	0.419457	0.2	0.0938836	-0.017923
chr12	104.7		0.15	1.45508	1.46551	1.34298	0.378592	0.5	0.0560497	0.0664764		0.22	3.60019	3.46908	3.40388	0.41905	0.3	0.0981525	-0.0329537
chr12	105.7		0.09	1.46797	1.44976	1.36433	0.379788	0.3	0.0518203	0.0336099		0.24	3.61425	3.46392	3.41469	0.418616	0.3	0.0997803	-0.0505538
chr12	105.8	12g64725337	0.09	1.46946	1.44789	1.36664	0.379888	0.3	0.0514104	0.0298421		0.24	3.61552	3.46327	3.41584	0.418567	0.3	0.0998416	-0.0524086
chr12	106.8		0.04	1.45602	1.43853	1.38621	0.380932	0.1	0.0349049	0.0174155		0.26	3.63066	3.43752	3.44662	0.418143	0.3	0.0920188	-0.101124
chr12	107.4	12g64891616	0.02	1.44677	1.43219	1.39979	0.381365	0	0.0234904	0.00891861		0.28	3.63293	3.42548	3.46555	0.41764	0.3	0.0836867	-0.12376
chr12	108.4		0.01	1.43	1.43483	1.40749	0.38154	0	0.011256	0.0160923		0.27	3.63173	3.43414	3.45112	0.417876	0.3	0.0903047	-0.107279
chr12	108.6	12n65421193	0.01	1.42683	1.43515	1.40917	0.381559	0	0.00883035	0.0171431		0.27	3.63146	3.43592	3.44799	0.417901	0.3	0.0917371	-0.103808
Note: Yellow high-lighted chromosomal regions (& markers) are the QTL regions that conferred resistance to different late blight pathogenic isolates Pi39A & Pi733, respectively. This table is the outputs fromQTL analyses of the MapQTL software.
